# Supplementary material for: Contrasting nitrogen fertilization treatments impact xylem gene expression and secondary cell wall lignification in Eucalyptus
Source: BMC Plant Biol. 2014 Sep 28;14:256. doi: 10.1186/s12870-014-0256-9 (PMC4189757; doi:10.1186/s12870-014-0256-9)
Supplement: Additional file 2: Table S1 — RPKM values for all trancripted genes. [file 12870_2014_256_MOESM2_ESM.xlsx]

## Sheet: Genes Expressos (FPKM>=1 em pel
Table S1. Expression values and annotation for all transcripted genes. Genes that were considered differentially expressed (fold-change ≥±1.5 and P-value≤0.01) are present in bold, genes that satisfied just the P-value cut-off (P-value≤0.01) in regular font style.
GENE ID		RPKM values					Pairwise comparisons
		Nitrogen treatments								N treatments vs N						N+ vs N-			NO3 vs N-			NR	TAIR	KEGG	GO
		N-	N	N+	NO3		Fold N- vs N	P_value		Fold N+ vs N	P_value		Fold NO3 vs N	P_value		Fold	P_value		Fold	P_value					Biological Process	Molecular Function	Compent Celular
contig_12519		5133.84	5386.93	5069.19	5566.78		-1.0493	0.0136087		-1.06268	0.00188715		1.03339	0.0857382		-1.01275	0.522128		1.08433	2.84e-05		No hits found	No hits found	No hits found	NO HITS FOUND	NO HITS FOUND	NO HITS FOUND
contig_712		4070.57	4550.53	4641.93	5584.12		-1.11791	2.34e-07		1.02009	0.340469		1.22714	9.1e-25		1.14036	9.19e-10		1.37183	9.57e-54		gi|71040683|gb|AAZ20290.1| type 2 metallothionein [Arachis hypogaea]_x0001_gi|74476672|gb|ABA08414.1| type 2 metallothionein [Arachis hypogaea]	AT3G09390.1 | Symbols: MT2A, ATMT-K, ATMT-1 | metallothionein 2A | chr3:2889737-2890188 REVERSE LENGTH=81	vvi:100233051 MT; metallothionein	NO HITS FOUND	NO HITS FOUND	NO HITS FOUND
contig_4429		4660.91	4179.01	3968.02	3892.27		1.11531	2.95e-07		-1.05317	0.0194112		-1.07367	0.001414		-1.17462	8.48e-14		-1.19748	9.08e-17		gi|110736490|dbj|BAF00213.1| polyubiquitin 4 UBQ4 [Arabidopsis thaliana]	AT5G03240.3 | Symbols: UBQ3 | polyubiquitin 3 | chr5:771976-772896 REVERSE LENGTH=306	ota:Ot12g01240 polyubiquitin (ISS); K08770 ubiquitin C	GO:0009057:macromolecule catabolic process,GO:0019538:protein metabolic process,GO:0043283:biopolymer metabolic process,GO:0044248:cellular catabolic process,GO:0044260:cellular macromolecule metabolic process,GO:0002218:activation of innate immune response,GO:0002682:regulation of immune system process,GO:0002684:positive regulation of immune system process,GO:0002757:immune response-activating …	NO HITS FOUND	GO:0005622:intracellular,GO:0031981:nuclear lumen,GO:0043229:intracellular organelle,GO:0043231:intracellular membrane-bound organelle,GO:0043233:organelle lumen,GO:0044424:intracellular part,GO:0044428:nuclear part,GO:0044446:intracellular organelle part,GO:0016020:membrane,GO:0031090:organelle membrane,GO:0005622:intracellular,GO:0005737:cytoplasm,GO:0044424:intracellular part,GO:0044444:cytopl…
de_novo_19300		3518.72	3923.82	3977.69	4753		-1.11513	2.65e-06		1.01373	0.544501		1.21132	5.2e-19		1.13044	1.14e-07		1.35077	4.26e-42		gi|12006148|gb|AAG44758.1|AF268392_1 metallothionein-like protein [Musa acuminata]_x0001_gi|40716499|gb|AAR88787.1| metallothionein-like protein [Musa acuminata AAA Group]	No hits found	vvi:100233051 MT; metallothionein	NO HITS FOUND	NO HITS FOUND	NO HITS FOUND
contig_319		4065.68	3739.36	3289.47	3561.27		1.08727	0.000220821		-1.13677	7.98e-08		-1.05001	0.0371379		-1.23597	1.32e-19		-1.14164	7.58e-09		gi|153799887|gb|ABS50662.1| fasciclin-like arabinogalactan protein [Eucalyptus grandis]	AT5G60490.1 | Symbols: FLA12 | FASCICLIN-like arabinogalactan-protein 12 | chr5:24325916-24326665 REVERSE LENGTH=249	vvi:100250171 hypothetical protein LOC100250171	NO HITS FOUND	NO HITS FOUND	NO HITS FOUND
contig_2359		3219.53	3608.02	3703.46	4455.58		-1.12067	2.57e-06		1.02645	0.264389		1.23491	3.5e-21		1.15031	5.95e-09		1.38393	2.19e-45		gi|71040683|gb|AAZ20290.1| type 2 metallothionein [Arachis hypogaea]_x0001_gi|74476672|gb|ABA08414.1| type 2 metallothionein [Arachis hypogaea]	No hits found	zma:100281230 metallothionein-like protein type 2	NO HITS FOUND	NO HITS FOUND	NO HITS FOUND
contig_1672		3746.83	3554.66	2728.87	2956.96		1.05406	0.0245167		-1.30261	1.78e-25		-1.20213	1.25e-13		-1.37304	8.12e-37		-1.26712	4.57e-22		gi|255543014|ref|XP_002512570.1| s-adenosylmethionine synthetase, putative [Ricinus communis]_x0001_gi|223548531|gb|EEF50022.1| s-adenosylmethionine synthetase, putative [Ricinus communis]	AT4G01850.2 | Symbols: SAM-2, MAT2, SAM2, AtSAM2 | S-adenosylmethionine synthetase 2 | chr4:796298-797479 REVERSE LENGTH=393	rcu:RCOM_1436370 s-adenosylmethionine synthetase, putative (EC:2.5.1.6)	NO HITS FOUND	GO:0016765:transferase activity, transferring alkyl or aryl (other than methyl) groups,GO:0043169:cation binding,GO:0017076:purine nucleotide binding,GO:0032553:ribonucleotide binding	GO:0005622:intracellular,GO:0044424:intracellular part
contig_6545		3338.17	3531.12	3271.68	3680.82		-1.0578	0.0199114		-1.0793	0.001657		1.04239	0.0779597		-1.02032	0.413483		1.10265	4.31e-05		No hits found	No hits found	No hits found	NO HITS FOUND	NO HITS FOUND	NO HITS FOUND
contig_7937		3757.66	3512.77	2812.82	3030.57		1.06971	0.004078		-1.24884	1.26e-18		-1.15911	2.47e-09		-1.33591	1.7e-31		-1.23992	1.02e-18		gi|255556326|ref|XP_002519197.1| chitinase, putative [Ricinus communis]_x0001_gi|223541512|gb|EEF43061.1| chitinase, putative [Ricinus communis]	AT3G16920.1 | Symbols: CTL2, ATCTL2 | chitinase-like protein 2 | chr3:5776663-5777886 REVERSE LENGTH=348	rcu:RCOM_0999860 chitinase, putative (EC:3.2.1.14)	GO:0005975:carbohydrate metabolic process,GO:0009057:macromolecule catabolic process,GO:0009308:amine metabolic process,GO:0044248:cellular catabolic process	NO HITS FOUND	NO HITS FOUND
contig_37077		3703.13	3500.85	2464.55	2900.73		1.05778	0.0171645		-1.42048	3.07e-41		-1.20689	6.12e-14		-1.50256	2.14e-56		-1.27662	4.82e-23		gi|253760736|ref|XP_002489002.1| hypothetical protein SORBIDRAFT_0531s002010 [Sorghum bicolor]_x0001_gi|241947361|gb|EES20506.1| hypothetical protein SORBIDRAFT_0531s002010 [Sorghum bicolor]	No hits found	sbi:SORBI_0531s002010 hypothetical protein	NO HITS FOUND	NO HITS FOUND	NO HITS FOUND
contig_4068		3716.03	3460.28	2798.51	2976.14		1.07391	0.00253459		-1.23647	5.67e-17		-1.16267	1.57e-09		-1.32786	4.93e-30		-1.24861	1.39e-19		gi|119657120|gb|ABL86684.1| CLT2 [Gossypium barbadense]	AT3G16920.1 | Symbols: CTL2, ATCTL2 | chitinase-like protein 2 | chr3:5776663-5777886 REVERSE LENGTH=348	pop:POPTR_723883 hypothetical protein	GO:0005975:carbohydrate metabolic process,GO:0009057:macromolecule catabolic process,GO:0009308:amine metabolic process,GO:0044248:cellular catabolic process	NO HITS FOUND	NO HITS FOUND
contig_2422		3603.24	3415.41	2889.86	2988.96		1.055	0.0249598		-1.18186	3.55e-11		-1.14267	9.81e-08		-1.24686	7.91e-19		-1.20552	3.72e-14		gi|262474806|gb|ACY66932.1| caffeic O-methyltransferase 1 [Eucalyptus camaldulensis]	AT5G54160.1 | Symbols: ATOMT1, OMT1 | O-methyltransferase 1 | chr5:21982075-21984167 FORWARD LENGTH=363	rcu:RCOM_0596300 o-methyltransferase, putative (EC:2.1.1.68); K05279 flavonol 3-O-methyltransferase [EC:2.1.1.76]	GO:0006730:one-carbon compound metabolic process,GO:0006519:amino acid and derivative metabolic process,GO:0006725:aromatic compound metabolic process,GO:0009698:phenylpropanoid metabolic process,GO:0044249:cellular biosynthetic process	GO:0016741:transferase activity, transferring one-carbon groups	NO HITS FOUND
de_novo_13827		3500.5	3341.97	2888.63	3258.82		1.04743	0.0553193		-1.15694	9.18e-09		-1.02552	0.306131		-1.21182	1.86e-14		-1.07416	0.00328607		gb|ADE62307.1| fasciclin-like arabinogalactan protein [Eucalyptus nitens]	AT5G60490.1 | Symbols: FLA12 | FASCICLIN-like arabinogalactan-protein 12 | chr5:24325916-24326665 REVERSE LENGTH=249	vvi:100250171 hypothetical protein LOC100250171	NO HITS FOUND	NO HITS FOUND	GO:0016020:membrane
contig_7294		3311.87	3184.85	2659.39	2810.67		1.03988	0.115054		-1.19758	6.1e-12		-1.13313	1.34e-06		-1.24535	2.88e-17		-1.17832	1.47e-10		gi|262474806|gb|ACY66932.1| caffeic O-methyltransferase 1 [Eucalyptus camaldulensis]	AT5G54160.1 | Symbols: ATOMT1, OMT1 | O-methyltransferase 1 | chr5:21982075-21984167 FORWARD LENGTH=363	rcu:RCOM_0596300 o-methyltransferase, putative (EC:2.1.1.68); K05279 flavonol 3-O-methyltransferase [EC:2.1.1.76]	GO:0006730:one-carbon compound metabolic process,GO:0006519:amino acid and derivative metabolic process,GO:0006725:aromatic compound metabolic process,GO:0009698:phenylpropanoid metabolic process,GO:0044249:cellular biosynthetic process	GO:0016741:transferase activity, transferring one-carbon groups	NO HITS FOUND
contig_8830		3056.56	3184.65	3249.91	3094.01		-1.04191	0.10495		1.02049	0.415965		-1.0293	0.252682		1.06326	0.0149045		1.01225	0.633026		gi|80973756|gb|ABB53601.1| sucrose synthase [Eucalyptus grandis]	AT5G20830.2 | Symbols: SUS1, ASUS1, atsus1 | sucrose synthase 1 | chr5:7050599-7054032 REVERSE LENGTH=808	pop:POPTR_826368 PtrSuSY2; sucrose synthase (EC:2.4.1.13); K00695 sucrose synthase [EC:2.4.1.13]	NO HITS FOUND	NO HITS FOUND	NO HITS FOUND
contig_3140		3362.41	3152.18	2497.26	2707.3		1.06669	0.0091985		-1.26226	2.73e-18		-1.16433	6.09e-09		-1.34644	1.03e-29		-1.24198	3.89e-17		gi|296083271|emb|CBI22907.3| unnamed protein product [Vitis vinifera]	AT3G16920.1 | Symbols: CTL2, ATCTL2 | chitinase-like protein 2 | chr3:5776663-5777886 REVERSE LENGTH=348	vvi:100261982 hypothetical protein LOC100261982	GO:0005975:carbohydrate metabolic process,GO:0009057:macromolecule catabolic process,GO:0009308:amine metabolic process,GO:0044248:cellular catabolic process	NO HITS FOUND	NO HITS FOUND
contig_3858		3208.1	3081.41	2378.04	2764.27		1.04111	0.110189		-1.29578	1.55e-21		-1.11473	3.34e-05		-1.34905	9.44e-29		-1.16056	9.18e-09		gi|147791974|emb|CAN75334.1| hypothetical protein VITISV_002362 [Vitis vinifera]	AT4G01850.2 | Symbols: SAM-2, MAT2, SAM2, AtSAM2 | S-adenosylmethionine synthetase 2 | chr4:796298-797479 REVERSE LENGTH=393	vvi:100244176 METK2; S-adenosylmethionine synthetase 2; K00789 S-adenosylmethionine synthetase [EC:2.5.1.6]	NO HITS FOUND	GO:0016765:transferase activity, transferring alkyl or aryl (other than methyl) groups,GO:0043169:cation binding,GO:0017076:purine nucleotide binding,GO:0032553:ribonucleotide binding	GO:0005622:intracellular,GO:0044424:intracellular part
contig_261		3189.53	3054.81	2330.33	2701.47		1.0441	0.0882471		-1.31089	4.77e-23		-1.1308	3.19e-06		-1.3687	4.81e-31		-1.18066	1.99e-10		gi|75283473|sp|Q56TU4|METK1_DAUCA RecName: Full=S-adenosylmethionine synthase 1; Short=AdoMet synthase 1; AltName: Full=Methionine adenosyltransferase 1; Short=MAT 1_x0001_gi|50882499|gb|AAT85665.1| S-adenosyl-L-methionine synthetase 1 [Daucus carota]	AT1G02500.2 | Symbols: SAM1, SAM-1, MAT1, AtSAM1 | S-adenosylmethionine synthetase 1 | chr1:519037-520218 FORWARD LENGTH=393	vvi:100244176 METK2; S-adenosylmethionine synthetase 2; K00789 S-adenosylmethionine synthetase [EC:2.5.1.6]	NO HITS FOUND	GO:0016765:transferase activity, transferring alkyl or aryl (other than methyl) groups,GO:0043169:cation binding,GO:0017076:purine nucleotide binding,GO:0032553:ribonucleotide binding	GO:0005622:intracellular,GO:0044424:intracellular part
de_novo_24203		3267.33	3018.61	2357.71	2618.2		1.0824	0.00170514		-1.28031	1.81e-19		-1.15293	9.56e-08		-1.38581	5.48e-34		-1.24793	2.47e-17		gi|296083271|emb|CBI22907.3| unnamed protein product [Vitis vinifera]	AT3G16920.1 | Symbols: CTL2, ATCTL2 | chitinase-like protein 2 | chr3:5776663-5777886 REVERSE LENGTH=348	vvi:100261982 hypothetical protein LOC100261982	GO:0005975:carbohydrate metabolic process,GO:0009057:macromolecule catabolic process,GO:0009308:amine metabolic process,GO:0044248:cellular catabolic process	NO HITS FOUND	NO HITS FOUND
contig_7007		3250.27	2939	2421.54	2597.28		1.10591	7.59e-05		-1.21369	1.52e-12		-1.13157	4.36e-06		-1.34223	2.97e-28		-1.25141	1.26e-17		gi|224111916|ref|XP_002316022.1| predicted protein [Populus trichocarpa]_x0001_gi|118481023|gb|ABK92465.1| unknown [Populus trichocarpa]_x0001_gi|222865062|gb|EEF02193.1| predicted protein [Populus trichocarpa]	AT3G16920.1 | Symbols: CTL2, ATCTL2 | chitinase-like protein 2 | chr3:5776663-5777886 REVERSE LENGTH=348	pop:POPTR_723883 hypothetical protein	GO:0005975:carbohydrate metabolic process,GO:0009057:macromolecule catabolic process,GO:0009308:amine metabolic process,GO:0044248:cellular catabolic process	NO HITS FOUND	NO HITS FOUND
contig_2396		3157.02	2850.77	2293.14	2376.32		1.10742	7.77e-05		-1.24318	7.15e-15		-1.19966	5.16e-11		-1.37672	9.47e-32		-1.32853	7.64e-26		gi|262474806|gb|ACY66932.1| caffeic O-methyltransferase 1 [Eucalyptus camaldulensis]	AT5G54160.1 | Symbols: ATOMT1, OMT1 | O-methyltransferase 1 | chr5:21982075-21984167 FORWARD LENGTH=363	rcu:RCOM_0596300 o-methyltransferase, putative (EC:2.1.1.68); K05279 flavonol 3-O-methyltransferase [EC:2.1.1.76]	GO:0006730:one-carbon compound metabolic process,GO:0006519:amino acid and derivative metabolic process,GO:0006725:aromatic compound metabolic process,GO:0009698:phenylpropanoid metabolic process,GO:0044249:cellular biosynthetic process	GO:0016741:transferase activity, transferring one-carbon groups	NO HITS FOUND
contig_139		2125.43	2595.94	1627.34	1816.78		-1.22137	7.27e-12		-1.5952	1.17e-50		-1.42887	6.38e-32		-1.30608	3.9e-16		-1.16989	8.75e-07		ref|XP_002323530.1| predicted protein [Populus trichocarpa]_x0001_gb|EEF05291.1| predicted protein [Populus trichocarpa]	AT3G53980.2 | Symbols: | Bifunctional inhibitor/lipid-transfer protein/seed storage 2S albumin superfamily protein | chr3:19987760-19988203 REVERSE LENGTH=114	pop:POPTR_825296 hypothetical protein	NO HITS FOUND	NO HITS FOUND	NO HITS FOUND
contig_1350		2732.93	2582.84	2067.57	2254.13		1.05811	0.0395418		-1.24922	3.95e-14		-1.14582	2.27e-06		-1.32181	6.75e-22		-1.21241	1.17e-11		ref|XP_002519197.1| chitinase, putative [Ricinus communis]_x0001_gb|EEF43061.1| chitinase, putative [Ricinus communis]	AT3G16920.1 | Symbols: CTL2, ATCTL2 | chitinase-like protein 2 | chr3:5776663-5777886 REVERSE LENGTH=348	rcu:RCOM_0999860 chitinase, putative (EC:3.2.1.14)	GO:0005975:carbohydrate metabolic process,GO:0009057:macromolecule catabolic process,GO:0009308:amine metabolic process,GO:0044248:cellular catabolic process	NO HITS FOUND	NO HITS FOUND
contig_4979		2664.63	2535.44	1973.83	2271.75		1.05096	0.0732114		-1.28453	5.61e-17		-1.11607	0.000142556		-1.34998	2.97e-24		-1.17294	2.22e-08		gi|122211500|sp|Q307Y9|METK1_SOLTU RecName: Full=S-adenosylmethionine synthase 1; Short=AdoMet synthase 1; AltName: Full=Methionine adenosyltransferase 1; Short=MAT 1_x0001_gi|78191442|gb|ABB29942.1| S-adenosyl methionine synthase-like [Solanum tuberosum]	AT4G01850.2 | Symbols: SAM-2, MAT2, SAM2, AtSAM2 | S-adenosylmethionine synthetase 2 | chr4:796298-797479 REVERSE LENGTH=393	vvi:100244176 METK2; S-adenosylmethionine synthetase 2; K00789 S-adenosylmethionine synthetase [EC:2.5.1.6]	NO HITS FOUND	GO:0016765:transferase activity, transferring alkyl or aryl (other than methyl) groups,GO:0043169:cation binding,GO:0017076:purine nucleotide binding,GO:0032553:ribonucleotide binding	GO:0005622:intracellular,GO:0044424:intracellular part
gi|108793146|gb|BV682830.1|		2699.79	2504.49	2480.97	1936.23		1.07798	0.00678504		-1.00948	0.738996		-1.29349	1.36e-17		-1.0882	0.00236318		-1.39436	2.64e-29		No hits found	No hits found	No hits found	NO HITS FOUND	NO HITS FOUND	NO HITS FOUND
Contig7396		2592.79	2344.78	2209.12	2203.97		1.10577	0.000415714		-1.06141	0.0444092		-1.06389	0.0368246		-1.17368	3.04e-08		-1.17642	1.95e-08		gi|255569484|ref|XP_002525709.1| 5-methyltetrahydropteroyltriglutamate--homocysteine methyltransferase, putative [Ricinus communis]_x0001_gi|223535009|gb|EEF36692.1| 5-methyltetrahydropteroyltriglutamate--homocysteine methyltransferase, putative [Ricinus communis]	AT5G17920.2 | Symbols: ATCIMS | Cobalamin-independent synthase family protein | chr5:5935771-5939195 FORWARD LENGTH=765	rcu:RCOM_1321820 5-methyltetrahydropteroyltriglutamate--homocysteine methyltransferase, putative (EC:2.1.1.14)	GO:0006082:organic acid metabolic process,GO:0006519:amino acid and derivative metabolic process,GO:0006790:sulfur metabolic process,GO:0009308:amine metabolic process,GO:0044249:cellular biosynthetic process,GO:0044271:nitrogen compound biosynthetic process,GO:0006996:organelle organization and biogenesis,GO:0006730:one-carbon compound metabolic process	GO:0016741:transferase activity, transferring one-carbon groups,GO:0043169:cation binding,GO:0046872:metal ion binding	GO:0005622:intracellular,GO:0043229:intracellular organelle,GO:0043232:intracellular non-membrane-bound organelle,GO:0044424:intracellular part
contig_6449		1988.84	2299.99	2078.55	2342.84		-1.15645	2.01e-06		-1.10654	0.000817487		1.01863	0.529493		1.04511	0.159577		1.17799	7.41e-08		gi|297733609|emb|CBI14856.3| unnamed protein product [Vitis vinifera]	AT1G13440.1 | Symbols: GAPC-2, GAPC2 | glyceraldehyde-3-phosphate dehydrogenase C2 | chr1:4608465-4610494 REVERSE LENGTH=338	vvi:100233024 GAPDH; glyceraldehyde-3-phosphate dehydrogenase	GO:0005975:carbohydrate metabolic process,GO:0006066:alcohol metabolic process,GO:0009057:macromolecule catabolic process,GO:0044248:cellular catabolic process	GO:0016903:oxidoreductase activity, acting on the aldehyde or oxo group of donors	GO:0005622:intracellular,GO:0044424:intracellular part
contig_6578		1945.77	2193.32	1995.23	2273.2		-1.12722	0.000118943		-1.09928	0.00220749		1.03642	0.232021		1.02542	0.430825		1.16828	4.59e-07		gi|89212808|gb|ABD63904.1| aquaporin 1 [Gossypium hirsutum]	AT1G01620.1 | Symbols: PIP1C, TMP-B, PIP1;3 | plasma membrane intrinsic protein 1C | chr1:225986-227176 REVERSE LENGTH=286	pop:POPTR_711735 aquaporin, MIP family, PIP subfamily	GO:0006810:transport	NO HITS FOUND	GO:0016020:membrane,GO:0031224:intrinsic to membrane,GO:0044425:membrane part
contig_2216		2112.14	2137.63	1862.52	2172.62		-1.01207	0.695782		-1.14771	1.36e-05		1.01637	0.594135		-1.13402	7.49e-05		1.02864	0.355555		gi|255543014|ref|XP_002512570.1| s-adenosylmethionine synthetase, putative [Ricinus communis]_x0001_gi|223548531|gb|EEF50022.1| s-adenosylmethionine synthetase, putative [Ricinus communis]	AT1G02500.2 | Symbols: SAM1, SAM-1, MAT1, AtSAM1 | S-adenosylmethionine synthetase 1 | chr1:519037-520218 FORWARD LENGTH=393	rcu:RCOM_1436370 s-adenosylmethionine synthetase, putative (EC:2.5.1.6)	NO HITS FOUND	GO:0016765:transferase activity, transferring alkyl or aryl (other than methyl) groups,GO:0043169:cation binding,GO:0017076:purine nucleotide binding,GO:0032553:ribonucleotide binding	GO:0005622:intracellular,GO:0044424:intracellular part
contig_1532		2232.77	2123.98	1711.32	1860.29		1.05122	0.0993207		-1.24113	2.58e-11		-1.14175	2.94e-05		-1.30471	9.25e-17		-1.20023	5.7e-09		gi|296083271|emb|CBI22907.3| unnamed protein product [Vitis vinifera]	AT3G16920.1 | Symbols: CTL2, ATCTL2 | chitinase-like protein 2 | chr3:5776663-5777886 REVERSE LENGTH=348	vvi:100261982 hypothetical protein LOC100261982	GO:0005975:carbohydrate metabolic process,GO:0009057:macromolecule catabolic process,GO:0009308:amine metabolic process,GO:0044248:cellular catabolic process	NO HITS FOUND	NO HITS FOUND
Contig37		2244.02	2071.48	2000.79	1564.72		1.08329	0.0086302		-1.03533	0.268001		-1.32387	3.89e-17		-1.12157	0.000188671		-1.43413	2.6e-28		No hits found	No hits found	No hits found	NO HITS FOUND	NO HITS FOUND	NO HITS FOUND
contig_3522		1816.2	2068.32	1868.03	2059.05		-1.13882	5.21e-05		-1.10722	0.00141058		-1.0045	0.885339		1.02854	0.393167		1.13372	9.55e-05		gi|120669|sp|P26518|G3PC_MAGLI RecName: Full=Glyceraldehyde-3-phosphate dehydrogenase, cytosolic_x0001_gi|19566|emb|CAA42905.1| glyceraldehyde 3-phosphate dehydrogenase [Magnolia liliiflora]	AT1G13440.2 | Symbols: GAPC-2, GAPC2 | glyceraldehyde-3-phosphate dehydrogenase C2 | chr1:4608465-4610494 REVERSE LENGTH=310	vvi:100233024 GAPDH; glyceraldehyde-3-phosphate dehydrogenase	GO:0005975:carbohydrate metabolic process,GO:0006066:alcohol metabolic process,GO:0009057:macromolecule catabolic process,GO:0044248:cellular catabolic process,GO:0010035:response to inorganic substance	GO:0043169:cation binding,GO:0046872:metal ion binding,GO:0016903:oxidoreductase activity, acting on the aldehyde or oxo group of donors	GO:0030312:external encapsulating structure,GO:0005622:intracellular,GO:0005737:cytoplasm,GO:0043229:intracellular organelle,GO:0043231:intracellular membrane-bound organelle,GO:0044424:intracellular part,GO:0044444:cytoplasmic part,GO:0005622:intracellular,GO:0043229:intracellular organelle,GO:0043232:intracellular non-membrane-bound organelle,GO:0044424:intracellular part,GO:0016020:membrane
de_novo_12183		2224.61	2064.75	1533.08	1595.58		1.07743	0.0146497		-1.3468	6.77e-19		-1.29404	8.22e-15		-1.45108	1.15e-29		-1.39423	2.01e-24		dbj|BAI66450.1| S-adenosylmethionine synthase [Malus x domestica]	AT4G01850.2 | Symbols: SAM-2, MAT2, SAM2, AtSAM2 | S-adenosylmethionine synthetase 2 | chr4:796298-797479 REVERSE LENGTH=393	vvi:100243560 METK5; S-adenosylmethionine synthetase 5; K00789 S-adenosylmethionine synthetase [EC:2.5.1.6]	NO HITS FOUND	GO:0016765:transferase activity, transferring alkyl or aryl (other than methyl) groups,GO:0043169:cation binding,GO:0017076:purine nucleotide binding,GO:0032553:ribonucleotide binding	GO:0005622:intracellular,GO:0044424:intracellular part
contig_7488		1931.35	2063.11	2068.54	2083.96		-1.06822	0.0370958		1.00263	0.932691		1.0101	0.746201		1.07104	0.0300709		1.07902	0.0160266		gi|80973756|gb|ABB53601.1| sucrose synthase [Eucalyptus grandis]	AT5G20830.2 | Symbols: SUS1, ASUS1, atsus1 | sucrose synthase 1 | chr5:7050599-7054032 REVERSE LENGTH=808	ath:AT5G20830 SUS1; SUS1 (SUCROSE SYNTHASE 1); UDP-glycosyltransferase/ sucrose synthase (EC:2.4.1.13); K00695 sucrose synthase [EC:2.4.1.13]	GO:0044403:symbiosis, encompassing mutualism through parasitism,GO:0005975:carbohydrate metabolic process,GO:0010035:response to inorganic substance	GO:0016757:transferase activity, transferring glycosyl groups	NO HITS FOUND
Contig41		2225.37	2062.53	2002.11	1563.44		1.07895	0.0128941		-1.03018	0.343383		-1.31922	1.04e-16		-1.11151	0.000594874		-1.42338	4.3e-27		No hits found	No hits found	No hits found	NO HITS FOUND	NO HITS FOUND	NO HITS FOUND
gi|108793152|gb|BV682836.1|		2213.99	2056.44	2014.31	1573.38		1.07661	0.0159132		-1.02092	0.50907		-1.30702	9.86e-16		-1.09913	0.00213313		-1.40716	1.75e-25		No hits found	No hits found	No hits found	NO HITS FOUND	NO HITS FOUND	NO HITS FOUND
contig_6899		1524.83	2036.82	1814.81	2147.93		-1.33577	8.51e-18		-1.12233	0.000346626		1.05455	0.0859122		1.19018	5.16e-07		1.40864	6.7e-25		gi|260401128|gb|ACX37092.1| cyclophilin [Citrus sinensis]	AT4G38740.1 | Symbols: ROC1 | rotamase CYP 1 | chr4:18083620-18084138 REVERSE LENGTH=172	pop:POPTR_813818 hypothetical protein	NO HITS FOUND	NO HITS FOUND	NO HITS FOUND
contig_15038		1701.28	1979.38	1867.04	1981.92		-1.16347	4.53e-06		-1.06017	0.0701081		1.00128	0.967844		1.09743	0.00552062		1.16496	3.73e-06		gi|10764491|gb|AAG22740.1|AF282850_1 allergenic isoflavone reductase-like protein Bet v 6.0102 [Betula pendula]	AT1G75280.1 | Symbols: | NmrA-like negative transcriptional regulator family protein | chr1:28252030-28253355 FORWARD LENGTH=310	vvi:100264250 IFRL4; isoflavone reductase-like protein 4	NO HITS FOUND	NO HITS FOUND	NO HITS FOUND
contig_7852		2099.53	1944.4	1561.07	1603.92		1.07978	0.0147124		-1.24555	9.19e-11		-1.21228	1.07e-08		-1.34493	4.9e-19		-1.309	3.49e-16		gi|211905341|gb|ACJ11250.1| S-adenosyl-L-homocystein hydrolase [Gossypium hirsutum]	AT4G13940.1 | Symbols: HOG1, EMB1395, SAHH1, MEE58, ATSAHH1 | S-adenosyl-L-homocysteine hydrolase | chr4:8054931-8056676 FORWARD LENGTH=485	rcu:RCOM_0523500 adenosylhomocysteinase, putative (EC:3.3.1.1); K01251 adenosylhomocysteinase [EC:3.3.1.1]	GO:0006139:nucleobase, nucleoside, nucleotide and nucleic acid metabolic process,GO:0006351:transcription, DNA-dependent,GO:0006996:organelle organization and biogenesis,GO:0009892:negative regulation of metabolic process,GO:0010468:regulation of gene expression,GO:0019222:regulation of metabolic process,GO:0022607:cellular component assembly,GO:0031323:regulation of cellular metabolic process,GO…	GO:0016801:hydrolase activity, acting on ether bonds,GO:0043169:cation binding,GO:0046872:metal ion binding	GO:0005622:intracellular,GO:0043229:intracellular organelle,GO:0043231:intracellular membrane-bound organelle,GO:0044424:intracellular part,GO:0016020:membrane,GO:0031090:organelle membrane
contig_69508		2086.57	1916.6	1521.65	1633.43		1.08869	0.0072201		-1.25955	1.56e-11		-1.17336	1.99e-06		-1.37126	4.4e-21		-1.27742	1.02e-13		gi|255556326|ref|XP_002519197.1| chitinase, putative [Ricinus communis]_x0001_gi|223541512|gb|EEF43061.1| chitinase, putative [Ricinus communis]	AT3G16920.1 | Symbols: CTL2, ATCTL2 | chitinase-like protein 2 | chr3:5776663-5777886 REVERSE LENGTH=348	rcu:RCOM_0999860 chitinase, putative (EC:3.2.1.14)	GO:0005975:carbohydrate metabolic process,GO:0009057:macromolecule catabolic process,GO:0009308:amine metabolic process,GO:0044248:cellular catabolic process	NO HITS FOUND	NO HITS FOUND
contig_100		2174.67	1911.36	1844.78	1902.28		1.13776	3.79e-05		-1.03609	0.277446		-1.00477	0.883159		-1.17882	1.93e-07		-1.14319	1.98e-05		gb|ABS50670.1| alpha-tubulin [Eucalyptus grandis]	AT4G14960.2 | Symbols: TUA6 | Tubulin/FtsZ family protein | chr4:8548769-8550319 REVERSE LENGTH=450	rcu:RCOM_1584620 tubulin alpha chain, putative; K07374 tubulin alpha	GO:0019538:protein metabolic process,GO:0022607:cellular component assembly,GO:0044260:cellular macromolecule metabolic process,GO:0065003:macromolecular complex assembly,GO:0006139:nucleobase, nucleoside, nucleotide and nucleic acid metabolic process,GO:0044248:cellular catabolic process,GO:0006996:organelle organization and biogenesis	GO:0016817:hydrolase activity, acting on acid anhydrides,GO:0017076:purine nucleotide binding,GO:0032553:ribonucleotide binding	GO:0005622:intracellular,GO:0043229:intracellular organelle,GO:0043232:intracellular non-membrane-bound organelle,GO:0044424:intracellular part
contig_7924		1565.43	1897.66	1764.52	2068.94		-1.21223	1.61e-08		-1.07546	0.0277974		1.09026	0.00653855		1.12717	0.00055982		1.32164	6.06e-17		gi|157042763|gb|ABV02033.1| glyceraldehyde 3-phosphate dehydrogenase [Nicotiana langsdorffii x Nicotiana sanderae]	AT3G04120.1 | Symbols: GAPC, GAPC-1, GAPC1 | glyceraldehyde-3-phosphate dehydrogenase C subunit 1 | chr3:1081077-1083131 FORWARD LENGTH=338	vvi:100264789 hypothetical protein LOC100264789; K00134 glyceraldehyde 3-phosphate dehydrogenase [EC:1.2.1.12]	GO:0005975:carbohydrate metabolic process,GO:0006066:alcohol metabolic process,GO:0009057:macromolecule catabolic process,GO:0044248:cellular catabolic process	GO:0016903:oxidoreductase activity, acting on the aldehyde or oxo group of donors	GO:0005622:intracellular,GO:0044424:intracellular part
contig_25675		2114.35	1868.88	1599.65	1663.5		1.13135	0.000100234		-1.1683	4.81e-06		-1.12346	0.000548204		-1.32175	2.72e-17		-1.27102	2.09e-13		gi|224111916|ref|XP_002316022.1| predicted protein [Populus trichocarpa]_x0001_gi|118481023|gb|ABK92465.1| unknown [Populus trichocarpa]_x0001_gi|222865062|gb|EEF02193.1| predicted protein [Populus trichocarpa]	AT3G16920.1 | Symbols: CTL2, ATCTL2 | chitinase-like protein 2 | chr3:5776663-5777886 REVERSE LENGTH=348	pop:POPTR_723883 hypothetical protein	GO:0005975:carbohydrate metabolic process,GO:0009057:macromolecule catabolic process,GO:0009308:amine metabolic process,GO:0044248:cellular catabolic process	NO HITS FOUND	NO HITS FOUND
contig_2897		1753.78	1860.09	1175	1286.17		-1.06062	0.0770161		-1.58306	8.8e-36		-1.44622	1.08e-24		-1.49258	7.53e-27		-1.36357	1.96e-17		gi|189380223|gb|ACD93209.1| heat shock protein 70 [Camellia sinensis]	AT3G12580.1 | Symbols: HSP70, ATHSP70 | heat shock protein 70 | chr3:3991487-3993689 REVERSE LENGTH=650	vvi:100253562 similar to HSC70-1 (heat shock cognate 70 kDa protein 1); ATP binding; K03283 heat shock 70kDa protein 1/8	NO HITS FOUND	GO:0016627:oxidoreductase activity, acting on the CH-CH group of donors	NO HITS FOUND
contig_2083		1933.82	1858.29	1553.72	1663.02		1.04065	0.220017		-1.19602	1.82e-07		-1.11742	0.000998452		-1.24464	1.18e-10		-1.16284	6.28e-06		gi|262474806|gb|ACY66932.1| caffeic O-methyltransferase 1 [Eucalyptus camaldulensis]	No hits found	rcu:RCOM_0596300 o-methyltransferase, putative (EC:2.1.1.68); K05279 flavonol 3-O-methyltransferase [EC:2.1.1.76]	NO HITS FOUND	NO HITS FOUND	NO HITS FOUND
contig_4061		1792.82	1839.69	1792.79	1760.33		-1.02614	0.436848		-1.02616	0.436542		-1.04508	0.186014		-1.00002	0.999586		-1.01846	0.585783		gi|302781793|ref|XP_002972670.1| hypothetical protein SELMODRAFT_231979 [Selaginella moellendorffii]_x0001_gi|302812895|ref|XP_002988134.1| hypothetical protein SELMODRAFT_235448 [Selaginella moellendorffii]_x0001_gi|300144240|gb|EFJ10926.1| hypothetical protein SELMODRAFT_235448 [Selaginella moellendorffii]_x0001_gi|300159271|gb|EFJ25891.1| hypothetical protein SELMODRAFT_231979 [Selaginella moe…	AT4G14960.2 | Symbols: TUA6 | Tubulin/FtsZ family protein | chr4:8548769-8550319 REVERSE LENGTH=450	ath:AT4G14960 TUA6; TUA6; structural constituent of cytoskeleton; K07374 tubulin alpha	GO:0010035:response to inorganic substance,GO:0006996:organelle organization and biogenesis,GO:0019538:protein metabolic process,GO:0022607:cellular component assembly,GO:0044260:cellular macromolecule metabolic process,GO:0065003:macromolecular complex assembly,GO:0006139:nucleobase, nucleoside, nucleotide and nucleic acid metabolic process,GO:0044248:cellular catabolic process,GO:0006970:respon…	GO:0016817:hydrolase activity, acting on acid anhydrides,GO:0017076:purine nucleotide binding,GO:0032553:ribonucleotide binding,GO:0016757:transferase activity, transferring glycosyl groups	GO:0005622:intracellular,GO:0043229:intracellular organelle,GO:0043232:intracellular non-membrane-bound organelle,GO:0044424:intracellular part,GO:0030312:external encapsulating structure,GO:0005622:intracellular,GO:0005737:cytoplasm,GO:0043229:intracellular organelle,GO:0043231:intracellular membrane-bound organelle,GO:0044424:intracellular part,GO:0044444:cytoplasmic part,GO:0016020:membrane,GO…
de_novo_23693		2035.54	1818.07	1805.33	1822.33		1.11962	0.000459026		-1.00706	0.832422		1.00235	0.943675		-1.12752	0.000203125		-1.117	0.000597009		gi|71090024|gb|AAZ23863.1| alpha-tubulin [Sterkiella histriomuscorum]	AT4G14960.2 | Symbols: TUA6 | Tubulin/FtsZ family protein | chr4:8548769-8550319 REVERSE LENGTH=450	ppp:PHYPADRAFT_211478 hypothetical protein; K07374 tubulin alpha	GO:0019538:protein metabolic process,GO:0022607:cellular component assembly,GO:0044260:cellular macromolecule metabolic process,GO:0065003:macromolecular complex assembly,GO:0006139:nucleobase, nucleoside, nucleotide and nucleic acid metabolic process,GO:0044248:cellular catabolic process,GO:0006996:organelle organization and biogenesis	GO:0016817:hydrolase activity, acting on acid anhydrides,GO:0017076:purine nucleotide binding,GO:0032553:ribonucleotide binding	GO:0005622:intracellular,GO:0043229:intracellular organelle,GO:0043232:intracellular non-membrane-bound organelle,GO:0044424:intracellular part
contig_22811		1915.32	1803.43	1807.27	2051.78		1.06204	0.0665508		1.00213	0.949067		1.13771	6.32e-05		-1.05979	0.0765899		1.07124	0.0302819		gi|255569714|ref|XP_002525821.1| conserved hypothetical protein [Ricinus communis]_x0001_gi|223534826|gb|EEF36515.1| conserved hypothetical protein [Ricinus communis]	AT3G15353.1 | Symbols: MT3, ATMT3 | metallothionein 3 | chr3:5180825-5181325 REVERSE LENGTH=69	rcu:RCOM_0821630 hypothetical protein	NO HITS FOUND	GO:0043169:cation binding	NO HITS FOUND
contig_360		1718.77	1802.92	1571.86	1903.5		-1.04896	0.156226		-1.147	6.94e-05		1.05578	0.0985636		-1.09347	0.0104343		1.10748	0.00214425		No hits found	No hits found	No hits found	NO HITS FOUND	NO HITS FOUND	NO HITS FOUND
contig_16324		1876.93	1782.76	1613.23	1615.44		1.05282	0.119594		-1.10509	0.00362332		-1.10357	0.00410145		-1.16346	8.01e-06		-1.16186	9.6e-06		gi|260806905|ref|XP_002598324.1| hypothetical protein BRAFLDRAFT_113894 [Branchiostoma floridae]_x0001_gi|229283596|gb|EEN54336.1| hypothetical protein BRAFLDRAFT_113894 [Branchiostoma floridae]	AT5G03240.3 | Symbols: UBQ3 | polyubiquitin 3 | chr5:771976-772896 REVERSE LENGTH=306	bfo:BRAFLDRAFT_113894 hypothetical protein; K08770 ubiquitin C	GO:0007165:signal transduction,GO:0002682:regulation of immune system process,GO:0002684:positive regulation of immune system process,GO:0002757:immune response-activating signal transduction,GO:0007165:signal transduction,GO:0048518:positive regulation of biological process,GO:0050776:regulation of immune response,GO:0051239:regulation of multicellular organismal process,GO:0051240:positive regu…	NO HITS FOUND	GO:0005622:intracellular,GO:0030529:ribonucleoprotein complex,GO:0044424:intracellular part,GO:0016020:membrane,GO:0031090:organelle membrane,GO:0005622:intracellular,GO:0031981:nuclear lumen,GO:0043229:intracellular organelle,GO:0043231:intracellular membrane-bound organelle,GO:0043233:organelle lumen,GO:0044424:intracellular part,GO:0044428:nuclear part,GO:0044446:intracellular organelle part,G…
contig_3902		1465.44	1781.24	1606.21	1883.92		-1.2155	2.93e-08		-1.10897	0.00263443		1.05765	0.0898923		1.09606	0.0110908		1.28557	4.52e-13		gi|157042763|gb|ABV02033.1| glyceraldehyde 3-phosphate dehydrogenase [Nicotiana langsdorffii x Nicotiana sanderae]	AT3G04120.1 | Symbols: GAPC, GAPC-1, GAPC1 | glyceraldehyde-3-phosphate dehydrogenase C subunit 1 | chr3:1081077-1083131 FORWARD LENGTH=338	rcu:RCOM_1679320 glyceraldehyde 3-phosphate dehydrogenase, putative (EC:1.2.1.12)	GO:0005975:carbohydrate metabolic process,GO:0006066:alcohol metabolic process,GO:0009057:macromolecule catabolic process,GO:0044248:cellular catabolic process	GO:0016903:oxidoreductase activity, acting on the aldehyde or oxo group of donors	GO:0005622:intracellular,GO:0044424:intracellular part
de_novo_12159		2229.89	1756.77	1114.37	1498.71		1.26931	6.34e-14		-1.57647	2.26e-33		-1.17219	6.05e-06		-2.00103	1.87e-84		-1.48788	3.1e-33		ref|ZP_03149866.1| hypothetical protein G11MC16DRAFT_3625 [Geobacillus sp. G11MC16]_x0001_gb|EDY04083.1| hypothetical protein G11MC16DRAFT_3625 [Geobacillus sp. G11MC16]	No hits found	pop:POPTR_582414 hypothetical protein	NO HITS FOUND	NO HITS FOUND	NO HITS FOUND
contig_10151		1447.17	1743.44	1560.54	1832.38		-1.20472	1.54e-07		-1.1172	0.00146166		1.05101	0.13699		1.07834	0.0387285		1.26618	1.66e-11		dbj|BAH28852.1| glyceraldehyde-3-phosphate dehydrogenase [Ipomoea nil]	AT3G04120.1 | Symbols: GAPC, GAPC-1, GAPC1 | glyceraldehyde-3-phosphate dehydrogenase C subunit 1 | chr3:1081077-1083131 FORWARD LENGTH=338	vvi:100233024 GAPDH; glyceraldehyde-3-phosphate dehydrogenase	GO:0005975:carbohydrate metabolic process,GO:0006066:alcohol metabolic process,GO:0009057:macromolecule catabolic process,GO:0044248:cellular catabolic process	GO:0016903:oxidoreductase activity, acting on the aldehyde or oxo group of donors	GO:0005622:intracellular,GO:0044424:intracellular part
contig_6482		1643.97	1740.21	1533.53	1461.98		-1.05854	0.0980842		-1.13478	0.000302835		-1.19031	8.7e-07		-1.07202	0.0501016		-1.12448	0.00109158		gi|302142003|emb|CBI19206.3| unnamed protein product [Vitis vinifera]	AT1G22480.1 | Symbols: | Cupredoxin superfamily protein | chr1:7934232-7935054 REVERSE LENGTH=174	rcu:RCOM_1037530 Blue copper protein precursor, putative	NO HITS FOUND	GO:0046872:metal ion binding	NO HITS FOUND
contig_87049		1634.19	1727.42	1103.45	1204.09		-1.05705	0.107879		-1.56547	5.36e-32		-1.43463	3.34e-22		-1.48098	2.6e-24		-1.3572	6.11e-16		gi|225434984|ref|XP_002284008.1| PREDICTED: similar to HSC70-1 (heat shock cognate 70 kDa protein 1); ATP binding isoform 1 [Vitis vinifera]_x0001_gi|147853956|emb|CAN81694.1| hypothetical protein VITISV_017873 [Vitis vinifera]	AT3G12580.1 | Symbols: HSP70, ATHSP70 | heat shock protein 70 | chr3:3991487-3993689 REVERSE LENGTH=650	vvi:100253562 similar to HSC70-1 (heat shock cognate 70 kDa protein 1); ATP binding; K03283 heat shock 70kDa protein 1/8	GO:0009314:response to radiation,GO:0019538:protein metabolic process,GO:0044260:cellular macromolecule metabolic process,GO:0051707:response to other organism,GO:0010035:response to inorganic substance,GO:0006979:response to oxidative stress	GO:0016627:oxidoreductase activity, acting on the CH-CH group of donors,GO:0017076:purine nucleotide binding,GO:0032553:ribonucleotide binding	GO:0016020:membrane,GO:0031090:organelle membrane,GO:0005622:intracellular,GO:0043229:intracellular organelle,GO:0043231:intracellular membrane-bound organelle,GO:0044424:intracellular part,GO:0030312:external encapsulating structure
contig_6420		2044.49	1709.44	1557.26	1408.62		1.196	4.47e-08		-1.09772	0.00775473		-1.21355	7.03e-08		-1.31287	4.31e-16		-1.45141	2e-27		gi|151347486|gb|ABS01352.1| methionine synthase [Carica papaya]	AT5G17920.2 | Symbols: ATCIMS | Cobalamin-independent synthase family protein | chr5:5935771-5939195 FORWARD LENGTH=765	rcu:RCOM_1321820 5-methyltetrahydropteroyltriglutamate--homocysteine methyltransferase, putative (EC:2.1.1.14)	GO:0006082:organic acid metabolic process,GO:0006519:amino acid and derivative metabolic process,GO:0006790:sulfur metabolic process,GO:0009308:amine metabolic process,GO:0044249:cellular biosynthetic process,GO:0044271:nitrogen compound biosynthetic process,GO:0010035:response to inorganic substance,GO:0006996:organelle organization and biogenesis,GO:0006730:one-carbon compound metabolic process…	GO:0016741:transferase activity, transferring one-carbon groups,GO:0043169:cation binding,GO:0046872:metal ion binding	GO:0005622:intracellular,GO:0043229:intracellular organelle,GO:0043232:intracellular non-membrane-bound organelle,GO:0044424:intracellular part,GO:0005622:intracellular,GO:0005737:cytoplasm,GO:0043229:intracellular organelle,GO:0043231:intracellular membrane-bound organelle,GO:0044424:intracellular part,GO:0044435:plastid part,GO:0044444:cytoplasmic part,GO:0044446:intracellular organelle part,GO…
Contig5239		1896.34	1687.96	1614.71	1472.68		1.12345	0.000499783		-1.04536	0.202511		-1.14619	0.000128076		-1.17441	1.99e-06		-1.28768	2.72e-13		gi|255569484|ref|XP_002525709.1| 5-methyltetrahydropteroyltriglutamate--homocysteine methyltransferase, putative [Ricinus communis]_x0001_gi|223535009|gb|EEF36692.1| 5-methyltetrahydropteroyltriglutamate--homocysteine methyltransferase, putative [Ricinus communis]	AT5G17920.2 | Symbols: ATCIMS | Cobalamin-independent synthase family protein | chr5:5935771-5939195 FORWARD LENGTH=765	rcu:RCOM_1321820 5-methyltetrahydropteroyltriglutamate--homocysteine methyltransferase, putative (EC:2.1.1.14)	GO:0006082:organic acid metabolic process,GO:0006519:amino acid and derivative metabolic process,GO:0006790:sulfur metabolic process,GO:0009308:amine metabolic process,GO:0044249:cellular biosynthetic process,GO:0044271:nitrogen compound biosynthetic process,GO:0006996:organelle organization and biogenesis,GO:0006730:one-carbon compound metabolic process	GO:0016741:transferase activity, transferring one-carbon groups,GO:0043169:cation binding,GO:0046872:metal ion binding	GO:0005622:intracellular,GO:0043229:intracellular organelle,GO:0043232:intracellular non-membrane-bound organelle,GO:0044424:intracellular part
contig_7922		1791.79	1649.91	1118.53	1340.61		1.08599	0.0155905		-1.47507	4.13e-24		-1.23072	1.51e-08		-1.60191	4.86e-36		-1.33655	6.8e-16		gi|13359451|dbj|BAB33421.1| putative senescence-associated protein [Pisum sativum]	No hits found	sbi:SORBI_01g024221 hypothetical protein	NO HITS FOUND	NO HITS FOUND	NO HITS FOUND
contig_2286		1418.63	1648.97	1672.01	1925.78		-1.16237	3.18e-05		1.01397	0.689357		1.16786	3.64e-06		1.17861	5.13e-06		1.35748	1.57e-18		No hits found	No hits found	No hits found	NO HITS FOUND	NO HITS FOUND	NO HITS FOUND
contig_6329		1360.11	1583.41	1588.77	1611.13		-1.16418	3.84e-05		1.00338	0.924287		1.01751	0.6239		1.16812	2.53e-05		1.18456	4.08e-06		No hits found	No hits found	No hits found	NO HITS FOUND	NO HITS FOUND	NO HITS FOUND
contig_3165		1491.06	1536.52	987.816	1090.91		-1.03049	0.408692		-1.55548	5.8e-28		-1.40848	2.97e-18		-1.50945	3.66e-24		-1.3668	3.05e-15		gi|211906504|gb|ACJ11745.1| heat shock protein 70 [Gossypium hirsutum]	AT3G12580.1 | Symbols: HSP70, ATHSP70 | heat shock protein 70 | chr3:3991487-3993689 REVERSE LENGTH=650	rcu:RCOM_0464250 heat shock protein, putative (EC:1.3.1.74); K03283 heat shock 70kDa protein 1/8	GO:0009314:response to radiation,GO:0051707:response to other organism,GO:0010035:response to inorganic substance,GO:0019538:protein metabolic process,GO:0044260:cellular macromolecule metabolic process,GO:0006979:response to oxidative stress	GO:0016627:oxidoreductase activity, acting on the CH-CH group of donors,GO:0017076:purine nucleotide binding,GO:0032553:ribonucleotide binding	GO:0005622:intracellular,GO:0005737:cytoplasm,GO:0005840:ribosome,GO:0030529:ribonucleoprotein complex,GO:0043229:intracellular organelle,GO:0043232:intracellular non-membrane-bound organelle,GO:0044424:intracellular part,GO:0044444:cytoplasmic part,GO:0030312:external encapsulating structure,GO:0005622:intracellular,GO:0005737:cytoplasm,GO:0043229:intracellular organelle,GO:0043231:intracellular…
contig_6868		1179.24	1521.95	1545.52	1383.37		-1.29062	4.07e-11		1.01549	0.670438		-1.10018	0.0101414		1.31061	2.12e-12		1.17311	5.49e-05		gi|320089750|pdb|3AQ4|A Chain A, Molecular Insights Into Plant Cell Proliferation Disturbance By Agrobacterium Protein 6b_x0001_gi|320089751|pdb|3AQ4|B Chain B, Molecular Insights Into Plant Cell Proliferation Disturbance By Agrobacterium Protein 6b	AT5G14670.1 | Symbols: ATARFA1B, ARFA1B | ADP-ribosylation factor A1B | chr5:4729319-4730495 FORWARD LENGTH=188	ppp:PHYPADRAFT_107867 ArfA15; Arf1_5/ArfA-family small GTPase	NO HITS FOUND	GO:0017076:purine nucleotide binding,GO:0032553:ribonucleotide binding	NO HITS FOUND
contig_6093		1426.4	1479.48	969.369	1043.46		-1.03721	0.324906		-1.52623	4.48e-25		-1.41786	3.31e-18		-1.47147	7.7e-21		-1.36699	1.17e-14		gi|189380223|gb|ACD93209.1| heat shock protein 70 [Camellia sinensis]	AT3G12580.1 | Symbols: HSP70, ATHSP70 | heat shock protein 70 | chr3:3991487-3993689 REVERSE LENGTH=650	vvi:100253562 similar to HSC70-1 (heat shock cognate 70 kDa protein 1); ATP binding; K03283 heat shock 70kDa protein 1/8	NO HITS FOUND	GO:0016627:oxidoreductase activity, acting on the CH-CH group of donors	NO HITS FOUND
contig_3309		1486.85	1479.26	1422.23	1409.15		1.00513	0.889197		-1.0401	0.289744		-1.04976	0.192105		-1.04544	0.230918		-1.05514	0.148827		gi|255537890|ref|XP_002510010.1| tubulin alpha chain, putative [Ricinus communis]_x0001_gi|223550711|gb|EEF52197.1| tubulin alpha chain, putative [Ricinus communis]	AT1G50010.1 | Symbols: TUA2 | tubulin alpha-2 chain | chr1:18517737-18519729 FORWARD LENGTH=450	rcu:RCOM_1584620 tubulin alpha chain, putative; K07374 tubulin alpha	GO:0019538:protein metabolic process,GO:0022607:cellular component assembly,GO:0044260:cellular macromolecule metabolic process,GO:0065003:macromolecular complex assembly,GO:0006139:nucleobase, nucleoside, nucleotide and nucleic acid metabolic process,GO:0044248:cellular catabolic process,GO:0006996:organelle organization and biogenesis	GO:0016817:hydrolase activity, acting on acid anhydrides,GO:0017076:purine nucleotide binding,GO:0032553:ribonucleotide binding	GO:0005622:intracellular,GO:0043229:intracellular organelle,GO:0043232:intracellular non-membrane-bound organelle,GO:0044424:intracellular part
contig_12751		1427.44	1478.85	938.104	1018.13		-1.03602	0.340342		-1.57642	2.37e-28		-1.45251	2.37e-20		-1.52162	5.82e-24		-1.40202	1.09e-16		gb|ACD93209.1| heat shock protein 70 [Camellia sinensis]	AT3G09440.2 | Symbols: | Heat shock protein 70 (Hsp 70) family protein | chr3:2903434-2905632 REVERSE LENGTH=649	osa:4327388 Os01g0840100; K03283 heat shock 70kDa protein 1/8	NO HITS FOUND	NO HITS FOUND	NO HITS FOUND
gi|106879135|gb|BV682263.2|		1569.86	1462.79	1425.18	1117.23		1.0732	0.0518647		-1.02639	0.484107		-1.3093	9.63e-12		-1.10152	0.00819772		-1.40515	2.12e-18		No hits found	No hits found	No hits found	NO HITS FOUND	NO HITS FOUND	NO HITS FOUND
contig_69050		1446.3	1432.82	1519.1	1336.81		1.00941	0.801679		1.06022	0.112328		-1.07182	0.0681225		1.05033	0.181332		-1.08191	0.0379562		gi|80973756|gb|ABB53601.1| sucrose synthase [Eucalyptus grandis]	AT3G43190.1 | Symbols: SUS4, ATSUS4 | sucrose synthase 4 | chr3:15179204-15182577 REVERSE LENGTH=808	pop:POPTR_835735 PtrSuSY1; sucrose synthase (EC:2.4.1.13); K00695 sucrose synthase [EC:2.4.1.13]	GO:0005975:carbohydrate metabolic process,GO:0044403:symbiosis, encompassing mutualism through parasitism	GO:0016757:transferase activity, transferring glycosyl groups	NO HITS FOUND
contig_29026		1587.67	1427.93	1238.1	1453.29		1.11187	0.0036256		-1.15332	0.000235798		1.01776	0.636663		-1.28234	4.61e-11		-1.09247	0.0148181		gi|2213877|gb|AAB61597.1| glutamine synthetase [Hevea brasiliensis]	AT5G37600.1 | Symbols: ATGSR1, GLN1;1, GSR 1, ATGLN1;1 | glutamine synthase clone R1 | chr5:14933574-14935656 REVERSE LENGTH=356	pop:POPTR_831163 glutamine synthetase (EC:6.3.1.2)	GO:0006082:organic acid metabolic process,GO:0006519:amino acid and derivative metabolic process,GO:0009308:amine metabolic process	GO:0016879:ligase activity, forming carbon-nitrogen bonds,GO:0017076:purine nucleotide binding,GO:0032553:ribonucleotide binding	GO:0005622:intracellular,GO:0044424:intracellular part
contig_7229		1465.22	1427.41	1309.7	1323.46		1.02649	0.482167		-1.08987	0.0244676		-1.07854	0.0475125		-1.11874	0.00315396		-1.10711	0.00726693		gi|28395420|gb|AAO39008.1| plasma intrinsic protein 2,2 [Juglans regia]	AT5G60660.1 | Symbols: PIP2F, PIP2;4 | plasma membrane intrinsic protein 2;4 | chr5:24375673-24376939 REVERSE LENGTH=291	rcu:RCOM_0154010 Aquaporin PIP2.1, putative	GO:0006810:transport	NO HITS FOUND	GO:0016020:membrane,GO:0031224:intrinsic to membrane,GO:0044425:membrane part
contig_26643		1515.1	1417.93	1327	1302.43		1.06853	0.0728117		-1.06853	0.0826671		-1.08868	0.0268061		-1.14175	0.000417225		-1.16329	6.13e-05		gi|312160|emb|CAA51679.1| ubiquitin [Solanum lycopersicum]	AT4G05320.4 | Symbols: UBQ10 | polyubiquitin 10 | chr4:2718559-2719932 FORWARD LENGTH=457	vvi:100267431 similar to polyubiquitin; K08770 ubiquitin C	NO HITS FOUND	NO HITS FOUND	NO HITS FOUND
contig_29210		1609.26	1405.6	1368.52	1240.39		1.14489	0.000207443		-1.02709	0.481551		-1.13319	0.00131826		-1.17591	1.02e-05		-1.29737	4.58e-12		gi|224146039|ref|XP_002325856.1| vitamin-b12 independent methionine synthase, 5-methyltetrahydropteroyltriglutamate-homocysteine [Populus trichocarpa]_x0001_gi|222862731|gb|EEF00238.1| vitamin-b12 independent methionine synthase, 5-methyltetrahydropteroyltriglutamate-homocysteine [Populus trichocarpa]	AT5G17920.2 | Symbols: ATCIMS | Cobalamin-independent synthase family protein | chr5:5935771-5939195 FORWARD LENGTH=765	pop:POPTR_573959 MS4; vitamin-b12 independent methionine synthase, 5-methyltetrahydropteroyltriglutamate-homocysteine (EC:2.1.1.14); K00549 5-methyltetrahydropteroyltriglutamate--homocysteine methyltransferase [EC:2.1.1.14]	GO:0006082:organic acid metabolic process,GO:0006519:amino acid and derivative metabolic process,GO:0006790:sulfur metabolic process,GO:0009308:amine metabolic process,GO:0044249:cellular biosynthetic process,GO:0044271:nitrogen compound biosynthetic process,GO:0010035:response to inorganic substance,GO:0006996:organelle organization and biogenesis,GO:0006730:one-carbon compound metabolic process…	GO:0016741:transferase activity, transferring one-carbon groups,GO:0043169:cation binding,GO:0046872:metal ion binding	GO:0005622:intracellular,GO:0043229:intracellular organelle,GO:0043232:intracellular non-membrane-bound organelle,GO:0044424:intracellular part,GO:0005622:intracellular,GO:0005737:cytoplasm,GO:0043229:intracellular organelle,GO:0043231:intracellular membrane-bound organelle,GO:0044424:intracellular part,GO:0044435:plastid part,GO:0044444:cytoplasmic part,GO:0044446:intracellular organelle part,GO…
gi|32163239|gb|CD668569.1|CD668569		1851.58	1369.14	995.853	947.92		1.35236	1.66e-17		-1.37485	1.47e-14		-1.44437	1.74e-18		-1.85929	1e-58		-1.9533	1.6e-66		gi|134142065|gb|ABO61376.1| serine hydroxymethyltransferase [Populus tremuloides]	AT4G13930.1 | Symbols: SHM4 | serine hydroxymethyltransferase 4 | chr4:8048013-8050021 REVERSE LENGTH=471	pop:POPTR_549786 SHMT1; serine hydroxymethyltransferase 1 (EC:2.1.2.1); K00600 glycine hydroxymethyltransferase [EC:2.1.2.1]	GO:0006082:organic acid metabolic process,GO:0006519:amino acid and derivative metabolic process,GO:0009308:amine metabolic process,GO:0006730:one-carbon compound metabolic process,GO:0010035:response to inorganic substance	GO:0016741:transferase activity, transferring one-carbon groups	GO:0005622:intracellular,GO:0005737:cytoplasm,GO:0044424:intracellular part,GO:0044444:cytoplasmic part,GO:0016020:membrane
contig_13299		1136.05	1367.22	1134.37	1397.02		-1.20348	3.79e-06		-1.20527	3.2e-06		1.02179	0.570958		-1.00148	0.971835		1.22971	2.12e-07		ref|XP_002392460.1| hypothetical protein MPER_07958 [Moniliophthora perniciosa FA553]_x0001_gb|EEB93390.1| hypothetical protein MPER_07958 [Moniliophthora perniciosa FA553]	AT4G08685.1 | Symbols: SAH7 | Pollen Ole e 1 allergen and extensin family protein | chr4:5550563-5551259 FORWARD LENGTH=159	mpr:MPER_07958 hypothetical protein	NO HITS FOUND	NO HITS FOUND	NO HITS FOUND
gi|6466639|gb|AW191301.1|AW191301		1639.43	1355.57	1125.37	1102.78		1.20941	2.1e-07		-1.20455	3.77e-06		-1.22922	3.37e-07		-1.4568	1.09e-22		-1.48663	8.76e-25		gi|298205243|emb|CBI17302.3| unnamed protein product [Vitis vinifera]	AT4G13930.1 | Symbols: SHM4 | serine hydroxymethyltransferase 4 | chr4:8048013-8050021 REVERSE LENGTH=471	vvi:100248779 hypothetical protein LOC100248779; K00600 glycine hydroxymethyltransferase [EC:2.1.2.1]	GO:0006082:organic acid metabolic process,GO:0006519:amino acid and derivative metabolic process,GO:0009308:amine metabolic process,GO:0006730:one-carbon compound metabolic process,GO:0010035:response to inorganic substance	GO:0016741:transferase activity, transferring one-carbon groups	GO:0005622:intracellular,GO:0005737:cytoplasm,GO:0044424:intracellular part,GO:0044444:cytoplasmic part,GO:0016020:membrane
gi|100423163|gb|BV682002.1|		1452.66	1349.15	1320.92	1031.32		1.07673	0.0505301		-1.02137	0.584973		-1.30817	6.93e-11		-1.09973	0.0123681		-1.40854	2.4e-17		No hits found	No hits found	No hits found	NO HITS FOUND	NO HITS FOUND	NO HITS FOUND
contig_2028		1520.7	1342.3	1137.99	1233.95		1.13291	0.000853931		-1.17953	4.07e-05		-1.0878	0.0328071		-1.33631	1.06e-13		-1.23239	4.57e-08		gi|319996466|dbj|BAJ61942.1| ubiquitin [Nymphaea hybrid cultivar]	AT5G03240.3 | Symbols: UBQ3 | polyubiquitin 3 | chr5:771976-772896 REVERSE LENGTH=306	ota:Ot12g01240 polyubiquitin (ISS); K08770 ubiquitin C	NO HITS FOUND	NO HITS FOUND	NO HITS FOUND
contig_4617		1498.87	1300.97	1065.59	1157.62		1.15212	0.000183428		-1.22089	1.29e-06		-1.12383	0.00383772		-1.40661	9.95e-18		-1.29479	3.39e-11		gi|224111916|ref|XP_002316022.1| predicted protein [Populus trichocarpa]_x0001_gi|118481023|gb|ABK92465.1| unknown [Populus trichocarpa]_x0001_gi|222865062|gb|EEF02193.1| predicted protein [Populus trichocarpa]	AT3G16920.1 | Symbols: CTL2, ATCTL2 | chitinase-like protein 2 | chr3:5776663-5777886 REVERSE LENGTH=348	pop:POPTR_723883 hypothetical protein	GO:0005975:carbohydrate metabolic process,GO:0009057:macromolecule catabolic process,GO:0009308:amine metabolic process,GO:0044248:cellular catabolic process	NO HITS FOUND	NO HITS FOUND
de_novo_12308		1577.9	1298.93	928.045	932.895		1.21477	1.95e-07		-1.39964	3.4e-15		-1.39236	8.26e-15		-1.70024	6.1e-39		-1.6914	2.62e-38		ref|XP_002987608.1| hypothetical protein SELMODRAFT_158886 [Selaginella moellendorffii]_x0001_ref|XP_002987645.1| hypothetical protein SELMODRAFT_269302 [Selaginella moellendorffii]_x0001_gb|EFJ11220.1| hypothetical protein SELMODRAFT_269302 [Selaginella moellendorffii]_x0001_gb|EFJ11444.1| hypothetical protein SELMODRAFT_158886 [Selaginella moellendorffii]	AT4G13940.4 | Symbols: HOG1, SAHH1 | S-adenosyl-L-homocysteine hydrolase | chr4:8054931-8056763 FORWARD LENGTH=325	rcu:RCOM_0523500 adenosylhomocysteinase, putative (EC:3.3.1.1); K01251 adenosylhomocysteinase [EC:3.3.1.1]	GO:0006139:nucleobase, nucleoside, nucleotide and nucleic acid metabolic process,GO:0006351:transcription, DNA-dependent,GO:0006996:organelle organization and biogenesis,GO:0009892:negative regulation of metabolic process,GO:0010468:regulation of gene expression,GO:0019222:regulation of metabolic process,GO:0022607:cellular component assembly,GO:0031323:regulation of cellular metabolic process,GO…	GO:0016801:hydrolase activity, acting on ether bonds,GO:0043169:cation binding,GO:0046872:metal ion binding	GO:0005622:intracellular,GO:0043229:intracellular organelle,GO:0043231:intracellular membrane-bound organelle,GO:0044424:intracellular part,GO:0016020:membrane,GO:0031090:organelle membrane
contig_23319		1586.38	1283.37	987.315	961.489		1.23611	1.51e-08		-1.29985	4.97e-10		-1.33477	1.02e-11		-1.60677	1.9e-32		-1.64992	1.58e-35		gi|255563608|ref|XP_002522806.1| serine hydroxymethyltransferase, putative [Ricinus communis]_x0001_gi|223538044|gb|EEF39657.1| serine hydroxymethyltransferase, putative [Ricinus communis]	AT4G13930.1 | Symbols: SHM4 | serine hydroxymethyltransferase 4 | chr4:8048013-8050021 REVERSE LENGTH=471	rcu:RCOM_0523510 serine hydroxymethyltransferase, putative (EC:2.1.2.1); K00600 glycine hydroxymethyltransferase [EC:2.1.2.1]	GO:0006082:organic acid metabolic process,GO:0006519:amino acid and derivative metabolic process,GO:0009308:amine metabolic process,GO:0006730:one-carbon compound metabolic process,GO:0010035:response to inorganic substance	GO:0016741:transferase activity, transferring one-carbon groups	GO:0005622:intracellular,GO:0005737:cytoplasm,GO:0044424:intracellular part,GO:0044444:cytoplasmic part,GO:0016020:membrane
contig_10210		1389.29	1281.13	878.964	892.234		1.08443	0.0363592		-1.45755	4.1e-18		-1.43587	6.15e-17		-1.58061	5.4e-27		-1.5571	1.54e-25		ref|XP_002284017.1| PREDICTED: similar to HSC70-1 (heat shock cognate 70 kDa protein 1); ATP binding isoform 2 [Vitis vinifera]	AT5G02500.2 | Symbols: HSC70-1, HSP70-1, AT-HSC70-1, HSC70 | heat shock cognate protein 70-1 | chr5:554055-556334 REVERSE LENGTH=521	vvi:100253562 similar to HSC70-1 (heat shock cognate 70 kDa protein 1); ATP binding; K03283 heat shock 70kDa protein 1/8	NO HITS FOUND	GO:0016627:oxidoreductase activity, acting on the CH-CH group of donors,GO:0017076:purine nucleotide binding,GO:0032553:ribonucleotide binding	NO HITS FOUND
contig_5632		1186.72	1278.28	1101.33	1129.11		-1.07715	0.0651959		-1.16067	0.000285415		-1.13212	0.00236068		-1.07753	0.0742766		-1.05103	0.231273		gi|211905341|gb|ACJ11250.1| S-adenosyl-L-homocystein hydrolase [Gossypium hirsutum]	AT4G13940.3 | Symbols: HOG1, SAHH1 | S-adenosyl-L-homocysteine hydrolase | chr4:8054931-8056676 FORWARD LENGTH=440	rcu:RCOM_0523500 adenosylhomocysteinase, putative (EC:3.3.1.1); K01251 adenosylhomocysteinase [EC:3.3.1.1]	GO:0006139:nucleobase, nucleoside, nucleotide and nucleic acid metabolic process,GO:0006351:transcription, DNA-dependent,GO:0006996:organelle organization and biogenesis,GO:0009892:negative regulation of metabolic process,GO:0010468:regulation of gene expression,GO:0019222:regulation of metabolic process,GO:0022607:cellular component assembly,GO:0031323:regulation of cellular metabolic process,GO…	GO:0016801:hydrolase activity, acting on ether bonds,GO:0043169:cation binding,GO:0046872:metal ion binding	GO:0005622:intracellular,GO:0043229:intracellular organelle,GO:0043231:intracellular membrane-bound organelle,GO:0044424:intracellular part,GO:0016020:membrane,GO:0031090:organelle membrane
contig_11392		1413.21	1272.42	1044.15	1112.33		1.11065	0.00659264		-1.21863	2.08e-06		-1.14393	0.00104232		-1.35346	8.82e-14		-1.2705	2.06e-09		emb|CAJ01714.1| methionine synthase 2 enzyme [Hordeum vulgare subsp. vulgare]	AT5G17920.2 | Symbols: ATCIMS | Cobalamin-independent synthase family protein | chr5:5935771-5939195 FORWARD LENGTH=765	pop:POPTR_573959 MS4; vitamin-b12 independent methionine synthase, 5-methyltetrahydropteroyltriglutamate-homocysteine (EC:2.1.1.14); K00549 5-methyltetrahydropteroyltriglutamate--homocysteine methyltransferase [EC:2.1.1.14]	GO:0006082:organic acid metabolic process,GO:0006519:amino acid and derivative metabolic process,GO:0006790:sulfur metabolic process,GO:0009308:amine metabolic process,GO:0044249:cellular biosynthetic process,GO:0044271:nitrogen compound biosynthetic process,GO:0006996:organelle organization and biogenesis,GO:0006730:one-carbon compound metabolic process	GO:0016741:transferase activity, transferring one-carbon groups,GO:0043169:cation binding,GO:0046872:metal ion binding	GO:0005622:intracellular,GO:0043229:intracellular organelle,GO:0043232:intracellular non-membrane-bound organelle,GO:0044424:intracellular part
contig_6955		1281.81	1268.74	1229.62	1130.72		1.0103	0.795802		-1.03181	0.433934		-1.12206	0.00483687		-1.04245	0.297759		-1.13362	0.00209537		gi|255539439|ref|XP_002510784.1| tubulin beta chain, putative [Ricinus communis]_x0001_gi|223549899|gb|EEF51386.1| tubulin beta chain, putative [Ricinus communis]	AT5G23860.2 | Symbols: TUB8 | tubulin beta 8 | chr5:8042962-8044528 FORWARD LENGTH=449	rcu:RCOM_1495920 tubulin beta chain, putative; K07375 tubulin beta	GO:0019538:protein metabolic process,GO:0022607:cellular component assembly,GO:0044260:cellular macromolecule metabolic process,GO:0065003:macromolecular complex assembly,GO:0006139:nucleobase, nucleoside, nucleotide and nucleic acid metabolic process,GO:0044248:cellular catabolic process,GO:0006970:response to osmotic stress,GO:0006996:organelle organization and biogenesis	GO:0016817:hydrolase activity, acting on acid anhydrides,GO:0017076:purine nucleotide binding,GO:0032553:ribonucleotide binding	GO:0005622:intracellular,GO:0043229:intracellular organelle,GO:0043232:intracellular non-membrane-bound organelle,GO:0044424:intracellular part
contig_2666		1271.33	1247.97	984.44	1098.42		1.01872	0.641655		-1.26769	2.37e-08		-1.13615	0.00201806		-1.29142	1.48e-09		-1.15742	0.000381325		No hits found	No hits found	No hits found	NO HITS FOUND	NO HITS FOUND	NO HITS FOUND
contig_8736		1265.12	1243.18	821.969	918.867		1.01765	0.661415		-1.51244	1.42e-20		-1.35295	2.83e-12		-1.53913	2.15e-22		-1.37683	1.15e-13		gi|19172403|gb|AAL85887.1|AF479058_1 70 kDa heat shock protein [Sandersonia aurantiaca]	AT3G12580.1 | Symbols: HSP70, ATHSP70 | heat shock protein 70 | chr3:3991487-3993689 REVERSE LENGTH=650	ppp:PHYPADRAFT_226216 hypothetical protein; K03283 heat shock 70kDa protein 1/8	GO:0019538:protein metabolic process,GO:0043283:biopolymer metabolic process,GO:0044260:cellular macromolecule metabolic process	GO:0016772:transferase activity, transferring phosphorus-containing groups,GO:0016627:oxidoreductase activity, acting on the CH-CH group of donors,GO:0017076:purine nucleotide binding,GO:0032553:ribonucleotide binding	NO HITS FOUND
contig_1940		1184.15	1241.82	1198.42	1194.57		-1.0487	0.241734		-1.03622	0.379673		-1.03956	0.338506		1.01205	0.770149		1.0088	0.830894		gi|60498693|dbj|BAD90701.1| plasma membrane intrinsic protein 2;5 [Mimosa pudica]	AT4G35100.2 | Symbols: PIP3 | plasma membrane intrinsic protein 3 | chr4:16708672-16709958 FORWARD LENGTH=280	ath:AT4G35100 PIP3; PIP3 (PLASMA MEMBRANE INTRINSIC PROTEIN 3); water channel; K09872 aquaporin PIP	GO:0009725:response to hormone stimulus,GO:0006810:transport	GO:0005372:water transporter activity	GO:0016020:membrane,GO:0031224:intrinsic to membrane,GO:0044425:membrane part,GO:0005622:intracellular,GO:0043229:intracellular organelle,GO:0043231:intracellular membrane-bound organelle,GO:0044424:intracellular part
contig_13297		843.54	1236.68	1152.26	1247.26		-1.46606	5.47e-18		-1.07326	0.0841769		1.00856	0.831819		1.36598	4.44e-12		1.47861	8.4e-19		No hits found	No hits found	No hits found	NO HITS FOUND	NO HITS FOUND	NO HITS FOUND
gi|100423835|gb|BV682220.1|		1327.85	1236.37	1214.45	948.676		1.07399	0.0708807		-1.01805	0.65793		-1.30326	7.18e-10		-1.09338	0.0245173		-1.39969	1.67e-15		No hits found	No hits found	No hits found	NO HITS FOUND	NO HITS FOUND	NO HITS FOUND
contig_7144		1098.81	1235.98	1097.32	1197.8		-1.12484	0.00452587		-1.12637	0.00409472		-1.03188	0.438987		-1.00136	0.974623		1.09008	0.0388936		gi|225457450|ref|XP_002263145.1| PREDICTED: hypothetical protein [Vitis vinifera]	AT1G13440.1 | Symbols: GAPC-2, GAPC2 | glyceraldehyde-3-phosphate dehydrogenase C2 | chr1:4608465-4610494 REVERSE LENGTH=338	vvi:100233024 GAPDH; glyceraldehyde-3-phosphate dehydrogenase	GO:0005975:carbohydrate metabolic process,GO:0006066:alcohol metabolic process,GO:0009057:macromolecule catabolic process,GO:0044248:cellular catabolic process	GO:0016903:oxidoreductase activity, acting on the aldehyde or oxo group of donors	GO:0005622:intracellular,GO:0044424:intracellular part
contig_5953		1252.99	1227.74	980.247	1073.97		1.02057	0.612262		-1.25248	1.36e-07		-1.14318	0.00134834		-1.27824	7.6e-09		-1.16669	0.000205615		No hits found	AT4G13940.3 | Symbols: HOG1, SAHH1 | S-adenosyl-L-homocysteine hydrolase | chr4:8054931-8056676 FORWARD LENGTH=440	No hits found	NO HITS FOUND	NO HITS FOUND	NO HITS FOUND
Contig7054		1620.94	1215.15	875.437	826.226		1.33394	2.32e-14		-1.38805	9.75e-14		-1.47072	6.03e-18		-1.85158	4.54e-51		-1.96186	4.44e-59		gi|134142065|gb|ABO61376.1| serine hydroxymethyltransferase [Populus tremuloides]	AT4G13930.1 | Symbols: SHM4 | serine hydroxymethyltransferase 4 | chr4:8048013-8050021 REVERSE LENGTH=471	pop:POPTR_549786 SHMT1; serine hydroxymethyltransferase 1 (EC:2.1.2.1); K00600 glycine hydroxymethyltransferase [EC:2.1.2.1]	GO:0006082:organic acid metabolic process,GO:0006519:amino acid and derivative metabolic process,GO:0009308:amine metabolic process,GO:0006730:one-carbon compound metabolic process,GO:0010035:response to inorganic substance	GO:0016741:transferase activity, transferring one-carbon groups	GO:0005622:intracellular,GO:0005737:cytoplasm,GO:0044424:intracellular part,GO:0044444:cytoplasmic part,GO:0016020:membrane
contig_6385		1004.11	1212.77	927.871	1308.12		-1.2078	9.27e-06		-1.30704	7.04e-10		1.07862	0.0575816		-1.08217	0.0828619		1.30276	2.46e-10		gi|75283473|sp|Q56TU4|METK1_DAUCA RecName: Full=S-adenosylmethionine synthase 1; Short=AdoMet synthase 1; AltName: Full=Methionine adenosyltransferase 1; Short=MAT 1_x0001_gi|50882499|gb|AAT85665.1| S-adenosyl-L-methionine synthetase 1 [Daucus carota]	AT1G02500.2 | Symbols: SAM1, SAM-1, MAT1, AtSAM1 | S-adenosylmethionine synthetase 1 | chr1:519037-520218 FORWARD LENGTH=393	rcu:RCOM_1436370 s-adenosylmethionine synthetase, putative (EC:2.5.1.6)	NO HITS FOUND	GO:0016765:transferase activity, transferring alkyl or aryl (other than methyl) groups,GO:0043169:cation binding,GO:0017076:purine nucleotide binding,GO:0032553:ribonucleotide binding	GO:0005622:intracellular,GO:0044424:intracellular part
contig_8645		746.582	1207.65	1474.84	1287.98		-1.61757	1.11e-25		1.22124	2.44e-07		1.06651	0.107904		1.97545	8.36e-55		1.72516	1.49e-33		No hits found	No hits found	No hits found	NO HITS FOUND	NO HITS FOUND	NO HITS FOUND
contig_7977		1242.76	1203.84	1016.32	946.462		1.03232	0.43154		-1.18451	6.86e-05		-1.27194	2.77e-08		-1.2228	1.87e-06		-1.31306	2.29e-10		gi|226491362|ref|NP_001148534.1| adenosylhomocysteinase [Zea mays]_x0001_gi|195620086|gb|ACG31873.1| adenosylhomocysteinase [Zea mays]	AT4G13940.4 | Symbols: HOG1, SAHH1 | S-adenosyl-L-homocysteine hydrolase | chr4:8054931-8056763 FORWARD LENGTH=325	zma:100282150 adenosylhomocysteinase (EC:3.3.1.1); K01251 adenosylhomocysteinase [EC:3.3.1.1]	GO:0006139:nucleobase, nucleoside, nucleotide and nucleic acid metabolic process,GO:0006351:transcription, DNA-dependent,GO:0006996:organelle organization and biogenesis,GO:0009892:negative regulation of metabolic process,GO:0010468:regulation of gene expression,GO:0019222:regulation of metabolic process,GO:0022607:cellular component assembly,GO:0031323:regulation of cellular metabolic process,GO…	GO:0016801:hydrolase activity, acting on ether bonds,GO:0043169:cation binding,GO:0046872:metal ion binding	GO:0005622:intracellular,GO:0043229:intracellular organelle,GO:0043231:intracellular membrane-bound organelle,GO:0044424:intracellular part,GO:0016020:membrane,GO:0031090:organelle membrane
contig_3762		945.987	1196.6	1065.16	1097.14		-1.26493	5.99e-08		-1.12341	0.00570896		-1.09066	0.0378299		1.12597	0.00787682		1.15978	0.000824283		gi|255628557|gb|ACU14623.1| unknown [Glycine max]	AT3G18280.1 | Symbols: | Bifunctional inhibitor/lipid-transfer protein/seed storage 2S albumin superfamily protein | chr3:6267102-6267392 FORWARD LENGTH=96	vvi:100261140 hypothetical protein LOC100261140	NO HITS FOUND	GO:0043169:cation binding,GO:0046872:metal ion binding	NO HITS FOUND
gi|30229883|gb|CB967748.1|CB967748		1431.96	1191.18	1180.7	938.515		1.20214	2.56e-06		-1.00887	0.82977		-1.26922	4.26e-08		-1.2128	8.73e-07		-1.52577	2.71e-24		gi|224146039|ref|XP_002325856.1| vitamin-b12 independent methionine synthase, 5-methyltetrahydropteroyltriglutamate-homocysteine [Populus trichocarpa]_x0001_gi|222862731|gb|EEF00238.1| vitamin-b12 independent methionine synthase, 5-methyltetrahydropteroyltriglutamate-homocysteine [Populus trichocarpa]	AT5G17920.2 | Symbols: ATCIMS | Cobalamin-independent synthase family protein | chr5:5935771-5939195 FORWARD LENGTH=765	pop:POPTR_573959 MS4; vitamin-b12 independent methionine synthase, 5-methyltetrahydropteroyltriglutamate-homocysteine (EC:2.1.1.14); K00549 5-methyltetrahydropteroyltriglutamate--homocysteine methyltransferase [EC:2.1.1.14]	GO:0006082:organic acid metabolic process,GO:0006519:amino acid and derivative metabolic process,GO:0006790:sulfur metabolic process,GO:0009308:amine metabolic process,GO:0044249:cellular biosynthetic process,GO:0044271:nitrogen compound biosynthetic process,GO:0006996:organelle organization and biogenesis,GO:0006730:one-carbon compound metabolic process	GO:0016741:transferase activity, transferring one-carbon groups,GO:0043169:cation binding,GO:0046872:metal ion binding	GO:0005622:intracellular,GO:0043229:intracellular organelle,GO:0043232:intracellular non-membrane-bound organelle,GO:0044424:intracellular part
contig_3126		819.906	1187.23	1146.16	1289.57		-1.448	2.04e-16		-1.03583	0.395366		1.08621	0.0397493		1.39792	1.67e-13		1.57283	1e-24		gi|225432248|ref|XP_002271111.1| PREDICTED: hypothetical protein isoform 1 [Vitis vinifera]_x0001_gi|147837146|emb|CAN63631.1| hypothetical protein VITISV_009947 [Vitis vinifera]_x0001_gi|297736844|emb|CBI26045.3| unnamed protein product [Vitis vinifera]	AT3G16640.1 | Symbols: TCTP | translationally controlled tumor protein | chr3:5669709-5670729 REVERSE LENGTH=168	vvi:100251175 hypothetical protein LOC100251175	NO HITS FOUND	NO HITS FOUND	GO:0005622:intracellular,GO:0044424:intracellular part
gi|106879106|gb|BV682240.2|		1263.52	1175.57	1080.69	856.631		1.07482	0.0749686		-1.08779	0.0458048		-1.37232	1.36e-12		-1.16918	0.000158647		-1.47499	7.87e-19		No hits found	No hits found	No hits found	NO HITS FOUND	NO HITS FOUND	NO HITS FOUND
contig_1450		1162.61	1167.06	1394.6	1260.38		-1.00382	0.926681		1.19498	6.87e-06		1.07996	0.0582408		1.19954	4.44e-06		1.08409	0.0470462		gi|255552269|ref|XP_002517179.1| Stem-specific protein TSJT1, putative [Ricinus communis]_x0001_gi|223543814|gb|EEF45342.1| Stem-specific protein TSJT1, putative [Ricinus communis]	AT5G19140.1 | Symbols: ATAILP1, AILP1 | Aluminium induced protein with YGL and LRDR motifs | chr5:6423398-6425785 FORWARD LENGTH=234	rcu:RCOM_0913370 Stem-specific protein TSJT1, putative	GO:0009725:response to hormone stimulus,GO:0010035:response to inorganic substance	NO HITS FOUND	GO:0016020:membrane
gi|100423671|gb|BV682166.1|		1254.3	1165.22	1141.99	892.326		1.07644	0.0702008		-1.02035	0.628628		-1.30583	1.71e-09		-1.09835	0.021781		-1.40565	4.91e-15		No hits found	No hits found	No hits found	NO HITS FOUND	NO HITS FOUND	NO HITS FOUND
de_novo_19366		1242.55	1161.74	1024.53	1040.56		1.06956	0.0994013		-1.13393	0.0033384		-1.11646	0.00981575		-1.2128	4.62e-06		-1.19412	2.35e-05		gi|297807807|ref|XP_002871787.1| cobalamin-independent methionine synthase [Arabidopsis lyrata subsp. lyrata]_x0001_gi|297317624|gb|EFH48046.1| cobalamin-independent methionine synthase [Arabidopsis lyrata subsp. lyrata]	AT5G17920.2 | Symbols: ATCIMS | Cobalamin-independent synthase family protein | chr5:5935771-5939195 FORWARD LENGTH=765	ath:AT5G17920 ATMS1; ATMS1; 5-methyltetrahydropteroyltriglutamate-homocysteine S-methyltransferase/ copper ion binding / methionine synthase (EC:2.1.1.14)	GO:0006082:organic acid metabolic process,GO:0006519:amino acid and derivative metabolic process,GO:0006790:sulfur metabolic process,GO:0009308:amine metabolic process,GO:0044249:cellular biosynthetic process,GO:0044271:nitrogen compound biosynthetic process,GO:0010035:response to inorganic substance,GO:0006730:one-carbon compound metabolic process,GO:0006970:response to osmotic stress	GO:0016741:transferase activity, transferring one-carbon groups,GO:0043169:cation binding,GO:0046872:metal ion binding	GO:0005622:intracellular,GO:0043229:intracellular organelle,GO:0043232:intracellular non-membrane-bound organelle,GO:0044424:intracellular part,GO:0005622:intracellular,GO:0005737:cytoplasm,GO:0043229:intracellular organelle,GO:0043231:intracellular membrane-bound organelle,GO:0044424:intracellular part,GO:0044435:plastid part,GO:0044444:cytoplasmic part,GO:0044446:intracellular organelle part,GO…
contig_5830		1029.49	1161.35	1034.22	979.221		-1.12808	0.00484362		-1.12293	0.00666258		-1.186	8.22e-05		1.00459	0.917134		-1.05134	0.262116		gi|284520984|gb|ADB93067.1| aquaporin [Jatropha curcas]	AT2G36830.1 | Symbols: GAMMA-TIP, TIP1;1, GAMMA-TIP1 | gamma tonoplast intrinsic protein | chr2:15445490-15446336 FORWARD LENGTH=251	vvi:100233004 TIP1;2; aquaporin-like	GO:0006810:transport	NO HITS FOUND	GO:0016020:membrane,GO:0031224:intrinsic to membrane,GO:0044425:membrane part
contig_16717		913.8	1157.92	1321.62	1269.72		-1.26715	7.96e-08		1.14137	0.00100975		1.09655	0.0232728		1.44629	5.27e-18		1.3895	2.31e-14		gi|74486734|gb|ABA12220.1| translation elongation factor 1A-4 [Gossypium hirsutum]	AT5G60390.3 | Symbols: | GTP binding Elongation factor Tu family protein | chr5:24289226-24290675 FORWARD LENGTH=449	osa:4331813 Os03g0178000	GO:0006139:nucleobase, nucleoside, nucleotide and nucleic acid metabolic process,GO:0044248:cellular catabolic process	GO:0016817:hydrolase activity, acting on acid anhydrides,GO:0016772:transferase activity, transferring phosphorus-containing groups,GO:0017076:purine nucleotide binding,GO:0032553:ribonucleotide binding	GO:0005622:intracellular,GO:0044424:intracellular part
contig_4434		1435.47	1157.6	954.462	1035.97		1.24004	4.74e-08		-1.21283	9.77e-06		-1.1174	0.0094098		-1.50396	5.59e-23		-1.38563	8.16e-16		gi|153799889|gb|ABS50663.1| fasciclin-like arabinogalactan protein [Eucalyptus grandis]	AT5G60490.1 | Symbols: FLA12 | FASCICLIN-like arabinogalactan-protein 12 | chr5:24325916-24326665 REVERSE LENGTH=249	vvi:100250171 hypothetical protein LOC100250171	NO HITS FOUND	NO HITS FOUND	NO HITS FOUND
gi|106879123|gb|BV682264.2|		1234.12	1138.7	1085.64	850.125		1.08379	0.050159		-1.04887	0.260692		-1.33945	9.15e-11		-1.13676	0.00204929		-1.45169	3.38e-17		No hits found	No hits found	No hits found	NO HITS FOUND	NO HITS FOUND	NO HITS FOUND
contig_7010		933.692	1130.4	1186.7	1217.85		-1.21067	1.48e-05		1.04981	0.242223		1.07737	0.0711503		1.27098	3.81e-08		1.30434	8.6e-10		gi|74486740|gb|ABA12223.1| translation elongation factor 1A-7 [Gossypium hirsutum]	AT5G60390.3 | Symbols: | GTP binding Elongation factor Tu family protein | chr5:24289226-24290675 FORWARD LENGTH=449	rcu:RCOM_2159030 elongation factor 1-alpha, putative (EC:2.7.7.4)	GO:0006139:nucleobase, nucleoside, nucleotide and nucleic acid metabolic process,GO:0044248:cellular catabolic process	GO:0016817:hydrolase activity, acting on acid anhydrides,GO:0008135:translation factor activity, nucleic acid binding,GO:0016772:transferase activity, transferring phosphorus-containing groups,GO:0017076:purine nucleotide binding,GO:0032553:ribonucleotide binding	GO:0005622:intracellular,GO:0044424:intracellular part
contig_390		1416.27	1128.76	904.967	1008.14		1.25471	1.17e-08		-1.24729	6.83e-07		-1.11965	0.00907138		-1.56499	1.68e-26		-1.40484	9.84e-17		gi|255970299|gb|ACU45738.1| ferulate 5-hydroxylase [Eucalyptus globulus]	AT4G36220.1 | Symbols: FAH1, CYP84A1 | ferulic acid 5-hydroxylase 1 | chr4:17137584-17139619 REVERSE LENGTH=520	vvi:100267863 hypothetical protein LOC100267863; K09755 ferulate-5-hydroxylase [EC:1.14.-.-]	GO:0006519:amino acid and derivative metabolic process,GO:0006725:aromatic compound metabolic process,GO:0009698:phenylpropanoid metabolic process,GO:0044249:cellular biosynthetic process,GO:0008219:cell death,GO:0030154:cell differentiation,GO:0043067:regulation of programmed cell death,GO:0050794:regulation of cellular process,GO:0006082:organic acid metabolic process,GO:0006629:lipid metabolic…	GO:0004497:monooxygenase activity	GO:0005622:intracellular,GO:0043229:intracellular organelle,GO:0043231:intracellular membrane-bound organelle,GO:0044424:intracellular part
gi|100423470|gb|BV682099.1|		1206.66	1117.3	1059.5	830.187		1.07998	0.0638161		-1.05455	0.215525		-1.34584	7.23e-11		-1.13889	0.00199091		-1.45348	6.1e-17		No hits found	No hits found	No hits found	NO HITS FOUND	NO HITS FOUND	NO HITS FOUND
contig_3374		1201.62	1113.87	1122.1	1090.08		1.07878	0.0682376		1.00739	0.861771		-1.02182	0.612468		-1.07087	0.0990775		-1.10232	0.019813		gi|255537890|ref|XP_002510010.1| tubulin alpha chain, putative [Ricinus communis]_x0001_gi|223550711|gb|EEF52197.1| tubulin alpha chain, putative [Ricinus communis]	AT1G50010.1 | Symbols: TUA2 | tubulin alpha-2 chain | chr1:18517737-18519729 FORWARD LENGTH=450	rcu:RCOM_1584620 tubulin alpha chain, putative; K07374 tubulin alpha	GO:0019538:protein metabolic process,GO:0022607:cellular component assembly,GO:0044260:cellular macromolecule metabolic process,GO:0065003:macromolecular complex assembly,GO:0006139:nucleobase, nucleoside, nucleotide and nucleic acid metabolic process,GO:0044248:cellular catabolic process,GO:0006996:organelle organization and biogenesis	GO:0016817:hydrolase activity, acting on acid anhydrides,GO:0017076:purine nucleotide binding,GO:0032553:ribonucleotide binding	GO:0005622:intracellular,GO:0043229:intracellular organelle,GO:0043232:intracellular non-membrane-bound organelle,GO:0044424:intracellular part
contig_1984		1111.36	1099.92	937.746	927.826		1.0104	0.807842		-1.17294	0.000326339		-1.18548	0.000131913		-1.18514	0.000124824		-1.19781	4.79e-05		No hits found	No hits found	No hits found	NO HITS FOUND	NO HITS FOUND	NO HITS FOUND
contig_9807		1314.15	1097.52	695.069	851.674		1.19737	1.02e-05		-1.57902	1.39e-21		-1.28867	2.49e-08		-1.89067	4.77e-44		-1.54302	2e-23		gi|1805364|dbj|BAA09615.1| vacuolar processing enzyme [Arabidopsis thaliana]	AT1G62710.1 | Symbols: BETA-VPE, BETAVPE | beta vacuolar processing enzyme | chr1:23224070-23226857 REVERSE LENGTH=486	ath:AT1G62710 BETA-VPE (BETA VACUOLAR PROCESSING ENZYME); cysteine-type endopeptidase; K01369 legumain [EC:3.4.22.34]	GO:0019538:protein metabolic process,GO:0043283:biopolymer metabolic process,GO:0044260:cellular macromolecule metabolic process	NO HITS FOUND	NO HITS FOUND
contig_978		906.151	1096.27	1003.95	1178.19		-1.20981	2.13e-05		-1.09196	0.0439713		1.07472	0.0859244		1.10793	0.025255		1.30021	2.44e-09		gi|254802950|gb|ACT82770.1| glyceraldehyde 3-phosphate dehydrogenase [Nicotiana tabacum]	AT3G04120.1 | Symbols: GAPC, GAPC-1, GAPC1 | glyceraldehyde-3-phosphate dehydrogenase C subunit 1 | chr3:1081077-1083131 FORWARD LENGTH=338	pop:POPTR_821843 hypothetical protein; K00134 glyceraldehyde 3-phosphate dehydrogenase [EC:1.2.1.12]	GO:0005975:carbohydrate metabolic process,GO:0006066:alcohol metabolic process,GO:0009057:macromolecule catabolic process,GO:0044248:cellular catabolic process	GO:0016903:oxidoreductase activity, acting on the aldehyde or oxo group of donors	GO:0005622:intracellular,GO:0044424:intracellular part
contig_5528		907.475	1089.47	982.456	1154.36		-1.20055	4.62e-05		-1.10892	0.0187324		1.05956	0.170783		1.08263	0.084627		1.27206	5.27e-08		gi|106879589|emb|CAJ38378.1| glyceraldehyde-3-phosphate dehydrogenase [Plantago major]	AT3G04120.1 | Symbols: GAPC, GAPC-1, GAPC1 | glyceraldehyde-3-phosphate dehydrogenase C subunit 1 | chr3:1081077-1083131 FORWARD LENGTH=338	rcu:RCOM_1679320 glyceraldehyde 3-phosphate dehydrogenase, putative (EC:1.2.1.12)	GO:0005975:carbohydrate metabolic process,GO:0006066:alcohol metabolic process,GO:0009057:macromolecule catabolic process,GO:0044248:cellular catabolic process	GO:0016903:oxidoreductase activity, acting on the aldehyde or oxo group of donors	GO:0005622:intracellular,GO:0044424:intracellular part
contig_4955		769.583	1083.07	1026.9	1103.94		-1.40735	2.91e-13		-1.0547	0.221483		1.01927	0.6555		1.33436	1.21e-09		1.43447	9.7e-15		No hits found	No hits found	No hits found	NO HITS FOUND	NO HITS FOUND	NO HITS FOUND
contig_2187		1105.53	1069.4	857.25	990.847		1.03379	0.438575		-1.24748	1.32e-06		-1.07928	0.083561		-1.28963	2.02e-08		-1.11575	0.0122524		gi|262474800|gb|ACY66929.1| caffeoyl-CoA O-methyltransferase 2 [Eucalyptus camaldulensis]	AT4G34050.1 | Symbols: CCoAOMT1 | S-adenosyl-L-methionine-dependent methyltransferases superfamily protein | chr4:16310844-16311973 FORWARD LENGTH=259	ath:AT4G34050 caffeoyl-CoA 3-O-methyltransferase, putative (EC:2.1.1.104); K00588 caffeoyl-CoA O-methyltransferase [EC:2.1.1.104]	GO:0006730:one-carbon compound metabolic process,GO:0006519:amino acid and derivative metabolic process,GO:0006725:aromatic compound metabolic process,GO:0009698:phenylpropanoid metabolic process,GO:0044249:cellular biosynthetic process	GO:0016741:transferase activity, transferring one-carbon groups,GO:0043169:cation binding	NO HITS FOUND
contig_3622		1381.63	1066.05	857.109	855.424		1.29603	1.7e-10		-1.24377	1.86e-06		-1.24622	1.52e-06		-1.61197	8.52e-29		-1.61515	5.41e-29		gi|237682385|gb|ACR10242.1| cinnamate-4-hydroxylase [Canarium album]	AT2G30490.1 | Symbols: ATC4H, C4H, CYP73A5, REF3 | cinnamate-4-hydroxylase | chr2:12993861-12995683 REVERSE LENGTH=505	pop:POPTR_823837 C4H2, CYP73A42; cytochrome P450 cinnamate 4-hydroxylase (EC:1.14.13.11); K00487 trans-cinnamate 4-monooxygenase [EC:1.14.13.11]	NO HITS FOUND	GO:0004497:monooxygenase activity,GO:0016705:oxidoreductase activity, acting on paired donors, with incorporation or reduction of molecular oxygen,GO:0043169:cation binding,GO:0046872:metal ion binding	NO HITS FOUND
de_novo_11875		1207.26	1060.9	952.344	1024.11		1.13796	0.00211656		-1.11399	0.0155498		-1.03593	0.420464		-1.26767	4.01e-08		-1.17884	0.000105129		gb|AAP34635.1| ubiquitin/ribosomal protein L40 fusion [Bigelowiella natans]_x0001_gb|AAP34636.1| ubiquitin/ribosomal protein L40 fusion [Bigelowiella natans]	AT4G05050.4 | Symbols: UBQ11 | ubiquitin 11 | chr4:2588271-2588960 REVERSE LENGTH=153	ppp:PHYPADRAFT_222215 hypothetical protein; K08770 ubiquitin C	NO HITS FOUND	NO HITS FOUND	NO HITS FOUND
contig_11284		1002.83	1050.1	665.547	727.023		-1.04713	0.296954		-1.5778	1.16e-20		-1.44438	1.56e-14		-1.50677	1.2e-16		-1.37936	3.07e-11		ref|XP_002263599.1| PREDICTED: similar to HSC70-1 (heat shock cognate 70 kDa protein 1); ATP binding isoform 1 [Vitis vinifera]	AT3G09440.2 | Symbols: | Heat shock protein 70 (Hsp 70) family protein | chr3:2903434-2905632 REVERSE LENGTH=649	vvi:100259551 similar to HSC70-1 (heat shock cognate 70 kDa protein 1); ATP binding; K03283 heat shock 70kDa protein 1/8	GO:0009314:response to radiation,GO:0051707:response to other organism,GO:0010035:response to inorganic substance,GO:0019538:protein metabolic process,GO:0044260:cellular macromolecule metabolic process,GO:0006979:response to oxidative stress	GO:0016627:oxidoreductase activity, acting on the CH-CH group of donors,GO:0017076:purine nucleotide binding,GO:0032553:ribonucleotide binding	GO:0005622:intracellular,GO:0005737:cytoplasm,GO:0005840:ribosome,GO:0030529:ribonucleoprotein complex,GO:0043229:intracellular organelle,GO:0043232:intracellular non-membrane-bound organelle,GO:0044424:intracellular part,GO:0044444:cytoplasmic part,GO:0030312:external encapsulating structure,GO:0005622:intracellular,GO:0005737:cytoplasm,GO:0043229:intracellular organelle,GO:0043231:intracellular…
contig_6090		917.341	1039.61	1091.09	1056.82		-1.13329	0.00570948		1.04952	0.264812		1.01655	0.70714		1.18941	0.000105158		1.15204	0.00169229		gi|255554066|ref|XP_002518073.1| elongation factor 1-alpha, putative [Ricinus communis]_x0001_gi|255554068|ref|XP_002518074.1| elongation factor 1-alpha, putative [Ricinus communis]_x0001_gi|223542669|gb|EEF44206.1| elongation factor 1-alpha, putative [Ricinus communis]_x0001_gi|223542670|gb|EEF44207.1| elongation factor 1-alpha, putative [Ricinus communis]	AT5G60390.3 | Symbols: | GTP binding Elongation factor Tu family protein | chr5:24289226-24290675 FORWARD LENGTH=449	rcu:RCOM_1019100 elongation factor 1-alpha, putative (EC:2.7.7.4)	GO:0006139:nucleobase, nucleoside, nucleotide and nucleic acid metabolic process,GO:0044248:cellular catabolic process	GO:0016772:transferase activity, transferring phosphorus-containing groups,GO:0016817:hydrolase activity, acting on acid anhydrides,GO:0008135:translation factor activity, nucleic acid binding,GO:0017076:purine nucleotide binding,GO:0032553:ribonucleotide binding	GO:0005622:intracellular,GO:0044424:intracellular part
gi|100423557|gb|BV682128.1|		1118.93	1038.48	1010.93	784.364		1.07747	0.083296		-1.02725	0.542959		-1.32397	2.53e-09		-1.10683	0.01928		-1.42654	1.51e-14		No hits found	No hits found	No hits found	NO HITS FOUND	NO HITS FOUND	NO HITS FOUND
contig_49816		906.7	1023.08	824.19	998.072		-1.12835	0.00806804		-1.24131	3.65e-06		-1.02505	0.578164		-1.10011	0.047374		1.10077	0.036319		gi|75308026|sp|Q9AT56|METK1_ELAUM RecName: Full=S-adenosylmethionine synthase 1; Short=AdoMet synthase 1; AltName: Full=Methionine adenosyltransferase 1; Short=MAT 1_x0001_gi|13540316|gb|AAK29409.1|AF346305_1 S-adenosyl-L-methionine synthetase [Elaeagnus umbellata]	AT4G01850.2 | Symbols: SAM-2, MAT2, SAM2, AtSAM2 | S-adenosylmethionine synthetase 2 | chr4:796298-797479 REVERSE LENGTH=393	rcu:RCOM_1436370 s-adenosylmethionine synthetase, putative (EC:2.5.1.6)	NO HITS FOUND	GO:0016765:transferase activity, transferring alkyl or aryl (other than methyl) groups,GO:0043169:cation binding,GO:0017076:purine nucleotide binding,GO:0032553:ribonucleotide binding	GO:0005622:intracellular,GO:0044424:intracellular part
contig_5355		641.317	1023.04	1156.84	1192.06		-1.59522	5.71e-21		1.13078	0.00415961		1.16522	0.000328074		1.80385	1.93e-34		1.85877	2.11e-38		gi|255537365|ref|XP_002509749.1| Osmotin precursor, putative [Ricinus communis]_x0001_gi|223549648|gb|EEF51136.1| Osmotin precursor, putative [Ricinus communis]	AT4G11650.1 | Symbols: ATOSM34, OSM34 | osmotin 34 | chr4:7025127-7026113 REVERSE LENGTH=244	rcu:RCOM_1685840 Osmotin precursor, putative	NO HITS FOUND	NO HITS FOUND	GO:0005622:intracellular,GO:0043229:intracellular organelle,GO:0043231:intracellular membrane-bound organelle,GO:0044424:intracellular part
contig_3181		1072.45	1021.58	689.441	751.471		1.0498	0.266395		-1.48175	8.13e-16		-1.35944	1.32e-10		-1.55553	5.28e-20		-1.42713	4.96e-14		gi|38325815|gb|AAR17080.1| heat shock protein 70-3 [Nicotiana tabacum]	AT5G02500.1 | Symbols: HSC70-1, HSP70-1, AT-HSC70-1, HSC70 | heat shock cognate protein 70-1 | chr5:554055-556334 REVERSE LENGTH=651	vvi:100253562 similar to HSC70-1 (heat shock cognate 70 kDa protein 1); ATP binding; K03283 heat shock 70kDa protein 1/8	NO HITS FOUND	NO HITS FOUND	NO HITS FOUND
contig_2230		857.042	1009.92	780.351	1096.16		-1.17838	0.000401583		-1.29419	5.59e-08		1.08539	0.0602514		-1.09828	0.058101		1.27901	6.1e-08		gi|305689744|gb|ADM64331.1| S-adenosyl-L-methionine synthase [Musa acuminata AAA Group]	AT4G01850.2 | Symbols: SAM-2, MAT2, SAM2, AtSAM2 | S-adenosylmethionine synthetase 2 | chr4:796298-797479 REVERSE LENGTH=393	rcu:RCOM_1436370 s-adenosylmethionine synthetase, putative (EC:2.5.1.6)	NO HITS FOUND	GO:0016765:transferase activity, transferring alkyl or aryl (other than methyl) groups,GO:0043169:cation binding,GO:0017076:purine nucleotide binding,GO:0032553:ribonucleotide binding	GO:0005622:intracellular,GO:0044424:intracellular part
contig_4995		876.446	1006.63	727.555	982.432		-1.14853	0.00269809		-1.38357	1.9e-11		-1.02463	0.587594		-1.20465	0.000200038		1.12093	0.0139663		gi|255556550|ref|XP_002519309.1| s-adenosylmethionine synthetase, putative [Ricinus communis]_x0001_gi|223541624|gb|EEF43173.1| s-adenosylmethionine synthetase, putative [Ricinus communis]	AT3G17390.1 | Symbols: MTO3, SAMS3, MAT4 | S-adenosylmethionine synthetase family protein | chr3:5952484-5953665 REVERSE LENGTH=393	rcu:RCOM_1003190 s-adenosylmethionine synthetase, putative (EC:2.5.1.6); K00789 S-adenosylmethionine synthetase [EC:2.5.1.6]	NO HITS FOUND	GO:0016765:transferase activity, transferring alkyl or aryl (other than methyl) groups,GO:0043169:cation binding,GO:0017076:purine nucleotide binding,GO:0032553:ribonucleotide binding	GO:0005622:intracellular,GO:0044424:intracellular part
Contig27		1074.03	1002.8	966.803	757.827		1.07103	0.118131		-1.03723	0.417445		-1.32325	5.04e-09		-1.1109	0.0176277		-1.41724	1.32e-13		No hits found	No hits found	No hits found	NO HITS FOUND	NO HITS FOUND	NO HITS FOUND
contig_24023		951.814	995.725	617.955	681.004		-1.04613	0.319861		-1.61132	3.57e-21		-1.46214	1.3e-14		-1.54027	2.78e-17		-1.39766	1.88e-11		gi|217074324|gb|ACJ85522.1| unknown [Medicago truncatula]	AT3G12580.1 | Symbols: HSP70, ATHSP70 | heat shock protein 70 | chr3:3991487-3993689 REVERSE LENGTH=650	rcu:RCOM_0464250 heat shock protein, putative (EC:1.3.1.74); K03283 heat shock 70kDa protein 1/8	NO HITS FOUND	GO:0016627:oxidoreductase activity, acting on the CH-CH group of donors,GO:0017076:purine nucleotide binding,GO:0032553:ribonucleotide binding	NO HITS FOUND
contig_949		1098.66	988.781	899.938	870.934		1.11113	0.0161792		-1.09872	0.0409522		-1.13531	0.00628031		-1.22082	8.69e-06		-1.26147	2.81e-07		gi|255626185|gb|ACU13437.1| unknown [Glycine max]	AT4G27435.1 | Symbols: | Protein of unknown function (DUF1218) | chr4:13723903-13724872 FORWARD LENGTH=173	rcu:RCOM_0163950 hypothetical protein	NO HITS FOUND	NO HITS FOUND	GO:0016020:membrane
contig_21983		801.556	984.276	1100.01	1024.94		-1.22796	1.52e-05		1.11759	0.0112436		1.04132	0.364415		1.37235	7.07e-12		1.27869	1.68e-07		gi|255549896|ref|XP_002515999.1| tonoplast intrinsic protein, putative [Ricinus communis]_x0001_gi|223544904|gb|EEF46419.1| tonoplast intrinsic protein, putative [Ricinus communis]	AT3G16240.1 | Symbols: DELTA-TIP, TIP2;1, DELTA-TIP1, AQP1, ATTIP2;1 | delta tonoplast integral protein | chr3:5505534-5506788 FORWARD LENGTH=250	rcu:RCOM_1492500 tonoplast intrinsic protein, putative	GO:0006810:transport,GO:0042044:fluid transport,GO:0006810:transport,GO:0042886:amide transport	GO:0042887:amide transporter activity,GO:0005372:water transporter activity,GO:0022804:active transmembrane transporter activity	GO:0005622:intracellular,GO:0005737:cytoplasm,GO:0009526:plastid envelope,GO:0031967:organelle envelope,GO:0043229:intracellular organelle,GO:0043231:intracellular membrane-bound organelle,GO:0044424:intracellular part,GO:0044435:plastid part,GO:0044444:cytoplasmic part,GO:0044446:intracellular organelle part,GO:0005622:intracellular,GO:0005737:cytoplasm,GO:0043229:intracellular organelle,GO:0043…
contig_24067		1022.15	976.221	908.719	955.692		1.04705	0.304294		-1.07428	0.120075		-1.02148	0.640555		-1.12483	0.00983827		-1.06954	0.135137		gi|144926039|gb|ABP04019.1| UDP-glucose dehydrogenase [Eucalyptus grandis]	AT5G15490.1 | Symbols: | UDP-glucose 6-dehydrogenase family protein | chr5:5027872-5029314 REVERSE LENGTH=480	vvi:100264653 hypothetical protein LOC100264653; K00012 UDPglucose 6-dehydrogenase [EC:1.1.1.22]	NO HITS FOUND	GO:0016614:oxidoreductase activity, acting on CH-OH group of donors	GO:0030312:external encapsulating structure,GO:0005622:intracellular,GO:0005737:cytoplasm,GO:0044424:intracellular part,GO:0044444:cytoplasmic part,GO:0005622:intracellular,GO:0043229:intracellular organelle,GO:0043231:intracellular membrane-bound organelle,GO:0044424:intracellular part
gi|108793151|gb|BV682835.1|		1051.16	973.194	932.091	727.892		1.08011	0.0831889		-1.0441	0.346488		-1.337	2.59e-09		-1.12774	0.00750372		-1.44411	1.55e-14		gi|312190403|gb|ADQ43202.1| folic acid transporter [Thellungiella parvula]	AT5G66380.1 | Symbols: ATFOLT1, FOLT1 | folate transporter 1 | chr5:26513645-26515533 REVERSE LENGTH=308	pop:POPTR_870079 hypothetical protein	NO HITS FOUND	NO HITS FOUND	NO HITS FOUND
contig_19054		1051.45	968.636	936.531	931.323		1.0855	0.0654255		-1.03428	0.462146		-1.04006	0.392118		-1.12271	0.00995365		-1.12899	0.00697886		gi|321437427|gb|ADW83724.1| alpha-tubulin [Musa acuminata AAA Group]	AT4G14960.2 | Symbols: TUA6 | Tubulin/FtsZ family protein | chr4:8548769-8550319 REVERSE LENGTH=450	ppp:PHYPADRAFT_211478 hypothetical protein; K07374 tubulin alpha	GO:0019538:protein metabolic process,GO:0022607:cellular component assembly,GO:0044260:cellular macromolecule metabolic process,GO:0065003:macromolecular complex assembly,GO:0006139:nucleobase, nucleoside, nucleotide and nucleic acid metabolic process,GO:0044248:cellular catabolic process,GO:0006996:organelle organization and biogenesis	GO:0016817:hydrolase activity, acting on acid anhydrides,GO:0017076:purine nucleotide binding,GO:0032553:ribonucleotide binding	GO:0005622:intracellular,GO:0043229:intracellular organelle,GO:0043232:intracellular non-membrane-bound organelle,GO:0044424:intracellular part
de_novo_11926		543.399	959.278	850.277	1026.75		-1.76533	3.65e-27		-1.12819	0.010397		1.07034	0.13007		1.56474	1.58e-16		1.8895	9.85e-35		ref|XP_002518664.1| conserved hypothetical protein [Ricinus communis]_x0001_gb|EEF43589.1| conserved hypothetical protein [Ricinus communis]	AT2G15220.1 | Symbols: | Plant basic secretory protein (BSP) family protein | chr2:6608689-6609366 FORWARD LENGTH=225	rcu:RCOM_0811140 hypothetical protein	NO HITS FOUND	NO HITS FOUND	NO HITS FOUND
de_novo_12270		591.32	948.923	1156.52	991.585		-1.60475	5.69e-20		1.21877	5.99e-06		1.04496	0.332937		1.95582	2.42e-42		1.6769	4.91e-24		No hits found	No hits found	No hits found	NO HITS FOUND	NO HITS FOUND	NO HITS FOUND
contig_3195		1048.65	945.535	792.257	789.411		1.10906	0.0209447		-1.19347	0.000235027		-1.19777	0.000177182		-1.32363	2.18e-09		-1.3284	1.4e-09		gi|224081737|ref|XP_002306483.1| predicted protein [Populus trichocarpa]_x0001_gi|222855932|gb|EEE93479.1| predicted protein [Populus trichocarpa]	AT5G67210.1 | Symbols: | Protein of unknown function (DUF579) | chr5:26819019-26819972 FORWARD LENGTH=317	pop:POPTR_558891 hypothetical protein	NO HITS FOUND	NO HITS FOUND	NO HITS FOUND
de_novo_11750		829.982	945.038	841.785	752.516		-1.13862	0.00631482		-1.12266	0.0145841		-1.25584	2.92e-06		1.01422	0.772916		-1.10294	0.0515335		gb|ABK96489.1| unknown [Populus trichocarpa x Populus deltoides]	AT2G36830.1 | Symbols: GAMMA-TIP, TIP1;1, GAMMA-TIP1 | gamma tonoplast intrinsic protein | chr2:15445490-15446336 FORWARD LENGTH=251	pop:POPTR_589502 aquaporin, MIP family, TIP subfamily	GO:0006810:transport	NO HITS FOUND	GO:0016020:membrane,GO:0031224:intrinsic to membrane,GO:0044425:membrane part
contig_30109		763.465	914.725	810.715	967.809		-1.19812	0.000221121		-1.12829	0.0122853		1.05803	0.22126		1.06189	0.233824		1.26765	8.87e-07		gi|238590915|ref|XP_002392460.1| hypothetical protein MPER_07958 [Moniliophthora perniciosa FA553]_x0001_gi|215458527|gb|EEB93390.1| hypothetical protein MPER_07958 [Moniliophthora perniciosa FA553]	AT4G08685.1 | Symbols: SAH7 | Pollen Ole e 1 allergen and extensin family protein | chr4:5550563-5551259 FORWARD LENGTH=159	mpr:MPER_07958 hypothetical protein	NO HITS FOUND	NO HITS FOUND	NO HITS FOUND
contig_34747		764.862	911.878	701.079	981.704		-1.19221	0.000328968		-1.30068	1.49e-07		1.07657	0.108642		-1.09098	0.0958154		1.2835	2.06e-07		gi|305689744|gb|ADM64331.1| S-adenosyl-L-methionine synthase [Musa acuminata AAA Group]	AT1G02500.2 | Symbols: SAM1, SAM-1, MAT1, AtSAM1 | S-adenosylmethionine synthetase 1 | chr1:519037-520218 FORWARD LENGTH=393	rcu:RCOM_1436370 s-adenosylmethionine synthetase, putative (EC:2.5.1.6)	NO HITS FOUND	GO:0016765:transferase activity, transferring alkyl or aryl (other than methyl) groups,GO:0043169:cation binding,GO:0017076:purine nucleotide binding,GO:0032553:ribonucleotide binding	GO:0005622:intracellular,GO:0044424:intracellular part
contig_13141		769.309	903.719	878.238	909.348		-1.17471	0.00101364		-1.02901	0.546222		1.00623	0.894859		1.14159	0.00728182		1.18203	0.000629064		No hits found	No hits found	No hits found	NO HITS FOUND	NO HITS FOUND	NO HITS FOUND
contig_28770		669.121	898.557	1273.74	1058.42		-1.34289	6.51e-09		1.41754	7.16e-16		1.17791	0.000300722		1.9036	1.74e-43		1.58181	5.28e-21		No hits found	No hits found	No hits found	NO HITS FOUND	NO HITS FOUND	NO HITS FOUND
Contig19		950.149	880.803	819.79	647.995		1.07873	0.105165		-1.07443	0.139093		-1.35927	2.47e-09		-1.15902	0.00194199		-1.46629	3.5e-14		No hits found	No hits found	No hits found	NO HITS FOUND	NO HITS FOUND	NO HITS FOUND
contig_46787		969.29	872.456	658.913	797.388		1.11099	0.0240588		-1.32408	4.66e-08		-1.09414	0.066254		-1.47104	1.23e-14		-1.21558	4.28e-05		gi|255557387|ref|XP_002519724.1| chlorophyll A/B binding protein, putative [Ricinus communis]_x0001_gi|223541141|gb|EEF42697.1| chlorophyll A/B binding protein, putative [Ricinus communis]	AT2G34430.1 | Symbols: LHB1B1, LHCB1.4 | light-harvesting chlorophyll-protein complex II subunit B1 | chr2:14524818-14525618 FORWARD LENGTH=266	rcu:RCOM_0633890 chlorophyll A/B binding protein, putative; K08912 light-harvesting complex II chlorophyll a/b binding protein 1	GO:0019538:protein metabolic process,GO:0043283:biopolymer metabolic process,GO:0044260:cellular macromolecule metabolic process	GO:0043169:cation binding	GO:0005622:intracellular,GO:0009521:photosystem,GO:0043229:intracellular organelle,GO:0043231:intracellular membrane-bound organelle,GO:0044424:intracellular part,GO:0044436:thylakoid part,GO:0044446:intracellular organelle part,GO:0016020:membrane,GO:0031224:intrinsic to membrane,GO:0044425:membrane part,GO:0005622:intracellular,GO:0005737:cytoplasm,GO:0031984:organelle subcompartment,GO:0043229…
gi|100423844|gb|BV682223.1|		943.836	871.772	802.715	629.899		1.08266	0.0908518		-1.08603	0.0915578		-1.38399	4.03e-10		-1.1758	0.000731564		-1.49839	2.07e-15		No hits found	No hits found	No hits found	NO HITS FOUND	NO HITS FOUND	NO HITS FOUND
de_novo_11844		827.254	871.188	765.284	815.304		-1.05311	0.286544		-1.13839	0.00884703		-1.06854	0.17369		-1.08098	0.120542		-1.01466	0.768192		dbj|BAA03710.1| cytokinin binding protein CBP57 [Nicotiana sylvestris]	AT4G13940.3 | Symbols: HOG1, SAHH1 | S-adenosyl-L-homocysteine hydrolase | chr4:8054931-8056676 FORWARD LENGTH=440	vvi:100253872 similar to HOG1 (HOMOLOGY-DEPENDENT GENE SILENCING 1); adenosylhomocysteinase; K01251 adenosylhomocysteinase [EC:3.3.1.1]	NO HITS FOUND	NO HITS FOUND	NO HITS FOUND
Contig8		506.572	866.988	789.224	900.08		-1.71148	1.4e-22		-1.09853	0.0560674		1.03817	0.431289		1.55797	3.27e-15		1.77681	4.67e-26		ref|XP_002518664.1| conserved hypothetical protein [Ricinus communis]_x0001_gb|EEF43589.1| conserved hypothetical protein [Ricinus communis]	AT2G15220.1 | Symbols: | Plant basic secretory protein (BSP) family protein | chr2:6608689-6609366 FORWARD LENGTH=225	rcu:RCOM_0811140 hypothetical protein	NO HITS FOUND	NO HITS FOUND	NO HITS FOUND
contig_2477		970.885	860.949	756.642	892.673		1.12769	0.0102125		-1.13786	0.00950215		1.03685	0.448853		-1.28315	2.48e-07		-1.08762	0.0700688		gi|153799893|gb|ABS50665.1| beta-tubulin [Eucalyptus grandis]	AT5G62700.1 | Symbols: TUB3 | tubulin beta chain 3 | chr5:25184501-25186426 FORWARD LENGTH=450	pop:POPTR_646611 TUB10; tubulin, beta chain	GO:0019538:protein metabolic process,GO:0022607:cellular component assembly,GO:0044260:cellular macromolecule metabolic process,GO:0065003:macromolecular complex assembly,GO:0006139:nucleobase, nucleoside, nucleotide and nucleic acid metabolic process,GO:0044248:cellular catabolic process,GO:0006996:organelle organization and biogenesis	GO:0016817:hydrolase activity, acting on acid anhydrides,GO:0017076:purine nucleotide binding,GO:0032553:ribonucleotide binding	GO:0005622:intracellular,GO:0043229:intracellular organelle,GO:0043232:intracellular non-membrane-bound organelle,GO:0044424:intracellular part
Contig7339		1088.08	853.914	639.107	698.274		1.27423	1.05e-07		-1.3361	2.6e-08		-1.22289	7.74e-05		-1.7025	1.75e-27		-1.55824	2.1e-20		gi|237682385|gb|ACR10242.1| cinnamate-4-hydroxylase [Canarium album]	AT2G30490.1 | Symbols: ATC4H, C4H, CYP73A5, REF3 | cinnamate-4-hydroxylase | chr2:12993861-12995683 REVERSE LENGTH=505	rcu:RCOM_1164350 cinnamate 4-hydroxylase, putative (EC:1.14.13.11); K00487 trans-cinnamate 4-monooxygenase [EC:1.14.13.11]	NO HITS FOUND	GO:0004497:monooxygenase activity,GO:0016705:oxidoreductase activity, acting on paired donors, with incorporation or reduction of molecular oxygen,GO:0043169:cation binding,GO:0046872:metal ion binding	NO HITS FOUND
contig_1739		992.668	850.683	773.004	838.154		1.16691	0.000940874		-1.10049	0.0539262		-1.01495	0.760534		-1.28417	1.67e-07		-1.18435	0.000303657		No hits found	AT5G19780.1 | Symbols: TUA5 | tubulin alpha-5 | chr5:6687212-6688926 FORWARD LENGTH=450	No hits found	NO HITS FOUND	NO HITS FOUND	NO HITS FOUND
Contig28		907.592	849.229	811.597	638.023		1.06872	0.163894		-1.04637	0.355938		-1.33103	4.16e-08		-1.11828	0.0206124		-1.42251	6.34e-12		No hits found	No hits found	No hits found	NO HITS FOUND	NO HITS FOUND	NO HITS FOUND
de_novo_12201		564.481	844.909	674.088	584.063		-1.49679	6.8e-14		-1.25341	1.16e-05		-1.4466	4.62e-12		1.19417	0.00183943		1.03469	0.563566		No hits found	No hits found	No hits found	NO HITS FOUND	NO HITS FOUND	NO HITS FOUND
de_novo_11553		972.693	841.975	781.997	747.956		1.15525	0.00214841		-1.0767	0.136757		-1.1257	0.0183868		-1.24386	5.23e-06		-1.30047	5.84e-08		ref|XP_002964078.1| hypothetical protein SELMODRAFT_405729 [Selaginella moellendorffii]_x0001_ref|XP_002975442.1| hypothetical protein SELMODRAFT_232506 [Selaginella moellendorffii]_x0001_gb|EFJ23643.1| hypothetical protein SELMODRAFT_232506 [Selaginella moellendorffii]_x0001_gb|EFJ34411.1| hypothetical protein SELMODRAFT_405729 [Selaginella moellendorffii]	AT1G50010.1 | Symbols: TUA2 | tubulin alpha-2 chain | chr1:18517737-18519729 FORWARD LENGTH=450	vvi:100247081 hypothetical protein LOC100247081; K07374 tubulin alpha	GO:0019538:protein metabolic process,GO:0022607:cellular component assembly,GO:0044260:cellular macromolecule metabolic process,GO:0065003:macromolecular complex assembly,GO:0006139:nucleobase, nucleoside, nucleotide and nucleic acid metabolic process,GO:0044248:cellular catabolic process,GO:0006996:organelle organization and biogenesis	GO:0016817:hydrolase activity, acting on acid anhydrides,GO:0017076:purine nucleotide binding,GO:0032553:ribonucleotide binding	GO:0005622:intracellular,GO:0043229:intracellular organelle,GO:0043232:intracellular non-membrane-bound organelle,GO:0044424:intracellular part
contig_3158		699.43	841.556	905.701	924.383		-1.2032	0.000292613		1.07622	0.124977		1.09842	0.0487584		1.29491	2.55e-07		1.32162	2.28e-08		No hits found	No hits found	No hits found	NO HITS FOUND	NO HITS FOUND	NO HITS FOUND
Contig3170		898.401	837.621	810.96	638.795		1.07256	0.14473		-1.03288	0.511552		-1.31125	2.21e-07		-1.10782	0.0344576		-1.4064	3.25e-11		ref|XP_002459578.1| hypothetical protein SORBIDRAFT_02g006940 [Sorghum bicolor]_x0001_gb|EER96099.1| hypothetical protein SORBIDRAFT_02g006940 [Sorghum bicolor]	AT2G19110.1 | Symbols: HMA4, ATHMA4 | heavy metal atpase 4 | chr2:8279478-8286255 FORWARD LENGTH=1172	sbi:SORBI_02g006940 hypothetical protein	NO HITS FOUND	NO HITS FOUND	NO HITS FOUND
contig_12363		688.865	833.115	902.141	917.768		-1.2094	0.000216533		1.08285	0.0975841		1.10161	0.0430931		1.30961	8.65e-08		1.33229	1.08e-08		gb|ABA12223.1| translation elongation factor 1A-7 [Gossypium hirsutum]	AT5G60390.3 | Symbols: | GTP binding Elongation factor Tu family protein | chr5:24289226-24290675 FORWARD LENGTH=449	pop:POPTR_659836 elongation factor 1-alpha	NO HITS FOUND	NO HITS FOUND	NO HITS FOUND
gi|100423459|gb|BV682096.1|		884.682	828.851	804.624	629.758		1.06736	0.177533		-1.03011	0.549011		-1.31614	1.8e-07		-1.0995	0.0514729		-1.4048	5.25e-11		No hits found	No hits found	No hits found	NO HITS FOUND	NO HITS FOUND	NO HITS FOUND
gi|100423456|gb|BV682095.1|		884.045	827.421	805.535	630.284		1.06843	0.171191		-1.02717	0.588225		-1.31278	2.35e-07		-1.09746	0.0561727		-1.40261	6.41e-11		No hits found	No hits found	No hits found	NO HITS FOUND	NO HITS FOUND	NO HITS FOUND
gi|100423393|gb|BV682076.1|		885.548	823.482	789.995	618.056		1.07537	0.133354		-1.04239	0.404622		-1.33237	6.04e-08		-1.12095	0.0195862		-1.4328	4.71e-12		No hits found	No hits found	No hits found	NO HITS FOUND	NO HITS FOUND	NO HITS FOUND
gi|100423339|gb|BV682058.1|		888.014	823.304	767.307	604.94		1.0786	0.117838		-1.07298	0.160416		-1.36097	7.17e-09		-1.15731	0.00300629		-1.46794	2.05e-13		No hits found	No hits found	No hits found	NO HITS FOUND	NO HITS FOUND	NO HITS FOUND
gi|100423384|gb|BV682073.1|		876.398	820.831	797.221	623.731		1.0677	0.177511		-1.02962	0.557376		-1.316	2.08e-07		-1.09932	0.0529799		-1.40509	6.3e-11		No hits found	No hits found	No hits found	NO HITS FOUND	NO HITS FOUND	NO HITS FOUND
contig_2707		844.114	818.556	644.436	688.776		1.03122	0.530932		-1.27019	5.22e-06		-1.18842	0.000827192		-1.30985	2.2e-07		-1.22553	7.2e-05		gi|153799891|gb|ABS50664.1| fasciclin-like arabinogalactan protein [Eucalyptus grandis]	AT5G03170.1 | Symbols: FLA11, ATFLA11 | FASCICLIN-like arabinogalactan-protein 11 | chr5:752898-753638 REVERSE LENGTH=246	ath:AT5G03170 FLA11; FLA11	NO HITS FOUND	NO HITS FOUND	GO:0016020:membrane
contig_10482		970.575	815.42	620.349	677.924		1.19028	0.000240223		-1.31445	2.55e-07		-1.20282	0.000372055		-1.56456	1.21e-18		-1.43169	5.03e-13		ref|XP_002531677.1| Phenylalanine ammonia-lyase, putative [Ricinus communis]_x0001_gb|EEF30696.1| Phenylalanine ammonia-lyase, putative [Ricinus communis]	AT3G53260.1 | Symbols: PAL2, ATPAL2 | phenylalanine ammonia-lyase 2 | chr3:19744256-19746619 REVERSE LENGTH=717	rcu:RCOM_0262230 Phenylalanine ammonia-lyase, putative (EC:4.3.1.24); K10775 phenylalanine ammonia-lyase [EC:4.3.1.24]	GO:0006082:organic acid metabolic process,GO:0006519:amino acid and derivative metabolic process,GO:0006725:aromatic compound metabolic process,GO:0009308:amine metabolic process	GO:0016840:carbon-nitrogen lyase activity	GO:0005622:intracellular,GO:0044424:intracellular part
contig_6222		798.458	814.05	840.088	739.877		-1.01953	0.697913		1.03199	0.522165		-1.10025	0.0599362		1.05214	0.303888		-1.07918	0.135382		gi|80973756|gb|ABB53601.1| sucrose synthase [Eucalyptus grandis]	AT3G43190.1 | Symbols: SUS4, ATSUS4 | sucrose synthase 4 | chr3:15179204-15182577 REVERSE LENGTH=808	vvi:100249279 hypothetical protein LOC100249279; K00695 sucrose synthase [EC:2.4.1.13]	GO:0005975:carbohydrate metabolic process,GO:0044403:symbiosis, encompassing mutualism through parasitism	GO:0016757:transferase activity, transferring glycosyl groups	NO HITS FOUND
contig_72171		374.344	803.047	1464.29	1324.89		-2.14521	1.4e-36		1.82341	1.93e-44		1.64983	6.09e-30		3.91161	4.31e-152		3.53923	1.67e-124		No hits found	No hits found	No hits found	NO HITS FOUND	NO HITS FOUND	NO HITS FOUND
contig_1606		765.766	797.812	722.714	785.277		-1.04185	0.417846		-1.10391	0.0541611		-1.01596	0.752817		-1.05957	0.264626		1.02548	0.620426		gi|255581115|ref|XP_002531372.1| dtdp-glucose 4-6-dehydratase, putative [Ricinus communis]_x0001_gi|223529032|gb|EEF31020.1| dtdp-glucose 4-6-dehydratase, putative [Ricinus communis]	AT2G28760.3 | Symbols: UXS6 | UDP-XYL synthase 6 | chr2:12336469-12338642 REVERSE LENGTH=343	rcu:RCOM_0983160 dtdp-glucose 4-6-dehydratase, putative (EC:4.1.1.35); K01710 dTDP-glucose 4,6-dehydratase [EC:4.2.1.46]	GO:0006139:nucleobase, nucleoside, nucleotide and nucleic acid metabolic process,GO:0005975:carbohydrate metabolic process,GO:0006066:alcohol metabolic process	GO:0016830:carbon-carbon lyase activity	GO:0016020:membrane
gi|100423698|gb|BV682175.1|		850.676	797.579	758.692	599.026		1.06657	0.191041		-1.05126	0.324417		-1.33146	1.04e-07		-1.12124	0.0218654		-1.4201	3.51e-11		No hits found	No hits found	No hits found	NO HITS FOUND	NO HITS FOUND	NO HITS FOUND
gi|100423488|gb|BV682105.1|		844.616	788.149	754.467	592.857		1.07164	0.162394		-1.04464	0.391294		-1.32941	1.43e-07		-1.11949	0.0241882		-1.42465	2.84e-11		No hits found	No hits found	No hits found	NO HITS FOUND	NO HITS FOUND	NO HITS FOUND
gi|100423280|gb|BV682039.1|		844.49	786.987	754.786	592.479		1.07307	0.154656		-1.04266	0.412327		-1.32829	1.58e-07		-1.11885	0.0249049		-1.42535	2.69e-11		No hits found	No hits found	No hits found	NO HITS FOUND	NO HITS FOUND	NO HITS FOUND
contig_6259		539.527	781.88	697.795	759.332		-1.4492	2.34e-11		-1.1205	0.0288405		-1.0297	0.565856		1.29335	6.69e-06		1.4074	9.91e-10		No hits found	No hits found	No hits found	NO HITS FOUND	NO HITS FOUND	NO HITS FOUND
de_novo_12631		478.503	775.152	766.199	795.603		-1.61995	3.96e-17		-1.01168	0.81968		1.02638	0.605976		1.60124	2.66e-16		1.66269	4.4e-19		gb|AAY98007.1| ASR3 [Solanum chilense]	No hits found	mpr:MPER_06206 hypothetical protein	NO HITS FOUND	NO HITS FOUND	NO HITS FOUND
gi|32162818|gb|CD668148.1|CD668148		907.859	773.626	606.749	585.544		1.17351	0.00105996		-1.27503	6.95e-06		-1.32121	3.26e-07		-1.49627	8.5e-15		-1.55045	5.76e-17		gi|62149091|dbj|BAD93605.1| hypothetical protein [Cucumis melo]	AT4G13930.1 | Symbols: SHM4 | serine hydroxymethyltransferase 4 | chr4:8048013-8050021 REVERSE LENGTH=471	vvi:100248779 hypothetical protein LOC100248779; K00600 glycine hydroxymethyltransferase [EC:2.1.2.1]	GO:0006082:organic acid metabolic process,GO:0006519:amino acid and derivative metabolic process,GO:0009308:amine metabolic process,GO:0006730:one-carbon compound metabolic process,GO:0010035:response to inorganic substance	GO:0016741:transferase activity, transferring one-carbon groups	GO:0005622:intracellular,GO:0005737:cytoplasm,GO:0044424:intracellular part,GO:0044444:cytoplasmic part,GO:0016020:membrane
contig_7521		637.537	772.964	564.393	763.74		-1.21242	0.0003095		-1.36955	1.11e-08		-1.01208	0.81405		-1.1296	0.0349087		1.19795	0.000745545		gi|296083945|emb|CBI24333.3| unnamed protein product [Vitis vinifera]	AT3G43810.1 | Symbols: CAM7 | calmodulin 7 | chr3:15664619-15666355 REVERSE LENGTH=149	vvi:100267126 hypothetical protein LOC100267126	GO:0048580:regulation of post-embryonic development,GO:0050793:regulation of developmental process,GO:0007165:signal transduction,GO:0009593:detection of chemical stimulus	GO:0046872:metal ion binding	NO HITS FOUND
contig_44184		818.913	767.221	669.557	686.292		1.06738	0.194434		-1.14586	0.00998062		-1.11792	0.0338022		-1.22307	0.000107505		-1.19324	0.000628009		gi|110736490|dbj|BAF00213.1| polyubiquitin 4 UBQ4 [Arabidopsis thaliana]	AT4G05320.4 | Symbols: UBQ10 | polyubiquitin 10 | chr4:2718559-2719932 FORWARD LENGTH=457	vvi:100267431 similar to polyubiquitin; K08770 ubiquitin C	GO:0009057:macromolecule catabolic process,GO:0019538:protein metabolic process,GO:0043283:biopolymer metabolic process,GO:0044248:cellular catabolic process,GO:0044260:cellular macromolecule metabolic process,GO:0002218:activation of innate immune response,GO:0002682:regulation of immune system process,GO:0002684:positive regulation of immune system process,GO:0002757:immune response-activating …	NO HITS FOUND	GO:0005622:intracellular,GO:0031981:nuclear lumen,GO:0043229:intracellular organelle,GO:0043231:intracellular membrane-bound organelle,GO:0043233:organelle lumen,GO:0044424:intracellular part,GO:0044428:nuclear part,GO:0044446:intracellular organelle part,GO:0016020:membrane,GO:0031090:organelle membrane,GO:0005622:intracellular,GO:0005737:cytoplasm,GO:0044424:intracellular part,GO:0044444:cytopl…
contig_8797		1015.78	763.053	555.967	648.187		1.33121	1.97e-09		-1.37248	1.12e-08		-1.17721	0.00222752		-1.82706	1.63e-31		-1.56711	1.49e-19		No hits found	No hits found	No hits found	NO HITS FOUND	NO HITS FOUND	NO HITS FOUND
contig_7735		661.329	762.871	758.121	800.139		-1.15354	0.00713032		-1.00627	0.903103		1.04885	0.346003		1.14636	0.0101985		1.2099	0.000280918		gi|224059520|ref|XP_002299887.1| actin depolymerizing factor 1 [Populus trichocarpa]_x0001_gi|118481263|gb|ABK92579.1| unknown [Populus trichocarpa]_x0001_gi|118489027|gb|ABK96321.1| unknown [Populus trichocarpa x Populus deltoides]_x0001_gi|222847145|gb|EEE84692.1| actin depolymerizing factor 1 [Populus trichocarpa]	AT5G59890.1 | Symbols: ADF4, ATADF4 | actin depolymerizing factor 4 | chr5:24122545-24123596 FORWARD LENGTH=139	pop:POPTR_829643 ADF1; actin depolymerizing factor 1	NO HITS FOUND	GO:0008092:cytoskeletal protein binding	NO HITS FOUND
contig_1005		633.852	755.898	602.806	573.194		-1.19255	0.00105835		-1.25396	3.24e-05		-1.31875	5.24e-07		-1.0515	0.377527		-1.10582	0.0809077		gb|AAG24642.1|AF308737_1 J1P [Daucus carota]_x0001_gb|AAG24643.1|AF308738_1 J2P [Daucus carota]	AT3G44110.1 | Symbols: ATJ3, ATJ | DNAJ homologue 3 | chr3:15869115-15871059 REVERSE LENGTH=420	rcu:RCOM_0940570 Chaperone protein dnaJ, putative; K09503 DnaJ homolog subfamily A member 2	GO:0019538:protein metabolic process,GO:0044260:cellular macromolecule metabolic process	GO:0043169:cation binding,GO:0017076:purine nucleotide binding,GO:0032553:ribonucleotide binding	GO:0016020:membrane,GO:0005622:intracellular,GO:0044424:intracellular part
Contig3060		795.32	738.179	675.715	529.896		1.07741	0.144623		-1.09244	0.0967614		-1.39306	4.64e-09		-1.177	0.00181522		-1.5009	2.62e-13		No hits found	No hits found	No hits found	NO HITS FOUND	NO HITS FOUND	NO HITS FOUND
contig_8735		573.669	736.003	710.214	726.324		-1.28298	7.14e-06		-1.03631	0.497834		-1.01333	0.800258		1.23802	0.000137489		1.2661	2.27e-05		gi|255563397|ref|XP_002522701.1| Xyloglucan endotransglucosylase/hydrolase protein 9 precursor, putative [Ricinus communis]_x0001_gi|223538051|gb|EEF39663.1| Xyloglucan endotransglucosylase/hydrolase protein 9 precursor, putative [Ricinus communis]	AT4G03210.1 | Symbols: XTH9 | xyloglucan endotransglucosylase/hydrolase 9 | chr4:1416019-1417197 FORWARD LENGTH=290	rcu:RCOM_0505000 Xyloglucan endotransglucosylase/hydrolase protein 9 precursor, putative (EC:2.4.1.207); K08235 xyloglucan:xyloglucosyl transferase [EC:2.4.1.207]	NO HITS FOUND	GO:0016757:transferase activity, transferring glycosyl groups	GO:0030312:external encapsulating structure
contig_3257		886.43	734.603	674.198	768.275		1.20668	0.000161708		-1.0896	0.107631		1.04584	0.385254		-1.31479	7.51e-08		-1.15379	0.00367424		gi|147841991|emb|CAN60933.1| hypothetical protein VITISV_022591 [Vitis vinifera]	AT5G03170.1 | Symbols: FLA11, ATFLA11 | FASCICLIN-like arabinogalactan-protein 11 | chr5:752898-753638 REVERSE LENGTH=246	vvi:100250171 hypothetical protein LOC100250171	NO HITS FOUND	NO HITS FOUND	GO:0016020:membrane
contig_6677		706.812	729.201	613.476	703.636		-1.03168	0.554805		-1.18864	0.00158424		-1.03633	0.499614		-1.15214	0.0102094		-1.00451	0.932639		gi|297802114|ref|XP_002868941.1| F10A5.19 [Arabidopsis lyrata subsp. lyrata]_x0001_gi|297314777|gb|EFH45200.1| F10A5.19 [Arabidopsis lyrata subsp. lyrata]	AT5G10980.1 | Symbols: | Histone superfamily protein | chr5:3472591-3473349 REVERSE LENGTH=136	ppp:PHYPADRAFT_111893 HTR1512; histone H3; K11253 histone H3	NO HITS FOUND	NO HITS FOUND	GO:0005622:intracellular,GO:0043229:intracellular organelle,GO:0043232:intracellular non-membrane-bound organelle,GO:0044424:intracellular part,GO:0044427:chromosomal part,GO:0044446:intracellular organelle part,GO:0005622:intracellular,GO:0043229:intracellular organelle,GO:0043231:intracellular membrane-bound organelle,GO:0044424:intracellular part
contig_12129		728.165	728.932	583.592	612.783		-1.00105	0.983974		-1.24904	5.97e-05		-1.18954	0.00151632		-1.24773	6.5e-05		-1.18829	0.00162449		No hits found	No hits found	No hits found	NO HITS FOUND	NO HITS FOUND	NO HITS FOUND
contig_80979		602.878	728.776	544.812	735.66		-1.20883	0.000558319		-1.33767	2.45e-07		1.00945	0.857296		-1.10658	0.0866183		1.22025	0.000282646		gi|242047002|ref|XP_002461247.1| hypothetical protein SORBIDRAFT_02g043510 [Sorghum bicolor]_x0001_gi|241924624|gb|EER97768.1| hypothetical protein SORBIDRAFT_02g043510 [Sorghum bicolor]	AT3G43810.1 | Symbols: CAM7 | calmodulin 7 | chr3:15664619-15666355 REVERSE LENGTH=149	sbi:SORBI_02g043510 hypothetical protein	GO:0048580:regulation of post-embryonic development,GO:0050793:regulation of developmental process,GO:0007165:signal transduction,GO:0009593:detection of chemical stimulus	GO:0046872:metal ion binding	NO HITS FOUND
contig_13280		833.62	724.752	509.572	717.791		1.15021	0.0058175		-1.42228	8.38e-10		-1.0097	0.854636		-1.63592	6.59e-19		-1.16137	0.00327177		tpg|DAA33860.1| TPA_inf: aquaporin PIP1;6 [Gossypium hirsutum]	AT1G01620.1 | Symbols: PIP1C, TMP-B, PIP1;3 | plasma membrane intrinsic protein 1C | chr1:225986-227176 REVERSE LENGTH=286	pop:POPTR_835561 aquaporin, MIP family, PIP subfamily	GO:0006810:transport,GO:0042044:fluid transport	GO:0005372:water transporter activity	GO:0016020:membrane,GO:0031224:intrinsic to membrane,GO:0044425:membrane part,GO:0005622:intracellular,GO:0005737:cytoplasm,GO:0043229:intracellular organelle,GO:0043231:intracellular membrane-bound organelle,GO:0044424:intracellular part,GO:0044444:cytoplasmic part
contig_34619		551.337	722.828	602.123	705.22		-1.31105	1.51e-06		-1.20047	0.000910155		-1.02497	0.641387		1.09211	0.134958		1.27911	1.4e-05		No hits found	No hits found	No hits found	NO HITS FOUND	NO HITS FOUND	NO HITS FOUND
gi|106879134|gb|BV682261.2|		784.634	722.651	674.81	528.646		1.08577	0.110457		-1.0709	0.200773		-1.36698	3.95e-08		-1.16275	0.00404041		-1.48423	1.41e-12		No hits found	No hits found	No hits found	NO HITS FOUND	NO HITS FOUND	NO HITS FOUND
contig_3004		775.317	720.937	536.186	679.402		1.07543	0.159885		-1.34456	1.81e-07		-1.06113	0.267198		-1.44598	3.62e-11		-1.14118	0.0119147		No hits found	No hits found	No hits found	NO HITS FOUND	NO HITS FOUND	NO HITS FOUND
contig_15701		598.74	716.901	508.504	690.558		-1.19735	0.00112043		-1.40982	2.45e-09		-1.03815	0.482739		-1.17745	0.00669014		1.15335	0.0105566		gi|115492|sp|P27164|CALM3_PETHY RecName: Full=Calmodulin-related protein_x0001_gi|169205|gb|AAA33705.1| calmodulin-related protein [Petunia x hybrida]	AT2G27030.3 | Symbols: CAM5 | calmodulin 5 | chr2:11532069-11534176 FORWARD LENGTH=181	vvi:100267126 hypothetical protein LOC100267126	GO:0048580:regulation of post-embryonic development,GO:0050793:regulation of developmental process,GO:0007165:signal transduction,GO:0009593:detection of chemical stimulus	GO:0046872:metal ion binding	GO:0016020:membrane,GO:0031090:organelle membrane
contig_17098		585.794	716.836	810.45	893.084		-1.2237	0.000280993		1.13059	0.0166093		1.24587	1.11e-05		1.38351	1.71e-09		1.52457	1.09e-15		gi|270383720|dbj|BAI53118.1| ribulose-1,5-bisphosphate carboxylase/oxygenase small subunit [Eucalyptus globulus]	AT5G38430.1 | Symbols: | Ribulose bisphosphate carboxylase (small chain) family protein | chr5:15384350-15385155 REVERSE LENGTH=181	rcu:RCOM_1571640 Ribulose bisphosphate carboxylase small chain 1B, chloroplast precursor, putative (EC:4.1.1.39); K01602 ribulose-bisphosphate carboxylase small chain [EC:4.1.1.39]	GO:0015977:carbon utilization by fixation of carbon dioxide,GO:0043094:metabolic compound salvage,GO:0009314:response to radiation	GO:0043169:cation binding,GO:0046872:metal ion binding,GO:0016830:carbon-carbon lyase activity	GO:0005622:intracellular,GO:0005737:cytoplasm,GO:0005840:ribosome,GO:0030529:ribonucleoprotein complex,GO:0043229:intracellular organelle,GO:0043232:intracellular non-membrane-bound organelle,GO:0044424:intracellular part,GO:0044444:cytoplasmic part,GO:0030312:external encapsulating structure,GO:0005622:intracellular,GO:0005737:cytoplasm,GO:0043229:intracellular organelle,GO:0043231:intracellular…
gi|100423378|gb|BV682071.1|		763.361	716.001	681.593	537.483		1.06615	0.21834		-1.05048	0.357555		-1.33214	4.45e-07		-1.11997	0.0314939		-1.42025	3.48e-10		No hits found	No hits found	No hits found	NO HITS FOUND	NO HITS FOUND	NO HITS FOUND
de_novo_18746		876.929	712.611	592.643	558.823		1.23059	3.73e-05		-1.20243	0.000895487		-1.2752	1.59e-05		-1.47969	1.04e-13		-1.56924	3.56e-17		gi|255569484|ref|XP_002525709.1| 5-methyltetrahydropteroyltriglutamate--homocysteine methyltransferase, putative [Ricinus communis]_x0001_gi|223535009|gb|EEF36692.1| 5-methyltetrahydropteroyltriglutamate--homocysteine methyltransferase, putative [Ricinus communis]	AT5G17920.2 | Symbols: ATCIMS | Cobalamin-independent synthase family protein | chr5:5935771-5939195 FORWARD LENGTH=765	rcu:RCOM_1321820 5-methyltetrahydropteroyltriglutamate--homocysteine methyltransferase, putative (EC:2.1.1.14)	GO:0006082:organic acid metabolic process,GO:0006519:amino acid and derivative metabolic process,GO:0006790:sulfur metabolic process,GO:0009308:amine metabolic process,GO:0044249:cellular biosynthetic process,GO:0044271:nitrogen compound biosynthetic process,GO:0006996:organelle organization and biogenesis,GO:0006730:one-carbon compound metabolic process	GO:0016741:transferase activity, transferring one-carbon groups,GO:0043169:cation binding,GO:0046872:metal ion binding	GO:0005622:intracellular,GO:0043229:intracellular organelle,GO:0043232:intracellular non-membrane-bound organelle,GO:0044424:intracellular part
contig_13415		800.496	712.446	501.9	502.127		1.12359	0.0236071		-1.4195	1.41e-09		-1.41886	1.47e-09		-1.59493	9.81e-17		-1.59421	1.04e-16		ref|XP_002284017.1| PREDICTED: similar to HSC70-1 (heat shock cognate 70 kDa protein 1); ATP binding isoform 2 [Vitis vinifera]	AT5G02500.2 | Symbols: HSC70-1, HSP70-1, AT-HSC70-1, HSC70 | heat shock cognate protein 70-1 | chr5:554055-556334 REVERSE LENGTH=521	vvi:100253562 similar to HSC70-1 (heat shock cognate 70 kDa protein 1); ATP binding; K03283 heat shock 70kDa protein 1/8	NO HITS FOUND	GO:0016627:oxidoreductase activity, acting on the CH-CH group of donors,GO:0017076:purine nucleotide binding,GO:0032553:ribonucleotide binding	NO HITS FOUND
contig_1965		672.92	711.402	762.53	752.535		-1.05719	0.301176		1.07187	0.183074		1.05782	0.282509		1.13317	0.0180311		1.11831	0.0349955		gi|315613890|gb|ADU52547.1| actin 1 [Morus alba]	AT5G09810.1 | Symbols: ACT7 | actin 7 | chr5:3052809-3054220 FORWARD LENGTH=377	vvi:100232866 ACT1, act2; actin 1	NO HITS FOUND	GO:0017076:purine nucleotide binding,GO:0032553:ribonucleotide binding	GO:0005622:intracellular,GO:0043229:intracellular organelle,GO:0043232:intracellular non-membrane-bound organelle,GO:0044424:intracellular part
contig_35707		638.74	710.091	648.171	734.931		-1.11171	0.0520917		-1.09553	0.0930192		1.03498	0.513627		1.01476	0.792725		1.15059	0.00945141		gi|10800924|emb|CAB77243.2| fructose-bisphosphate aldolase [Persea americana]	AT2G36460.1 | Symbols: | Aldolase superfamily protein | chr2:15296929-15298387 REVERSE LENGTH=358	rcu:RCOM_0383870 fructose-bisphosphate aldolase, putative (EC:4.1.2.13); K01623 fructose-bisphosphate aldolase, class I [EC:4.1.2.13]	GO:0005975:carbohydrate metabolic process,GO:0006066:alcohol metabolic process,GO:0009057:macromolecule catabolic process,GO:0044248:cellular catabolic process,GO:0010035:response to inorganic substance,GO:0006970:response to osmotic stress	GO:0016830:carbon-carbon lyase activity,GO:0043169:cation binding,GO:0046872:metal ion binding	GO:0030312:external encapsulating structure,GO:0005622:intracellular,GO:0031967:organelle envelope,GO:0043229:intracellular organelle,GO:0044424:intracellular part,GO:0044446:intracellular organelle part,GO:0005622:intracellular,GO:0005737:cytoplasm,GO:0043229:intracellular organelle,GO:0043231:intracellular membrane-bound organelle,GO:0044424:intracellular part,GO:0044444:cytoplasmic part,GO:000…
contig_59909		862.677	705.938	551.346	650.979		1.22203	7.52e-05		-1.28039	1.28e-05		-1.08443	0.135819		-1.56467	9.58e-17		-1.3252	5.09e-08		gi|237651899|gb|ACR08639.1| chloroplast chlorophyll A/B binding protein [Mangifera indica]	AT2G34430.1 | Symbols: LHB1B1, LHCB1.4 | light-harvesting chlorophyll-protein complex II subunit B1 | chr2:14524818-14525618 FORWARD LENGTH=266	rcu:RCOM_0633890 chlorophyll A/B binding protein, putative; K08912 light-harvesting complex II chlorophyll a/b binding protein 1	GO:0019538:protein metabolic process,GO:0043283:biopolymer metabolic process,GO:0044260:cellular macromolecule metabolic process	GO:0043169:cation binding	GO:0005622:intracellular,GO:0009521:photosystem,GO:0043229:intracellular organelle,GO:0043231:intracellular membrane-bound organelle,GO:0044424:intracellular part,GO:0044436:thylakoid part,GO:0044446:intracellular organelle part,GO:0016020:membrane,GO:0031224:intrinsic to membrane,GO:0044425:membrane part,GO:0005622:intracellular,GO:0005737:cytoplasm,GO:0031984:organelle subcompartment,GO:0043229…
gi|100423248|gb|BV682029.1|		749.828	703.36	663.656	522.821		1.06607	0.223004		-1.05983	0.283058		-1.34532	2.43e-07		-1.12984	0.0219178		-1.4342	1.8e-10		No hits found	No hits found	No hits found	NO HITS FOUND	NO HITS FOUND	NO HITS FOUND
contig_13105		1697.23	697.746	769.145	994.941		2.43244	1.69e-95		1.10233	0.0623454		1.42594	4.49e-13		-2.20664	8.47e-80		-1.70586	3.45e-42		ref|XP_002285762.1| PREDICTED: hypothetical protein [Vitis vinifera]_x0001_emb|CAN68978.1| hypothetical protein VITISV_040774 [Vitis vinifera]	AT4G08950.1 | Symbols: EXO | Phosphate-responsive 1 family protein | chr4:5740378-5741322 FORWARD LENGTH=314	vvi:100259041 hypothetical protein LOC100259041	GO:0009725:response to hormone stimulus	NO HITS FOUND	GO:0005618:cell wall,GO:0030312:external encapsulating structure
contig_21288		648.322	697.466	766.199	717.006		-1.0758	0.180506		1.09855	0.0724638		1.02802	0.603526		1.18182	0.00172016		1.10594	0.0631095		gi|315613890|gb|ADU52547.1| actin 1 [Morus alba]	AT5G09810.1 | Symbols: ACT7 | actin 7 | chr5:3052809-3054220 FORWARD LENGTH=377	vvi:100232866 ACT1, act2; actin 1	NO HITS FOUND	GO:0017076:purine nucleotide binding,GO:0032553:ribonucleotide binding	GO:0005622:intracellular,GO:0043229:intracellular organelle,GO:0043232:intracellular non-membrane-bound organelle,GO:0044424:intracellular part
contig_1733		640.402	692.414	644.024	712.442		-1.08122	0.15438		-1.07514	0.185757		1.02892	0.593254		1.00566	0.919539		1.11249	0.0502042		gi|225449018|ref|XP_002272669.1| PREDICTED: hypothetical protein [Vitis vinifera]	AT5G03300.1 | Symbols: ADK2 | adenosine kinase 2 | chr5:796573-798997 FORWARD LENGTH=345	vvi:100241094 hypothetical protein LOC100241094; K00856 adenosine kinase [EC:2.7.1.20]	GO:0006139:nucleobase, nucleoside, nucleotide and nucleic acid metabolic process,GO:0043094:metabolic compound salvage,GO:0006793:phosphorus metabolic process	GO:0043169:cation binding,GO:0046872:metal ion binding,GO:0016772:transferase activity, transferring phosphorus-containing groups	GO:0016020:membrane
contig_8610		612.878	690.404	780.442	722.343		-1.1265	0.0317813		1.13041	0.0188999		1.04626	0.395651		1.27341	7.04e-06		1.17861	0.00273495		gi|255710068|gb|ACU30854.1| translation elongation factor 1 [Jatropha curcas]	AT5G60390.3 | Symbols: | GTP binding Elongation factor Tu family protein | chr5:24289226-24290675 FORWARD LENGTH=449	rcu:RCOM_1101130 elongation factor 1-alpha, putative (EC:2.7.7.4); K03231 elongation factor EF-1 alpha subunit [EC:3.6.5.3]	GO:0006139:nucleobase, nucleoside, nucleotide and nucleic acid metabolic process,GO:0044248:cellular catabolic process	GO:0016772:transferase activity, transferring phosphorus-containing groups,GO:0016817:hydrolase activity, acting on acid anhydrides,GO:0008135:translation factor activity, nucleic acid binding,GO:0017076:purine nucleotide binding,GO:0032553:ribonucleotide binding	GO:0005622:intracellular,GO:0044424:intracellular part
contig_16035		636.345	689.402	581.599	701.333		-1.08338	0.145194		-1.18536	0.00249254		1.01731	0.749115		-1.09413	0.116833		1.10213	0.0756592		gi|255560157|ref|XP_002521096.1| cytochrome B5 isoform 1, putative [Ricinus communis]_x0001_gi|223539665|gb|EEF41247.1| cytochrome B5 isoform 1, putative [Ricinus communis]	AT2G32720.1 | Symbols: B5 #4, ATCB5-B, CB5-B | cytochrome B5 isoform B | chr2:13877013-13878447 REVERSE LENGTH=134	rcu:RCOM_1720370 cytochrome B5 isoform 1, putative (EC:1.7.1.1)	NO HITS FOUND	GO:0043169:cation binding,GO:0046872:metal ion binding	GO:0000267:cell fraction,GO:0005624:membrane fraction,GO:0016020:membrane,GO:0031090:organelle membrane,GO:0005622:intracellular,GO:0043229:intracellular organelle,GO:0043231:intracellular membrane-bound organelle,GO:0044424:intracellular part,GO:0016020:membrane,GO:0031224:intrinsic to membrane,GO:0044425:membrane part
gi|100423629|gb|BV682152.1|		735.876	680.342	605.788	482.72		1.08163	0.14014		-1.12307	0.0376621		-1.40939	6.4e-09		-1.21474	0.000381194		-1.52444	3.46e-13		No hits found	No hits found	No hits found	NO HITS FOUND	NO HITS FOUND	NO HITS FOUND
gi|106879095|gb|BV682226.2|		726.258	674.079	617.04	483.882		1.07741	0.163329		-1.09244	0.112523		-1.39306	2.15e-08		-1.177	0.00287959		-1.5009	2.8e-12		No hits found	No hits found	No hits found	NO HITS FOUND	NO HITS FOUND	NO HITS FOUND
contig_93		754.339	671.402	573.6	486.755		1.12353	0.0280765		-1.17051	0.00557235		-1.37934	5.49e-08		-1.3151	6.86e-07		-1.54973	2.5e-14		gi|224139028|ref|XP_002322962.1| laccase 1b [Populus trichocarpa]_x0001_gi|222867592|gb|EEF04723.1| laccase 1b [Populus trichocarpa]	AT2G38080.1 | Symbols: IRX12, LAC4, ATLMCO4, LMCO4 | Laccase/Diphenol oxidase family protein | chr2:15934540-15937352 FORWARD LENGTH=558	pop:POPTR_576931 LAC1b; laccase 1b	GO:0006519:amino acid and derivative metabolic process,GO:0006725:aromatic compound metabolic process,GO:0009698:phenylpropanoid metabolic process,GO:0045229:external encapsulating structure organization and biogenesis	GO:0043169:cation binding,GO:0016679:oxidoreductase activity, acting on diphenols and related substances as donors	GO:0005622:intracellular,GO:0005737:cytoplasm,GO:0031410:cytoplasmic vesicle,GO:0043229:intracellular organelle,GO:0044424:intracellular part,GO:0044444:cytoplasmic part
contig_2805		813.373	668.926	666.997	573.118		1.21594	0.000174522		-1.00289	0.957925		-1.16717	0.00655601		-1.21946	0.000141237		-1.41921	1.01e-10		gi|162955788|gb|ABY25278.1| cellulose synthase [Eucalyptus grandis]	AT5G44030.1 | Symbols: CESA4, IRX5, NWS2 | cellulose synthase A4 | chr5:17714713-17719564 FORWARD LENGTH=1049	vvi:100241197 hypothetical protein LOC100241197; K10999 cellulose synthase A [EC:2.4.1.12]	GO:0005975:carbohydrate metabolic process,GO:0009059:macromolecule biosynthetic process,GO:0043283:biopolymer metabolic process,GO:0044260:cellular macromolecule metabolic process	GO:0016757:transferase activity, transferring glycosyl groups,GO:0043169:cation binding,GO:0046872:metal ion binding	GO:0016020:membrane,GO:0031224:intrinsic to membrane,GO:0044425:membrane part
contig_1247		695.342	668.83	589.039	668.87		1.03964	0.473055		-1.13546	0.0244828		1.00006	0.999117		-1.18047	0.00301186		-1.03958	0.473738		gb|ACU77870.1| cinnamyl alcohol dehydrogenase [Eucalyptus urophylla]_x0001_gb|ACX68560.1| cinnamyl alcohol dehydrogenase [Eucalyptus camaldulensis]_x0001_gb|ACY66931.1| cinnamyl alcohol dehydrogenase [Eucalyptus camaldulensis]	AT4G34230.1 | Symbols: CAD5, ATCAD5, CAD-5 | cinnamyl alcohol dehydrogenase 5 | chr4:16386898-16388666 REVERSE LENGTH=357	vvi:100257308 hypothetical protein LOC100257308; K00083 cinnamyl-alcohol dehydrogenase [EC:1.1.1.195]	GO:0006519:amino acid and derivative metabolic process,GO:0006725:aromatic compound metabolic process,GO:0009698:phenylpropanoid metabolic process,GO:0044249:cellular biosynthetic process	GO:0043169:cation binding,GO:0046872:metal ion binding,GO:0016614:oxidoreductase activity, acting on CH-OH group of donors	NO HITS FOUND
contig_3391		660.475	667.413	610.43	671.519		-1.0105	0.849075		-1.09335	0.111027		1.00615	0.910691		-1.08198	0.160517		1.01672	0.762298		gi|225433918|ref|XP_002268097.1| PREDICTED: hypothetical protein [Vitis vinifera]_x0001_gi|147820522|emb|CAN67659.1| hypothetical protein VITISV_012475 [Vitis vinifera]	AT2G31390.1 | Symbols: | pfkB-like carbohydrate kinase family protein | chr2:13383635-13386116 REVERSE LENGTH=325	vvi:100245852 hypothetical protein LOC100245852; K00847 fructokinase [EC:2.7.1.4]	GO:0005975:carbohydrate metabolic process,GO:0006066:alcohol metabolic process,GO:0006793:phosphorus metabolic process	GO:0016772:transferase activity, transferring phosphorus-containing groups,GO:0017076:purine nucleotide binding,GO:0032553:ribonucleotide binding	GO:0016020:membrane
contig_7824		791.854	667.14	597.511	571.968		1.18694	0.00109192		-1.11653	0.0502814		-1.16639	0.00685652		-1.32525	1.79e-07		-1.38444	2.45e-09		No hits found	No hits found	No hits found	NO HITS FOUND	NO HITS FOUND	NO HITS FOUND
gi|100423295|gb|BV682044.1|		711.416	665.456	646.723	507.556		1.06906	0.21565		-1.02897	0.605204		-1.3111	3.93e-06		-1.10003	0.0792584		-1.40165	4.92e-09		No hits found	No hits found	No hits found	NO HITS FOUND	NO HITS FOUND	NO HITS FOUND
contig_55820		494.443	663.174	688.762	760.29		-1.34125	6.85e-07		1.03858	0.486652		1.14644	0.0100528		1.39301	1.52e-08		1.53767	5.07e-14		gi|297733609|emb|CBI14856.3| unnamed protein product [Vitis vinifera]	AT1G13440.1 | Symbols: GAPC-2, GAPC2 | glyceraldehyde-3-phosphate dehydrogenase C2 | chr1:4608465-4610494 REVERSE LENGTH=338	rcu:RCOM_1507100 glyceraldehyde 3-phosphate dehydrogenase, putative (EC:1.2.1.12); K00134 glyceraldehyde 3-phosphate dehydrogenase [EC:1.2.1.12]	GO:0005975:carbohydrate metabolic process,GO:0006066:alcohol metabolic process,GO:0009057:macromolecule catabolic process,GO:0044248:cellular catabolic process	GO:0016903:oxidoreductase activity, acting on the aldehyde or oxo group of donors	GO:0005622:intracellular,GO:0044424:intracellular part
gi|108860649|gb|BV682837.2|		701.828	653.304	600.14	476.451		1.07428	0.187593		-1.08859	0.133312		-1.37119	1.37e-07		-1.16944	0.00482689		-1.47303	4.62e-11		gi|308220270|gb|ADO22711.1| TT12-2 MATE transporter [Malus x domestica]_x0001_gi|308220272|gb|ADO22712.1| TT12-2 MATE transporter [Malus x domestica]	AT3G59030.1 | Symbols: TT12, ATTT12 | MATE efflux family protein | chr3:21819124-21821288 FORWARD LENGTH=507	ath:AT3G59030 TT12; TT12 (TRANSPARENT TESTA 12); antiporter/ solute:hydrogen antiporter/ transmembrane transporter/ transporter	GO:0006810:transport,GO:0006519:amino acid and derivative metabolic process,GO:0006725:aromatic compound metabolic process,GO:0009698:phenylpropanoid metabolic process,GO:0044249:cellular biosynthetic process,GO:0003006:reproductive developmental process	GO:0022891:substrate-specific transmembrane transporter activity,GO:0022804:active transmembrane transporter activity	GO:0005622:intracellular,GO:0005737:cytoplasm,GO:0043229:intracellular organelle,GO:0043231:intracellular membrane-bound organelle,GO:0044424:intracellular part,GO:0044444:cytoplasmic part
contig_26160		455.842	645.934	603.579	652.566		-1.41701	9.57e-09		-1.07017	0.231014		1.01027	0.85403		1.3241	5.52e-06		1.43156	3.19e-09		No hits found	No hits found	No hits found	NO HITS FOUND	NO HITS FOUND	NO HITS FOUND
de_novo_11782		765.376	643.101	317.945	392.029		1.19013	0.00111891		-2.02268	3.45e-26		-1.64044	4.57e-15		-2.40726	2.83e-43		-1.95235	1.81e-28		gb|AAF69014.1|AF260827_1 cysteine protease [Ipomoea batatas]	AT2G25940.1 | Symbols: ALPHA-VPE, ALPHAVPE | alpha-vacuolar processing enzyme | chr2:11063496-11066020 REVERSE LENGTH=478	rcu:RCOM_0798420 Vacuolar-processing enzyme precursor, putative (EC:3.4.22.34); K01369 legumain [EC:3.4.22.34]	GO:0019538:protein metabolic process,GO:0043283:biopolymer metabolic process,GO:0044260:cellular macromolecule metabolic process	GO:0008233:peptidase activity	NO HITS FOUND
contig_4162		633.176	640.5	536.453	640.506		-1.01157	0.837466		-1.19395	0.00241892		1.00001	0.999874		-1.1803	0.00467886		1.01158	0.837343		gi|297499579|gb|ADI43381.1| caffeoyl-CoA O-methyltransferase [Eucalyptus camaldulensis]	AT4G34050.1 | Symbols: CCoAOMT1 | S-adenosyl-L-methionine-dependent methyltransferases superfamily protein | chr4:16310844-16311973 FORWARD LENGTH=259	pop:POPTR_649581 CAM1; trans-caffeoyl-coa 3-o-methyltransferase (EC:2.1.1.104); K00588 caffeoyl-CoA O-methyltransferase [EC:2.1.1.104]	GO:0006730:one-carbon compound metabolic process,GO:0006519:amino acid and derivative metabolic process,GO:0006725:aromatic compound metabolic process,GO:0009698:phenylpropanoid metabolic process,GO:0044249:cellular biosynthetic process	GO:0016741:transferase activity, transferring one-carbon groups,GO:0043169:cation binding	NO HITS FOUND
contig_3552		735.316	640.052	544.833	595.581		1.14884	0.0102087		-1.17477	0.00566896		-1.07467	0.205997		-1.34962	9.75e-08		-1.23462	0.000127031		gi|255545782|ref|XP_002513951.1| Phospho-2-dehydro-3-deoxyheptonate aldolase 1, chloroplast precursor, putative [Ricinus communis]_x0001_gi|223547037|gb|EEF48534.1| Phospho-2-dehydro-3-deoxyheptonate aldolase 1, chloroplast precursor, putative [Ricinus communis]	AT1G22410.1 | Symbols: | Class-II DAHP synthetase family protein | chr1:7912120-7914742 FORWARD LENGTH=527	rcu:RCOM_1036940 Phospho-2-dehydro-3-deoxyheptonate aldolase 1, chloroplast precursor, putative (EC:2.5.1.54); K01626 3-deoxy-7-phosphoheptulonate synthase [EC:2.5.1.54]	GO:0006082:organic acid metabolic process,GO:0006519:amino acid and derivative metabolic process,GO:0009308:amine metabolic process,GO:0044249:cellular biosynthetic process,GO:0044271:nitrogen compound biosynthetic process	GO:0016765:transferase activity, transferring alkyl or aryl (other than methyl) groups	GO:0005622:intracellular,GO:0005737:cytoplasm,GO:0043229:intracellular organelle,GO:0043231:intracellular membrane-bound organelle,GO:0044424:intracellular part,GO:0044444:cytoplasmic part
contig_7499		545.868	639.007	585.762	612.193		-1.17062	0.00681324		-1.0909	0.12828		-1.0438	0.448616		1.07308	0.235846		1.1215	0.0513517		gi|224116926|ref|XP_002331848.1| predicted protein [Populus trichocarpa]_x0001_gi|224118148|ref|XP_002317742.1| predicted protein [Populus trichocarpa]_x0001_gi|118484605|gb|ABK94176.1| unknown [Populus trichocarpa]_x0001_gi|118486683|gb|ABK95178.1| unknown [Populus trichocarpa]_x0001_gi|192910722|gb|ACF06469.1| ubiquitin conjugating enzyme [Elaeis guineensis]_x0001_gi|222858415|gb|EEE95962.1| pr…	AT5G53300.4 | Symbols: UBC10 | ubiquitin-conjugating enzyme 10 | chr5:21632802-21633989 REVERSE LENGTH=148	pop:POPTR_586577 hypothetical protein; K06689 ubiquitin-conjugating enzyme E2 D/E [EC:6.3.2.19]	GO:0009057:macromolecule catabolic process,GO:0019538:protein metabolic process,GO:0043283:biopolymer metabolic process,GO:0044248:cellular catabolic process,GO:0044260:cellular macromolecule metabolic process,GO:0019538:protein metabolic process,GO:0043283:biopolymer metabolic process,GO:0044260:cellular macromolecule metabolic process	GO:0019899:enzyme binding,GO:0016879:ligase activity, forming carbon-nitrogen bonds	NO HITS FOUND
de_novo_11871		315.571	634.179	1224.52	1158.14		-2.00962	1.76e-25		1.93088	2.28e-43		1.8262	1.19e-35		3.88033	1.62e-126		3.66998	2.7e-113		No hits found	No hits found	No hits found	NO HITS FOUND	NO HITS FOUND	NO HITS FOUND
contig_4940		467.172	633.115	688.857	824.62		-1.35521	5.45e-07		1.08804	0.125366		1.30248	5.14e-07		1.47452	6.28e-11		1.76513	1.44e-23		gi|42521309|gb|AAS18240.1| enolase [Glycine max]	AT2G36530.1 | Symbols: LOS2, ENO2 | Enolase | chr2:15321081-15323786 REVERSE LENGTH=444	vvi:100254950 hypothetical protein LOC100254950; K01689 enolase [EC:4.2.1.11]	GO:0005975:carbohydrate metabolic process,GO:0006066:alcohol metabolic process,GO:0009057:macromolecule catabolic process,GO:0044248:cellular catabolic process	GO:0046872:metal ion binding,GO:0016835:carbon-oxygen lyase activity	GO:0005622:intracellular,GO:0044424:intracellular part
contig_33899		553.817	630.463	445.039	605.785		-1.1384	0.0259541		-1.41665	1.47e-08		-1.04074	0.482953		-1.24442	0.000574833		1.09384	0.127113		gi|307948770|gb|ADN96172.1| calmodulin [Malus pumila]	AT5G21274.1 | Symbols: CAM6, ACAM-6 | calmodulin 6 | chr5:7214740-7215950 REVERSE LENGTH=149	vvi:100267126 hypothetical protein LOC100267126	NO HITS FOUND	NO HITS FOUND	NO HITS FOUND
contig_13899		669.484	629.843	518.927	545.732		1.06294	0.271619		-1.21374	0.00106277		-1.15412	0.0141679		-1.29013	1.24e-05		-1.22676	0.000383267		ref|XP_002519197.1| chitinase, putative [Ricinus communis]_x0001_gb|EEF43061.1| chitinase, putative [Ricinus communis]	AT3G16920.1 | Symbols: CTL2, ATCTL2 | chitinase-like protein 2 | chr3:5776663-5777886 REVERSE LENGTH=348	rcu:RCOM_0999860 chitinase, putative (EC:3.2.1.14)	GO:0005975:carbohydrate metabolic process,GO:0009057:macromolecule catabolic process,GO:0009308:amine metabolic process,GO:0044248:cellular catabolic process	NO HITS FOUND	NO HITS FOUND
contig_20193		527.37	627.744	454.965	611.634		-1.19033	0.00314003		-1.37976	1.45e-07		-1.02634	0.647379		-1.15914	0.0208979		1.15978	0.0125377		gi|307948770|gb|ADN96172.1| calmodulin [Malus pumila]	AT5G21274.1 | Symbols: CAM6, ACAM-6 | calmodulin 6 | chr5:7214740-7215950 REVERSE LENGTH=149	vvi:100267126 hypothetical protein LOC100267126	GO:0048580:regulation of post-embryonic development,GO:0050793:regulation of developmental process,GO:0007165:signal transduction,GO:0009593:detection of chemical stimulus	GO:0046872:metal ion binding	GO:0016020:membrane,GO:0031090:organelle membrane
contig_6597		630.385	627.408	493.073	520.135		1.00474	0.933133		-1.27244	5.92e-05		-1.20624	0.00153827		-1.27848	4.14e-05		-1.21196	0.00114928		No hits found	No hits found	No hits found	NO HITS FOUND	NO HITS FOUND	NO HITS FOUND
contig_4441		660.564	617.952	599.36	591.505		1.06896	0.233532		-1.03102	0.594306		-1.04471	0.44719		-1.10211	0.0847429		-1.11675	0.0510285		gi|153799901|gb|ABS50669.1| beta-tubulin [Eucalyptus grandis]	AT5G12250.1 | Symbols: TUB6 | beta-6 tubulin | chr5:3961317-3962971 REVERSE LENGTH=449	zma:100381281 hypothetical protein LOC100381281; K07375 tubulin beta	GO:0019538:protein metabolic process,GO:0022607:cellular component assembly,GO:0044260:cellular macromolecule metabolic process,GO:0065003:macromolecular complex assembly,GO:0006139:nucleobase, nucleoside, nucleotide and nucleic acid metabolic process,GO:0044248:cellular catabolic process,GO:0006996:organelle organization and biogenesis	GO:0016817:hydrolase activity, acting on acid anhydrides,GO:0017076:purine nucleotide binding,GO:0032553:ribonucleotide binding	GO:0005622:intracellular,GO:0043229:intracellular organelle,GO:0043232:intracellular non-membrane-bound organelle,GO:0044424:intracellular part
gi|106879109|gb|BV682243.2|		664.179	616.491	591.335	463.098		1.07735	0.18282		-1.04254	0.469362		-1.33123	2.96e-06		-1.12319	0.0398362		-1.43421	1.95e-09		No hits found	No hits found	No hits found	NO HITS FOUND	NO HITS FOUND	NO HITS FOUND
contig_6919		833.939	614.968	505.663	505.961		1.35607	8.35e-09		-1.21616	0.00109049		-1.21545	0.00112697		-1.6492	2.04e-19		-1.64823	2.22e-19		gi|261286637|gb|ACX68559.1| 4-coumarate:CoA ligase [Eucalyptus camaldulensis]	AT1G51680.1 | Symbols: 4CL1, 4CL.1, AT4CL1 | 4-coumarate:CoA ligase 1 | chr1:19159007-19161464 REVERSE LENGTH=561	vvi:100254698 hypothetical protein LOC100254698; K01904 4-coumarate--CoA ligase [EC:6.2.1.12]	GO:0006725:aromatic compound metabolic process	GO:0016877:ligase activity, forming carbon-sulfur bonds,GO:0004497:monooxygenase activity,GO:0016701:oxidoreductase activity, acting on single donors with incorporation of molecular oxygen,GO:0017076:purine nucleotide binding,GO:0032553:ribonucleotide binding	NO HITS FOUND
contig_2543		647.317	613.207	609.684	522.55		1.05563	0.336875		-1.00578	0.919785		-1.17349	0.00714324		-1.06173	0.288666		-1.23877	0.000262795		gi|255579837|ref|XP_002530755.1| Pyrophosphate-energized vacuolar membrane proton pump, putative [Ricinus communis]_x0001_gi|223529671|gb|EEF31615.1| Pyrophosphate-energized vacuolar membrane proton pump, putative [Ricinus communis]	AT1G15690.1 | Symbols: AVP1, ATAVP3, AVP-3, AtVHP1;1 | Inorganic H pyrophosphatase family protein | chr1:5399115-5402185 FORWARD LENGTH=770	rcu:RCOM_0003350 Pyrophosphate-energized vacuolar membrane proton pump, putative (EC:1.3.1.74); K01507 inorganic pyrophosphatase [EC:3.6.1.1]	GO:0006810:transport,GO:0006818:hydrogen transport	GO:0022804:active transmembrane transporter activity,GO:0016627:oxidoreductase activity, acting on the CH-CH group of donors,GO:0016817:hydrolase activity, acting on acid anhydrides	GO:0016020:membrane,GO:0031090:organelle membrane,GO:0005622:intracellular,GO:0043229:intracellular organelle,GO:0043231:intracellular membrane-bound organelle,GO:0044424:intracellular part,GO:0016020:membrane,GO:0031224:intrinsic to membrane,GO:0044425:membrane part
contig_1761		541.263	612.493	503.092	499.884		-1.1316	0.0360244		-1.21746	0.0010515		-1.22527	0.000731529		-1.07587	0.237747		-1.08278	0.199892		gi|225463715|ref|XP_002263156.1| PREDICTED: hypothetical protein [Vitis vinifera]_x0001_gi|296084435|emb|CBI24994.3| unnamed protein product [Vitis vinifera]	AT3G44110.1 | Symbols: ATJ3, ATJ | DNAJ homologue 3 | chr3:15869115-15871059 REVERSE LENGTH=420	vvi:100233131 DnaJ protein-like; K09503 DnaJ homolog subfamily A member 2	NO HITS FOUND	NO HITS FOUND	GO:0016020:membrane
contig_10228		623.58	609.727	473.001	553.838		1.02272	0.693379		-1.28906	3.2e-05		-1.10091	0.101433		-1.31835	5.32e-06		-1.12592	0.0421455		gb|ACY66929.1| caffeoyl-CoA O-methyltransferase 2 [Eucalyptus camaldulensis]	AT4G34050.2 | Symbols: CCoAOMT1 | S-adenosyl-L-methionine-dependent methyltransferases superfamily protein | chr4:16310844-16311973 FORWARD LENGTH=148	pop:POPTR_829835 CAM2; trans-caffeoyl-coa 3-o-methyltransferase (EC:2.1.1.104)	GO:0006730:one-carbon compound metabolic process,GO:0006519:amino acid and derivative metabolic process,GO:0006725:aromatic compound metabolic process,GO:0009698:phenylpropanoid metabolic process,GO:0044249:cellular biosynthetic process	GO:0016741:transferase activity, transferring one-carbon groups,GO:0043169:cation binding	NO HITS FOUND
contig_2617		713.109	608.272	553.016	496.9		1.17235	0.00392296		-1.09992	0.105025		-1.22413	0.000804689		-1.28949	6.7e-06		-1.43512	4.69e-10		gi|225469870|ref|XP_002269783.1| PREDICTED: hypothetical protein [Vitis vinifera]	AT5G49720.1 | Symbols: ATGH9A1, TSD1, DEC, KOR, RSW2, IRX2, KOR1, GH9A1 | glycosyl hydrolase 9A1 | chr5:20197765-20200168 REVERSE LENGTH=621	vvi:100251815 hypothetical protein LOC100251815	NO HITS FOUND	GO:0016798:hydrolase activity, acting on glycosyl bonds	NO HITS FOUND
contig_5127		521.673	607.34	552.645	601.836		-1.16422	0.010789		-1.09897	0.108402		-1.00915	0.874282		1.05937	0.344927		1.15366	0.0167869		gi|20161472|dbj|BAB90396.1| ADP-ribosylation factor [Oryza sativa Japonica Group]	AT1G10630.1 | Symbols: ATARFA1F, ARFA1F | ADP-ribosylation factor A1F | chr1:3513189-3514230 REVERSE LENGTH=181	osa:4327591 Os01g0813400; K07977 Arf/Sar family, other	NO HITS FOUND	NO HITS FOUND	NO HITS FOUND
contig_1389		491.522	605.514	552.373	570.848		-1.23192	0.000575546		-1.09621	0.11848		-1.06073	0.312361		1.1238	0.059721		1.16139	0.0149514		gb|AAP69821.1| ARF [Oryza sativa Japonica Group]	AT5G14670.1 | Symbols: ATARFA1B, ARFA1B | ADP-ribosylation factor A1B | chr5:4729319-4730495 FORWARD LENGTH=188	bfu:BC1G_03311 ADP-ribosylation factor	NO HITS FOUND	GO:0017076:purine nucleotide binding,GO:0032553:ribonucleotide binding	NO HITS FOUND
contig_87314		617.218	603.382	381.232	431.128		1.02293	0.692212		-1.58272	1.19e-12		-1.39954	8.1e-08		-1.61901	6.41e-14		-1.43164	8.44e-09		gi|225434984|ref|XP_002284008.1| PREDICTED: similar to HSC70-1 (heat shock cognate 70 kDa protein 1); ATP binding isoform 1 [Vitis vinifera]_x0001_gi|147853956|emb|CAN81694.1| hypothetical protein VITISV_017873 [Vitis vinifera]	AT3G12580.1 | Symbols: HSP70, ATHSP70 | heat shock protein 70 | chr3:3991487-3993689 REVERSE LENGTH=650	vvi:100253562 similar to HSC70-1 (heat shock cognate 70 kDa protein 1); ATP binding; K03283 heat shock 70kDa protein 1/8	NO HITS FOUND	GO:0016627:oxidoreductase activity, acting on the CH-CH group of donors	NO HITS FOUND
de_novo_11682		373.505	602.981	555.538	613.417		-1.61439	1.66e-13		-1.0854	0.163507		1.01731	0.764875		1.48736	2.13e-09		1.64233	1.71e-14		ref|XP_002393977.1| hypothetical protein MPER_06206 [Moniliophthora perniciosa FA553]_x0001_gb|EEB94907.1| hypothetical protein MPER_06206 [Moniliophthora perniciosa FA553]	No hits found	mpr:MPER_06206 hypothetical protein	NO HITS FOUND	NO HITS FOUND	NO HITS FOUND
contig_39303		467.35	596.95	1012.94	805.381		-1.27731	7.03e-05		1.69686	1.95e-25		1.34916	2.49e-08		2.16742	1.17e-46		1.7233	1.6e-21		gi|148807144|gb|ABR13282.1| putative S-adenosylmethionine decarboxylase [Prunus dulcis]	AT3G02468.1 | Symbols: CPuORF9 | conserved peptide upstream open reading frame 9 | chr3:509815-510068 FORWARD LENGTH=52	vvi:100254666 hypothetical protein LOC100254666; K01611 S-adenosylmethionine decarboxylase [EC:4.1.1.50]	NO HITS FOUND	NO HITS FOUND	NO HITS FOUND
gi|100423173|gb|BV682004.1|		641.229	595.302	560.723	442.247		1.07715	0.191695		-1.06167	0.309348		-1.34608	1.96e-06		-1.14357	0.0202409		-1.44993	1.37e-09		No hits found	No hits found	No hits found	NO HITS FOUND	NO HITS FOUND	NO HITS FOUND
de_novo_11879		606.752	594.643	472.763	443.939		1.02036	0.726952		-1.2578	0.000189579		-1.33947	2.84e-06		-1.28342	4.48e-05		-1.36674	4.9e-07		No hits found	No hits found	No hits found	NO HITS FOUND	NO HITS FOUND	NO HITS FOUND
de_novo_14104		563.96	593.389	531.543	552.688		-1.05218	0.387223		-1.11635	0.065263		-1.07364	0.229452		-1.06099	0.3276		-1.02039	0.736007		gb|ADJ57598.1| plasma membrane intrinsic protein PIP1;1 [Fragaria chiloensis]	AT1G01620.2 | Symbols: PIP1C, TMP-B, PIP1;3 | plasma membrane intrinsic protein 1C | chr1:225986-226960 REVERSE LENGTH=214	sbi:SORBI_06g025150 hypothetical protein	NO HITS FOUND	NO HITS FOUND	NO HITS FOUND
gi|100423740|gb|BV682189.1|		630.29	591.993	564.96	446.338		1.06469	0.273521		-1.04785	0.426958		-1.32634	6.04e-06		-1.11564	0.0588617		-1.41214	1.94e-08		No hits found	No hits found	No hits found	NO HITS FOUND	NO HITS FOUND	NO HITS FOUND
contig_268		726.302	591.517	588.7	493.212		1.22786	0.000203603		-1.00478	0.934685		-1.19932	0.00283355		-1.23374	0.000146847		-1.4726	2.2e-11		gi|67003907|gb|AAY60843.1| cellulose synthase 1 [Eucalyptus grandis]_x0001_gi|162955784|gb|ABY25276.1| cellulose synthase [Eucalyptus grandis]_x0001_gi|162955790|gb|ABY25279.1| cellulose synthase [Eucalyptus grandis]	AT4G18780.1 | Symbols: CESA8, IRX1, ATCESA8, LEW2 | cellulose synthase family protein | chr4:10312846-10316719 REVERSE LENGTH=985	vvi:100261696 hypothetical protein LOC100261696; K10999 cellulose synthase A [EC:2.4.1.12]	GO:0006082:organic acid metabolic process,GO:0006629:lipid metabolic process,GO:0006721:terpenoid metabolic process,GO:0009889:regulation of biosynthetic process,GO:0019216:regulation of lipid metabolic process,GO:0019222:regulation of metabolic process,GO:0031323:regulation of cellular metabolic process,GO:0044249:cellular biosynthetic process,GO:0044255:cellular lipid metabolic process,GO:00507…	GO:0016757:transferase activity, transferring glycosyl groups	GO:0016020:membrane,GO:0031224:intrinsic to membrane,GO:0044425:membrane part,GO:0030312:external encapsulating structure
gi|100423467|gb|BV682098.1|		634.119	589.984	572.001	449.692		1.07481	0.207315		-1.03144	0.597986		-1.31197	1.33e-05		-1.1086	0.0737505		-1.41012	1.99e-08		gi|255582930|ref|XP_002532236.1| heavy metal cation transport atpase, putative [Ricinus communis]_x0001_gi|223528070|gb|EEF30145.1| heavy metal cation transport atpase, putative [Ricinus communis]	AT4G30110.1 | Symbols: HMA2, ATHMA2 | heavy metal atpase 2 | chr4:14720253-14724577 REVERSE LENGTH=951	rcu:RCOM_0305430 heavy metal cation transport atpase, putative (EC:3.6.3.5); K01534 Cd2+/Zn2+-exporting ATPase [EC:3.6.3.3 3.6.3.5]	GO:0010035:response to inorganic substance,GO:0006810:transport,GO:0006811:ion transport,GO:0006139:nucleobase, nucleoside, nucleotide and nucleic acid metabolic process,GO:0044249:cellular biosynthetic process,GO:0006810:transport,GO:0006811:ion transport	GO:0022891:substrate-specific transmembrane transporter activity,GO:0043169:cation binding,GO:0016817:hydrolase activity, acting on acid anhydrides,GO:0022804:active transmembrane transporter activity,GO:0022891:substrate-specific transmembrane transporter activity,GO:0017076:purine nucleotide binding,GO:0032553:ribonucleotide binding	GO:0016020:membrane,GO:0031224:intrinsic to membrane,GO:0044425:membrane part
contig_44952		468.229	587.825	587.766	534.038		-1.25542	0.000231294		-1.0001	0.998618		-1.10072	0.108421		1.2553	0.000232868		1.14055	0.0376865		gi|20161472|dbj|BAB90396.1| ADP-ribosylation factor [Oryza sativa Japonica Group]	AT5G14670.1 | Symbols: ATARFA1B, ARFA1B | ADP-ribosylation factor A1B | chr5:4729319-4730495 FORWARD LENGTH=188	zma:732812 arf1; ADP-ribosylation factor homolog1	GO:0006810:transport,GO:0006139:nucleobase, nucleoside, nucleotide and nucleic acid metabolic process,GO:0010468:regulation of gene expression,GO:0019222:regulation of metabolic process,GO:0031323:regulation of cellular metabolic process,GO:0045449:regulation of transcription,GO:0050794:regulation of cellular process,GO:0007165:signal transduction,GO:0009725:response to hormone stimulus	GO:0017076:purine nucleotide binding,GO:0032553:ribonucleotide binding	GO:0005622:intracellular,GO:0043229:intracellular organelle,GO:0043231:intracellular membrane-bound organelle,GO:0044424:intracellular part
contig_402		773.112	587.387	590.861	558.584		1.31619	4.63e-07		1.00591	0.919436		-1.05156	0.395068		-1.30845	7.81e-07		-1.38406	3.89e-09		No hits found	No hits found	No hits found	NO HITS FOUND	NO HITS FOUND	NO HITS FOUND
contig_16568		447.096	583.911	617.091	651.786		-1.30601	2e-05		1.05682	0.338547		1.11624	0.0535513		1.38022	1.8e-07		1.45782	6.03e-10		gi|74486730|gb|ABA12218.1| translation elongation factor 1A-2 [Gossypium hirsutum]	AT5G60390.3 | Symbols: | GTP binding Elongation factor Tu family protein | chr5:24289226-24290675 FORWARD LENGTH=449	zma:100286309 elf*-uaz7c01f12; LOC100286309; K03231 elongation factor EF-1 alpha subunit [EC:3.6.5.3]	NO HITS FOUND	NO HITS FOUND	NO HITS FOUND
contig_1894		416.981	581.293	574.399	637.741		-1.39405	1.9e-07		-1.012	0.839371		1.09711	0.106042		1.37752	5.52e-07		1.52943	9.17e-12		gi|225432248|ref|XP_002271111.1| PREDICTED: hypothetical protein isoform 1 [Vitis vinifera]_x0001_gi|147837146|emb|CAN63631.1| hypothetical protein VITISV_009947 [Vitis vinifera]_x0001_gi|297736844|emb|CBI26045.3| unnamed protein product [Vitis vinifera]	AT3G16640.1 | Symbols: TCTP | translationally controlled tumor protein | chr3:5669709-5670729 REVERSE LENGTH=168	vvi:100251175 hypothetical protein LOC100251175	NO HITS FOUND	NO HITS FOUND	GO:0005622:intracellular,GO:0044424:intracellular part
contig_6073		457.074	578.142	586.049	651.669		-1.26488	0.000166535		1.01368	0.816833		1.12718	0.0360582		1.28218	6.44e-05		1.42574	4.74e-09		gi|297738907|emb|CBI28152.3| unnamed protein product [Vitis vinifera]	AT5G20020.1 | Symbols: RAN2 | RAS-related GTP-binding nuclear protein 2 | chr5:6762817-6764381 FORWARD LENGTH=221	vvi:100250818 hypothetical protein LOC100250818; K07936 GTP-binding nuclear protein Ran	GO:0010035:response to inorganic substance,GO:0006810:transport,GO:0008104:protein localization,GO:0015031:protein transport,GO:0045184:establishment of protein localization,GO:0046907:intracellular transport,GO:0051641:cellular localization,GO:0051649:establishment of cellular localization,GO:0006139:nucleobase, nucleoside, nucleotide and nucleic acid metabolic process,GO:0044248:cellular catabo…	GO:0016817:hydrolase activity, acting on acid anhydrides,GO:0017076:purine nucleotide binding,GO:0032553:ribonucleotide binding	GO:0005622:intracellular,GO:0043229:intracellular organelle,GO:0043231:intracellular membrane-bound organelle,GO:0044424:intracellular part,GO:0005622:intracellular,GO:0043229:intracellular organelle,GO:0043232:intracellular non-membrane-bound organelle,GO:0044424:intracellular part
contig_5867		620.171	577.905	465.166	550.797		1.07314	0.222233		-1.24236	0.000479034		-1.04922	0.41995		-1.33323	2.47e-06		-1.12595	0.0426721		No hits found	No hits found	No hits found	NO HITS FOUND	NO HITS FOUND	NO HITS FOUND
contig_638		591.846	574.823	573.115	627.223		1.02961	0.61839		-1.00298	0.959805		1.09116	0.130826		-1.03268	0.583328		1.05977	0.311155		No hits found	No hits found	No hits found	NO HITS FOUND	NO HITS FOUND	NO HITS FOUND
gi|100423170|gb|BV682003.1|		614.701	574.252	512.903	402.111		1.07044	0.240951		-1.11961	0.0628644		-1.42809	3.39e-08		-1.19848	0.00242912		-1.52869	2.27e-11		No hits found	No hits found	No hits found	NO HITS FOUND	NO HITS FOUND	NO HITS FOUND
gi|100423224|gb|BV682021.1|		620.695	571.892	524.429	411.454		1.08534	0.15774		-1.0905	0.151884		-1.38993	2.98e-07		-1.18356	0.00444124		-1.50854	6.5e-11		No hits found	No hits found	No hits found	NO HITS FOUND	NO HITS FOUND	NO HITS FOUND
contig_2317		567.5	571.604	241.523	377.253		-1.00723	0.903246		-2.36667	8.34e-32		-1.51517	2.49e-10		-2.34967	3.39e-31		-1.50429	5.4e-10		gi|255561767|ref|XP_002521893.1| lipid binding protein, putative [Ricinus communis]_x0001_gi|223538931|gb|EEF40529.1| lipid binding protein, putative [Ricinus communis]	AT2G37870.1 | Symbols: | Bifunctional inhibitor/lipid-transfer protein/seed storage 2S albumin superfamily protein | chr2:15859280-15859723 FORWARD LENGTH=115	rcu:RCOM_0776490 lipid binding protein, putative	NO HITS FOUND	NO HITS FOUND	NO HITS FOUND
contig_53445		467.668	567.84	420.107	563.175		-1.2142	0.001848		-1.35166	2.52e-06		-1.00828	0.889715		-1.11321	0.110586		1.20422	0.00292876		gi|296083945|emb|CBI24333.3| unnamed protein product [Vitis vinifera]	AT3G43810.1 | Symbols: CAM7 | calmodulin 7 | chr3:15664619-15666355 REVERSE LENGTH=149	zma:100217114 TIDP2761; LOC100217114	NO HITS FOUND	GO:0046872:metal ion binding	NO HITS FOUND
contig_3320		510.585	566.839	517.549	611.934		-1.11018	0.0866621		-1.09524	0.134584		1.07955	0.189204		1.01364	0.828152		1.1985	0.00248258		gi|51536941|gb|AAU05601.1| hypothetical protein [Fragaria x ananassa]	AT1G26355.1 | Symbols: SP1L1 | SPIRAL1-like1 | chr1:9117950-9118611 REVERSE LENGTH=113	pop:POPTR_656538 hypothetical protein	NO HITS FOUND	NO HITS FOUND	NO HITS FOUND
contig_78325		407.186	565.539	596.014	551.291		-1.3889	3.67e-07		1.05389	0.371436		-1.02585	0.670005		1.46374	2.29e-09		1.3539	3.15e-06		No hits found	No hits found	No hits found	NO HITS FOUND	NO HITS FOUND	NO HITS FOUND
contig_24839		372.437	565.348	466.734	412.073		-1.51797	2.65e-10		-1.21129	0.00213916		-1.37196	9.11e-07		1.25319	0.0011286		1.10642	0.157259		No hits found	No hits found	No hits found	NO HITS FOUND	NO HITS FOUND	NO HITS FOUND
de_novo_11944		1394.06	565.165	675.406	821.61		2.46664	1.17e-80		1.19506	0.0017451		1.45375	5.08e-12		-2.06403	2.47e-57		-1.69674	2.22e-34		ref|XP_002285762.1| PREDICTED: hypothetical protein [Vitis vinifera]_x0001_emb|CAN68978.1| hypothetical protein VITISV_040774 [Vitis vinifera]	AT4G08950.1 | Symbols: EXO | Phosphate-responsive 1 family protein | chr4:5740378-5741322 FORWARD LENGTH=314	vvi:100259041 hypothetical protein LOC100259041	GO:0009725:response to hormone stimulus	NO HITS FOUND	GO:0005618:cell wall,GO:0030312:external encapsulating structure
contig_41204		550.078	564.498	501.289	520.434		-1.02622	0.665947		-1.12609	0.0529064		-1.08467	0.181141		-1.09733	0.132552		-1.05696	0.365152		gi|225446451|ref|XP_002275180.1| PREDICTED: similar to arabinogalactan-protein; AGP [Vitis vinifera]	AT1G03820.1 | Symbols: | unknown protein; FUNCTIONS IN: molecular_function unknown; INVOLVED IN: biological_process unknown; LOCATED IN: endomembrane system; EXPRESSED IN: 21 plant structures; EXPRESSED DURING: 13 growth stages; Has 1345 Blast hits to 1122 proteins in 102 species: Archae - 2; Bacteria - 28; Metazoa - 28; Fungi - 30; Plants - 109; Viruses - 0; Other Eukaryotes - 1148 (source: NCBI…	vvi:100243744 similar to arabinogalactan-protein; AGP	NO HITS FOUND	NO HITS FOUND	NO HITS FOUND
contig_425		392.187	563.963	570.676	529.097		-1.43799	2.59e-08		1.0119	0.842111		-1.0659	0.291838		1.45511	8.15e-09		1.34909	6.3e-06		gi|32526568|emb|CAD42909.1| catalase [Prunus persica]	AT4G35090.1 | Symbols: CAT2 | catalase 2 | chr4:16700937-16703215 REVERSE LENGTH=492	vvi:100232861 GCAT; catalase; K03781 catalase [EC:1.11.1.6]	GO:0006800:oxygen and reactive oxygen species metabolic process	GO:0043169:cation binding,GO:0046872:metal ion binding,GO:0016684:oxidoreductase activity, acting on peroxide as acceptor	GO:0005622:intracellular,GO:0005737:cytoplasm,GO:0043229:intracellular organelle,GO:0043231:intracellular membrane-bound organelle,GO:0044424:intracellular part,GO:0044444:cytoplasmic part
gi|33034207|dbj|BD224437.1|		786.679	562.393	446.193	427.662		1.39881	9.48e-10		-1.26043	0.000251387		-1.31504	1.82e-05		-1.76309	1.74e-22		-1.83949	3.22e-25		gi|269969492|gb|ACZ54906.1| cinnamate 4-hydroxylase [Leucaena leucocephala]	AT2G30490.1 | Symbols: ATC4H, C4H, CYP73A5, REF3 | cinnamate-4-hydroxylase | chr2:12993861-12995683 REVERSE LENGTH=505	pop:POPTR_823837 C4H2, CYP73A42; cytochrome P450 cinnamate 4-hydroxylase (EC:1.14.13.11); K00487 trans-cinnamate 4-monooxygenase [EC:1.14.13.11]	NO HITS FOUND	GO:0004497:monooxygenase activity,GO:0016705:oxidoreductase activity, acting on paired donors, with incorporation or reduction of molecular oxygen,GO:0043169:cation binding,GO:0046872:metal ion binding	NO HITS FOUND
contig_84312		608.911	558.585	481.18	485.282		1.0901	0.140921		-1.16086	0.0163841		-1.15105	0.0233014		-1.26545	0.000108364		-1.25476	0.000184453		gi|295413824|gb|ADG08112.1| 4-coumarate 3-hydroxylase [Eucalyptus globulus]	AT2G40890.1 | Symbols: CYP98A3 | cytochrome P450, family 98, subfamily A, polypeptide 3 | chr2:17058291-17060532 REVERSE LENGTH=508	rcu:RCOM_1106600 cytochrome P450, putative (EC:1.14.13.21); K09754 p-coumarate 3-hydroxylase [EC:1.14.13.-]	GO:0006519:amino acid and derivative metabolic process,GO:0006725:aromatic compound metabolic process,GO:0009698:phenylpropanoid metabolic process,GO:0044249:cellular biosynthetic process	GO:0004497:monooxygenase activity,GO:0016705:oxidoreductase activity, acting on paired donors, with incorporation or reduction of molecular oxygen,GO:0043169:cation binding,GO:0046872:metal ion binding	GO:0000267:cell fraction,GO:0005624:membrane fraction,GO:0005622:intracellular,GO:0043229:intracellular organelle,GO:0043231:intracellular membrane-bound organelle,GO:0044424:intracellular part,GO:0016020:membrane,GO:0031224:intrinsic to membrane,GO:0044425:membrane part
contig_6448		425.981	557.813	510.735	625.298		-1.30948	2.59e-05		-1.09218	0.149975		1.12098	0.0498161		1.19896	0.0056159		1.4679	7.16e-10		No hits found	No hits found	No hits found	NO HITS FOUND	NO HITS FOUND	NO HITS FOUND
de_novo_11658		424.858	555.423	443.964	702.323		-1.30731	2.99e-05		-1.25106	0.000419731		1.26448	3.4e-05		1.04497	0.517142		1.65308	1.02e-16		gb|ADQ08684.1| putative glycine-rich RNA-binding protein 1 [Malus hupehensis]	AT2G21660.2 | Symbols: ATGRP7, CCR2 | cold, circadian rhythm, and rna binding 2 | chr2:9265477-9266316 REVERSE LENGTH=159	vvi:100253794 similar to Os03g0670700	NO HITS FOUND	NO HITS FOUND	NO HITS FOUND
contig_2448		475.35	551.38	434.183	541.235		-1.15995	0.0176671		-1.26992	0.000187467		-1.01874	0.759027		-1.09481	0.172453		1.1386	0.0388339		No hits found	No hits found	No hits found	NO HITS FOUND	NO HITS FOUND	NO HITS FOUND
gi|100423200|gb|BV682013.1|		589.193	546.203	513.866	397.147		1.07871	0.202195		-1.06293	0.320848		-1.37532	1.17e-06		-1.14659	0.0233467		-1.48356	8.74e-10		No hits found	No hits found	No hits found	NO HITS FOUND	NO HITS FOUND	NO HITS FOUND
Contig36		587.107	542.539	482.126	383.812		1.08215	0.185002		-1.12531	0.0591899		-1.41355	1.74e-07		-1.21775	0.0013211		-1.52967	5.97e-11		No hits found	No hits found	No hits found	NO HITS FOUND	NO HITS FOUND	NO HITS FOUND
Contig5005		409.629	542.272	493.907	556.48		-1.32381	1.68e-05		-1.09792	0.133113		1.0262	0.668356		1.20574	0.00504768		1.3585	2.24e-06		No hits found	No hits found	No hits found	NO HITS FOUND	NO HITS FOUND	NO HITS FOUND
contig_23602		568.337	539.106	356.665	391.564		1.05422	0.379954		-1.51152	9.78e-10		-1.3768	1.28e-06		-1.59347	2.82e-12		-1.45146	1.08e-08		gi|56554972|gb|AAV98051.1| heat shock protein 70 [Medicago sativa]	AT3G12580.1 | Symbols: HSP70, ATHSP70 | heat shock protein 70 | chr3:3991487-3993689 REVERSE LENGTH=650	vvi:100253562 similar to HSC70-1 (heat shock cognate 70 kDa protein 1); ATP binding; K03283 heat shock 70kDa protein 1/8	NO HITS FOUND	GO:0016627:oxidoreductase activity, acting on the CH-CH group of donors	NO HITS FOUND
Contig26		574.887	538.387	510.757	399.559		1.0678	0.274188		-1.0541	0.393879		-1.34745	5.67e-06		-1.12556	0.0516712		-1.4388	1.82e-08		No hits found	No hits found	No hits found	NO HITS FOUND	NO HITS FOUND	NO HITS FOUND
contig_67131		347.595	534.513	429.47	372.98		-1.53775	2.73e-10		-1.24459	0.000712926		-1.43309	7.74e-08		1.23555	0.00330737		1.07303	0.344669		No hits found	No hits found	No hits found	NO HITS FOUND	NO HITS FOUND	NO HITS FOUND
de_novo_11962		623.586	532.487	501.517	490.126		1.17108	0.00737693		-1.06175	0.335727		-1.08643	0.185459		-1.2434	0.000271675		-1.2723	6.28e-05		No hits found	No hits found	No hits found	NO HITS FOUND	NO HITS FOUND	NO HITS FOUND
contig_2636		448.943	531.956	473.041	533.533		-1.18491	0.00803635		-1.12455	0.0631862		1.00296	0.961504		1.05368	0.427683		1.18842	0.00695978		gi|85701214|sp|P0C0Y3|PROF_FRAAN RecName: Full=Profilin; AltName: Allergen=Fra a 4	AT2G19770.1 | Symbols: PRF5 | profilin 5 | chr2:8519885-8521119 REVERSE LENGTH=134	rcu:RCOM_1048920 profilin, putative	GO:0006996:organelle organization and biogenesis	GO:0008092:cytoskeletal protein binding	GO:0005622:intracellular,GO:0043229:intracellular organelle,GO:0043232:intracellular non-membrane-bound organelle,GO:0044424:intracellular part
de_novo_11398		1254.03	531.847	573.147	747.82		2.35787	2.75e-67		1.07765	0.214269		1.40608	1.46e-09		-2.18797	1.92e-58		-1.67691	5.75e-30		ref|ZP_05782723.1| spermidine/putrescine import ATP-binding protein PotA [Citreicella sp. SE45]_x0001_gb|EEX12622.1| spermidine/putrescine import ATP-binding protein PotA [Citreicella sp. SE45]	AT1G35140.1 | Symbols: PHI-1, EXL7 | Phosphate-responsive 1 family protein | chr1:12852089-12853018 FORWARD LENGTH=309	cmi:CMM_0699 two component system, sensor kinase	NO HITS FOUND	NO HITS FOUND	NO HITS FOUND
CU396579		433.182	531.048	602.119	591.334		-1.22592	0.00161903		1.13383	0.0347821		1.11352	0.0720231		1.38999	1.45e-07		1.36509	7.5e-07		gi|224069356|ref|XP_002326338.1| predicted protein [Populus trichocarpa]_x0001_gi|118487793|gb|ABK95720.1| unknown [Populus trichocarpa]_x0001_gi|222833531|gb|EEE72008.1| predicted protein [Populus trichocarpa]	AT5G60390.3 | Symbols: | GTP binding Elongation factor Tu family protein | chr5:24289226-24290675 FORWARD LENGTH=449	pop:POPTR_675976 elongation factor 1-alpha; K03231 elongation factor EF-1 alpha subunit [EC:3.6.5.3]	GO:0006139:nucleobase, nucleoside, nucleotide and nucleic acid metabolic process,GO:0044248:cellular catabolic process	GO:0016772:transferase activity, transferring phosphorus-containing groups,GO:0016817:hydrolase activity, acting on acid anhydrides,GO:0008135:translation factor activity, nucleic acid binding,GO:0017076:purine nucleotide binding,GO:0032553:ribonucleotide binding	GO:0005622:intracellular,GO:0044424:intracellular part
gi|100423719|gb|BV682182.1|		576.33	529.76	478.021	376.879		1.08791	0.161594		-1.10823	0.103271		-1.40565	3.65e-07		-1.20566	0.00246085		-1.52922	9.17e-11		No hits found	No hits found	No hits found	NO HITS FOUND	NO HITS FOUND	NO HITS FOUND
contig_558		466.288	527.352	544.723	630.341		-1.13096	0.0527888		1.03294	0.595938		1.19529	0.00246709		1.16821	0.0136408		1.35183	7.03e-07		gi|118481158|gb|ABK92531.1| unknown [Populus trichocarpa]	AT1G79550.2 | Symbols: PGK | phosphoglycerate kinase | chr1:29924347-29926295 REVERSE LENGTH=401	pop:POPTR_564181 phosphoglycerate kinase (EC:2.7.7.2 2.7.2.3); K00927 phosphoglycerate kinase [EC:2.7.2.3]	GO:0006793:phosphorus metabolic process,GO:0005975:carbohydrate metabolic process,GO:0006066:alcohol metabolic process,GO:0009057:macromolecule catabolic process,GO:0044248:cellular catabolic process	GO:0016772:transferase activity, transferring phosphorus-containing groups,GO:0017076:purine nucleotide binding,GO:0032553:ribonucleotide binding	GO:0016020:membrane,GO:0031090:organelle membrane,GO:0005622:intracellular,GO:0043229:intracellular organelle,GO:0043231:intracellular membrane-bound organelle,GO:0044424:intracellular part,GO:0005622:intracellular,GO:0005737:cytoplasm,GO:0044424:intracellular part,GO:0044444:cytoplasmic part
contig_6770		396.048	526.078	559.237	641.833		-1.32832	1.82e-05		1.06303	0.314387		1.22003	0.000703406		1.41204	1.23e-07		1.62059	1.84e-14		gi|225448367|ref|XP_002268645.1| PREDICTED: hypothetical protein [Vitis vinifera]	AT3G09200.1 | Symbols: | Ribosomal protein L10 family protein | chr3:2823364-2825020 REVERSE LENGTH=320	vvi:100250067 hypothetical protein LOC100250067; K02941 large subunit ribosomal protein LP0	GO:0010035:response to inorganic substance,GO:0022613:ribonucleoprotein complex biogenesis and assembly,GO:0006970:response to osmotic stress	GO:0016835:carbon-oxygen lyase activity,GO:0043169:cation binding,GO:0046872:metal ion binding	GO:0005622:intracellular,GO:0005737:cytoplasm,GO:0005840:ribosome,GO:0030529:ribonucleoprotein complex,GO:0043229:intracellular organelle,GO:0043232:intracellular non-membrane-bound organelle,GO:0044424:intracellular part,GO:0044444:cytoplasmic part,GO:0005622:intracellular,GO:0005737:cytoplasm,GO:0043229:intracellular organelle,GO:0043231:intracellular membrane-bound organelle,GO:0044424:intrace…
contig_1340		426.944	522.244	482.41	501.661		-1.22321	0.0019751		-1.08257	0.20905		-1.04103	0.520293		1.12991	0.0659583		1.175	0.0142188		gb|ADN33830.1| ADP-ribosylation factor [Cucumis melo subsp. melo]	AT3G62290.3 | Symbols: ARFA1E | ADP-ribosylation factor A1E | chr3:23052287-23053545 FORWARD LENGTH=181	vvi:100242677 similar to ADP-ribosylation factor	NO HITS FOUND	GO:0017076:purine nucleotide binding,GO:0032553:ribonucleotide binding	NO HITS FOUND
contig_89005		403.228	519.885	896.652	744.939		-1.28931	0.000121907		1.72471	7.74e-24		1.43289	2.27e-10		2.22368	1.22e-43		1.84744	3.11e-24		gi|224127572|ref|XP_002329311.1| predicted protein [Populus trichocarpa]_x0001_gi|222870765|gb|EEF07896.1| predicted protein [Populus trichocarpa]	AT5G15950.2 | Symbols: | Adenosylmethionine decarboxylase family protein | chr5:5206706-5207794 FORWARD LENGTH=362	pop:POPTR_266064 S-adenosylmethionine decarboxylase (EC:4.1.1.50); K01611 S-adenosylmethionine decarboxylase [EC:4.1.1.50]	GO:0006519:amino acid and derivative metabolic process,GO:0009308:amine metabolic process,GO:0044249:cellular biosynthetic process,GO:0044271:nitrogen compound biosynthetic process	GO:0016830:carbon-carbon lyase activity	NO HITS FOUND
gi|100423476|gb|BV682101.1|		557.703	519.276	473.946	372.516		1.074	0.241823		-1.09564	0.150506		-1.39397	8.55e-07		-1.17672	0.00911633		-1.49712	1.14e-09		No hits found	No hits found	No hits found	NO HITS FOUND	NO HITS FOUND	NO HITS FOUND
contig_13571		515.788	519.097	449.628	489.427		-1.00642	0.918112		-1.1545	0.0256414		-1.06062	0.350403		-1.14714	0.0332667		-1.05386	0.405971		emb|CBI23573.3| unnamed protein product [Vitis vinifera]	AT5G10980.1 | Symbols: | Histone superfamily protein | chr5:3472591-3473349 REVERSE LENGTH=136	ppp:PHYPADRAFT_111893 HTR1512; histone H3; K11253 histone H3	NO HITS FOUND	NO HITS FOUND	NO HITS FOUND
contig_13169		390.039	514.998	495.292	564.726		-1.32038	3.22e-05		-1.03979	0.53549		1.09656	0.130321		1.26985	0.000401324		1.44787	1.46e-08		ref|XP_002311766.1| predicted protein [Populus trichocarpa]_x0001_gb|EEE89133.1| predicted protein [Populus trichocarpa]	AT1G23290.1 | Symbols: RPL27A, RPL27AB | Ribosomal protein L18e/L15 superfamily protein | chr1:8263007-8263447 FORWARD LENGTH=146	pop:POPTR_820861 hypothetical protein; K02900 large subunit ribosomal protein L27Ae	NO HITS FOUND	NO HITS FOUND	GO:0005622:intracellular,GO:0030529:ribonucleoprotein complex,GO:0044424:intracellular part
contig_33565		329.837	514.946	423.013	390.645		-1.56122	1.66e-10		-1.21733	0.00267936		-1.3182	3.56e-05		1.28249	0.000679797		1.18436	0.0235168		No hits found	No hits found	No hits found	NO HITS FOUND	NO HITS FOUND	NO HITS FOUND
contig_14387		487.559	514.785	436.914	514.512		-1.05584	0.390065		-1.17823	0.0116009		-1.00053	0.993206		-1.11591	0.0959067		1.05528	0.394778		gi|255541682|ref|XP_002511905.1| conserved hypothetical protein [Ricinus communis]_x0001_gi|223549085|gb|EEF50574.1| conserved hypothetical protein [Ricinus communis]	AT2G46080.1 | Symbols: | CONTAINS InterPro DOMAIN/s: Protein BYPASS related (InterPro:IPR008511); BEST Arabidopsis thaliana protein match is: Protein of unknown function (DUF793) (TAIR:AT1G01550.2); Has 153 Blast hits to 139 proteins in 20 species: Archae - 0; Bacteria - 2; Metazoa - 1; Fungi - 0; Plants - 150; Viruses - 0; Other Eukaryotes - 0 (source: NCBI BLink). | chr2:18948317-18949360 REVER…	rcu:RCOM_1616310 hypothetical protein	NO HITS FOUND	NO HITS FOUND	GO:0016020:membrane
contig_29450		295.21	512.596	969.358	830.865		-1.73638	1.47e-14		1.89108	5.93e-33		1.6209	2.76e-18		3.28362	2.88e-84		2.81449	1.32e-59		No hits found	No hits found	No hits found	NO HITS FOUND	NO HITS FOUND	NO HITS FOUND
contig_9647		591.136	512.362	380.811	454.888		1.15375	0.0177353		-1.34545	1.05e-05		-1.12635	0.0646835		-1.55231	1.3e-11		-1.29952	2.48e-05		gi|255551571|ref|XP_002516831.1| conserved hypothetical protein [Ricinus communis]_x0001_gi|223543919|gb|EEF45445.1| conserved hypothetical protein [Ricinus communis]	No hits found	rcu:RCOM_0679050 hypothetical protein	NO HITS FOUND	NO HITS FOUND	NO HITS FOUND
contig_53466		421.93	510.923	383.037	510.064		-1.21092	0.00356703		-1.33387	1.85e-05		-1.00168	0.978582		-1.10154	0.170657		1.20888	0.00388571		gi|296083945|emb|CBI24333.3| unnamed protein product [Vitis vinifera]	AT3G43810.1 | Symbols: CAM7 | calmodulin 7 | chr3:15664619-15666355 REVERSE LENGTH=149	zma:100217114 TIDP2761; LOC100217114	NO HITS FOUND	GO:0046872:metal ion binding	NO HITS FOUND
de_novo_12026		350.96	510.079	815.286	666.152		-1.45338	5.49e-08		1.59835	3.85e-17		1.30598	5.23e-06		2.32302	3.36e-43		1.89809	2.3e-23		No hits found	No hits found	No hits found	NO HITS FOUND	NO HITS FOUND	NO HITS FOUND
contig_7602		442.176	509.045	489.828	541.444		-1.15123	0.0301839		-1.03923	0.543392		1.06365	0.317723		1.10777	0.118702		1.2245	0.00154574		gi|255560321|ref|XP_002521177.1| conserved hypothetical protein [Ricinus communis]_x0001_gi|223539624|gb|EEF41208.1| conserved hypothetical protein [Ricinus communis]	AT3G54260.1 | Symbols: TBL36 | TRICHOME BIREFRINGENCE-LIKE 36 | chr3:20085097-20086745 REVERSE LENGTH=379	rcu:RCOM_0888480 hypothetical protein	NO HITS FOUND	NO HITS FOUND	NO HITS FOUND
contig_75007		415.633	508.395	359.523	474.797		-1.22318	0.00227128		-1.41408	4.14e-07		-1.07076	0.284182		-1.15607	0.0439398		1.14235	0.047462		gi|242047002|ref|XP_002461247.1| hypothetical protein SORBIDRAFT_02g043510 [Sorghum bicolor]_x0001_gi|241924624|gb|EER97768.1| hypothetical protein SORBIDRAFT_02g043510 [Sorghum bicolor]	AT5G21274.1 | Symbols: CAM6, ACAM-6 | calmodulin 6 | chr5:7214740-7215950 REVERSE LENGTH=149	sbi:SORBI_02g043510 hypothetical protein	NO HITS FOUND	GO:0046872:metal ion binding	NO HITS FOUND
contig_6520		478.894	504.362	447.852	533.233		-1.05318	0.416924		-1.12618	0.0671444		1.05724	0.370335		-1.06931	0.308139		1.11347	0.0877363		gi|297746125|emb|CBI16181.3| unnamed protein product [Vitis vinifera]_x0001_gi|297746126|emb|CBI16182.3| unnamed protein product [Vitis vinifera]	AT5G59910.1 | Symbols: HTB4 | Histone superfamily protein | chr5:24127206-24127658 FORWARD LENGTH=150	vvi:100248346 hypothetical protein LOC100248346	NO HITS FOUND	NO HITS FOUND	GO:0005622:intracellular,GO:0043229:intracellular organelle,GO:0043232:intracellular non-membrane-bound organelle,GO:0044424:intracellular part,GO:0044427:chromosomal part,GO:0044446:intracellular organelle part,GO:0005622:intracellular,GO:0043229:intracellular organelle,GO:0043231:intracellular membrane-bound organelle,GO:0044424:intracellular part
contig_2703		559.191	502.544	296.174	387.334		1.11272	0.0822238		-1.69679	2.16e-13		-1.29744	0.000111087		-1.88805	1.3e-19		-1.44369	2.17e-08		No hits found	No hits found	No hits found	NO HITS FOUND	NO HITS FOUND	NO HITS FOUND
contig_2263		514.444	501.081	482.518	457.33		1.02667	0.675151		-1.03847	0.554145		-1.09567	0.157772		-1.06617	0.312199		-1.12488	0.0670174		gi|153799899|gb|ABS50668.1| beta-tubulin [Eucalyptus grandis]	AT5G12250.1 | Symbols: TUB6 | beta-6 tubulin | chr5:3961317-3962971 REVERSE LENGTH=449	rcu:RCOM_1336530 tubulin beta chain, putative; K07375 tubulin beta	GO:0019538:protein metabolic process,GO:0022607:cellular component assembly,GO:0044260:cellular macromolecule metabolic process,GO:0065003:macromolecular complex assembly,GO:0006139:nucleobase, nucleoside, nucleotide and nucleic acid metabolic process,GO:0044248:cellular catabolic process,GO:0006996:organelle organization and biogenesis	GO:0016817:hydrolase activity, acting on acid anhydrides,GO:0017076:purine nucleotide binding,GO:0032553:ribonucleotide binding	GO:0005622:intracellular,GO:0043229:intracellular organelle,GO:0043232:intracellular non-membrane-bound organelle,GO:0044424:intracellular part
contig_4860		308	500.885	828.301	702.969		-1.62625	9.78e-12		1.65367	1.83e-19		1.40345	5.37e-09		2.68929	1.12e-55		2.28236	2.66e-36		gi|225451866|ref|XP_002282329.1| PREDICTED: hypothetical protein [Vitis vinifera]	AT3G30390.2 | Symbols: | Transmembrane amino acid transporter family protein | chr3:11977112-11978827 REVERSE LENGTH=460	vvi:100258371 hypothetical protein LOC100258371; K14207 solute carrier family 38 (sodium-coupled neutral amino acid transporter), member 2	GO:0006810:transport,GO:0015837:amine transport,GO:0010035:response to inorganic substance,GO:0009725:response to hormone stimulus	GO:0022804:active transmembrane transporter activity	GO:0016020:membrane,GO:0031090:organelle membrane,GO:0005622:intracellular,GO:0043229:intracellular organelle,GO:0043231:intracellular membrane-bound organelle,GO:0044424:intracellular part,GO:0016020:membrane,GO:0031224:intrinsic to membrane,GO:0044425:membrane part
contig_3595		496.487	500.228	386.581	454.651		-1.00753	0.905744		-1.29398	0.000133978		-1.10025	0.140397		-1.2843	0.00021488		-1.09202	0.17512		gi|118485114|gb|ABK94420.1| unknown [Populus trichocarpa]	No hits found	No hits found	NO HITS FOUND	NO HITS FOUND	NO HITS FOUND
contig_19591		447.713	490.288	489.986	499.538		-1.0951	0.164675		-1.00062	0.992303		1.01887	0.768881		1.09442	0.167626		1.11576	0.0923234		gi|225435758|ref|XP_002285721.1| PREDICTED: hypothetical protein [Vitis vinifera]	AT5G19780.1 | Symbols: TUA5 | tubulin alpha-5 | chr5:6687212-6688926 FORWARD LENGTH=450	vvi:100260286 hypothetical protein LOC100260286; K07374 tubulin alpha	GO:0019538:protein metabolic process,GO:0022607:cellular component assembly,GO:0044260:cellular macromolecule metabolic process,GO:0065003:macromolecular complex assembly,GO:0006139:nucleobase, nucleoside, nucleotide and nucleic acid metabolic process,GO:0044248:cellular catabolic process,GO:0006996:organelle organization and biogenesis,GO:0009629:response to gravity	GO:0016817:hydrolase activity, acting on acid anhydrides,GO:0017076:purine nucleotide binding,GO:0032553:ribonucleotide binding	GO:0005622:intracellular,GO:0043229:intracellular organelle,GO:0043232:intracellular non-membrane-bound organelle,GO:0044424:intracellular part,GO:0030312:external encapsulating structure,GO:0005622:intracellular,GO:0005737:cytoplasm,GO:0044424:intracellular part,GO:0044444:cytoplasmic part,GO:0016020:membrane
contig_31		551.353	484.685	463.501	389.893		1.13755	0.0383797		-1.0457	0.491727		-1.24312	0.00134434		-1.18954	0.00581828		-1.41411	1.35e-07		gi|67003911|gb|AAY60845.1| cellulose synthase 3 [Eucalyptus grandis]	AT5G17420.1 | Symbols: IRX3, CESA7, ATCESA7, MUR10 | Cellulose synthase family protein | chr5:5736859-5741407 REVERSE LENGTH=1026	vvi:100248512 hypothetical protein LOC100248512; K10999 cellulose synthase A [EC:2.4.1.12]	GO:0005975:carbohydrate metabolic process,GO:0010382:cell wall metabolic process,GO:0043283:biopolymer metabolic process,GO:0044260:cellular macromolecule metabolic process,GO:0045229:external encapsulating structure organization and biogenesis,GO:0005975:carbohydrate metabolic process,GO:0009059:macromolecule biosynthetic process,GO:0043283:biopolymer metabolic process,GO:0044260:cellular macrom…	GO:0016757:transferase activity, transferring glycosyl groups,GO:0043169:cation binding,GO:0046872:metal ion binding	GO:0016020:membrane,GO:0031224:intrinsic to membrane,GO:0044425:membrane part,GO:0005622:intracellular,GO:0005737:cytoplasm,GO:0043229:intracellular organelle,GO:0043231:intracellular membrane-bound organelle,GO:0044424:intracellular part,GO:0044444:cytoplasmic part
contig_26379		273.348	484.011	583.268	487.996		-1.77067	1.37e-14		1.20507	0.00237553		1.00823	0.898361		2.13379	9.88e-27		1.78525	5.03e-15		No hits found	No hits found	No hits found	NO HITS FOUND	NO HITS FOUND	NO HITS FOUND
contig_954		511.29	481.282	377.772	406.875		1.06235	0.341096		-1.274	0.000410148		-1.18287	0.0125413		-1.35343	7.35e-06		-1.25663	0.000565926		gi|255583568|ref|XP_002532540.1| syntaxin, plant, putative [Ricinus communis]_x0001_gi|223527729|gb|EEF29834.1| syntaxin, plant, putative [Ricinus communis]	AT2G35980.1 | Symbols: YLS9, NHL10, ATNHL10 | Late embryogenesis abundant (LEA) hydroxyproline-rich glycoprotein family | chr2:15110635-15111318 FORWARD LENGTH=227	rcu:RCOM_0437400 syntaxin, plant, putative	GO:0010149:senescence,GO:0010260:organ senescence,GO:0002252:immune effector process,GO:0051707:response to other organism	NO HITS FOUND	GO:0016020:membrane,GO:0031090:organelle membrane,GO:0005622:intracellular,GO:0005737:cytoplasm,GO:0043229:intracellular organelle,GO:0043231:intracellular membrane-bound organelle,GO:0044424:intracellular part,GO:0044444:cytoplasmic part
gi|100423790|gb|BV682205.1|		511.228	480.944	452.568	352.594		1.06297	0.336574		-1.0627	0.353286		-1.36401	8.53e-06		-1.12962	0.0588954		-1.44991	6.34e-08		No hits found	No hits found	No hits found	NO HITS FOUND	NO HITS FOUND	NO HITS FOUND
contig_11747		526.252	479.252	436.835	431.016		1.09807	0.138448		-1.0971	0.161269		-1.11191	0.110014		-1.20469	0.0039562		-1.22096	0.00207853		gb|AAT74878.1| cinnamoyl CoA reductase [Eucalyptus globulus]	AT1G15950.1 | Symbols: CCR1, IRX4, ATCCR1 | cinnamoyl coa reductase 1 | chr1:5478855-5481915 FORWARD LENGTH=344	rcu:RCOM_0470860 cinnamoyl-CoA reductase, putative (EC:1.1.1.219); K09753 cinnamoyl-CoA reductase [EC:1.2.1.44]	NO HITS FOUND	NO HITS FOUND	NO HITS FOUND
contig_58526		494.862	479.174	408.142	396.089		1.03274	0.615402		-1.17404	0.0171116		-1.20976	0.00497548		-1.21247	0.00389914		-1.24937	0.000931778		gi|147828189|emb|CAN68625.1| hypothetical protein VITISV_010683 [Vitis vinifera]	AT2G25460.1 | Symbols: | CONTAINS InterPro DOMAIN/s: C2 calcium-dependent membrane targeting (InterPro:IPR000008); BEST Arabidopsis thaliana protein match is: unknown protein (TAIR:AT5G04860.1); Has 108 Blast hits to 69 proteins in 11 species: Archae - 0; Bacteria - 0; Metazoa - 0; Fungi - 0; Plants - 108; Viruses - 0; Other Eukaryotes - 0 (source: NCBI BLink). | chr2:10833175-10835374 REVERSE LE…	rcu:RCOM_0923950 hypothetical protein	NO HITS FOUND	NO HITS FOUND	NO HITS FOUND
contig_30694		561.949	471.371	439.889	430.399		1.19216	0.00483255		-1.07157	0.297261		-1.09519	0.172652		-1.27748	0.000113913		-1.30565	2.92e-05		gi|224095250|ref|XP_002310366.1| methylenetetrahydrofolate reductase [Populus trichocarpa]_x0001_gi|222853269|gb|EEE90816.1| methylenetetrahydrofolate reductase [Populus trichocarpa]	AT2G44160.1 | Symbols: MTHFR2 | methylenetetrahydrofolate reductase 2 | chr2:18262301-18265185 FORWARD LENGTH=594	pop:POPTR_654300 MTHFR1; methylenetetrahydrofolate reductase (EC:1.5.1.20); K00297 methylenetetrahydrofolate reductase (NADPH) [EC:1.5.1.20]	GO:0006082:organic acid metabolic process,GO:0006519:amino acid and derivative metabolic process,GO:0006790:sulfur metabolic process,GO:0009308:amine metabolic process	GO:0016645:oxidoreductase activity, acting on the CH-NH group of donors	NO HITS FOUND
contig_2420		395.275	469.651	553.124	470.621		-1.18816	0.0114442		1.17773	0.00905339		1.00207	0.974784		1.39934	2.83e-07		1.19062	0.0104547		gi|225462164|ref|XP_002266780.1| PREDICTED: similar to elongation factor 2 [Vitis vinifera]	AT1G56070.1 | Symbols: LOS1 | Ribosomal protein S5/Elongation factor G/III/V family protein | chr1:20968245-20971077 REVERSE LENGTH=843	vvi:100261253 similar to elongation factor 2; K03234 elongation factor EF-2 [EC:3.6.5.3]	GO:0006139:nucleobase, nucleoside, nucleotide and nucleic acid metabolic process,GO:0044248:cellular catabolic process	GO:0016817:hydrolase activity, acting on acid anhydrides,GO:0043169:cation binding,GO:0046872:metal ion binding,GO:0008135:translation factor activity, nucleic acid binding,GO:0017076:purine nucleotide binding,GO:0032553:ribonucleotide binding	GO:0005622:intracellular,GO:0005737:cytoplasm,GO:0043229:intracellular organelle,GO:0043231:intracellular membrane-bound organelle,GO:0044424:intracellular part,GO:0044444:cytoplasmic part,GO:0005622:intracellular,GO:0043229:intracellular organelle,GO:0043232:intracellular non-membrane-bound organelle,GO:0044424:intracellular part,GO:0016020:membrane,GO:0031090:organelle membrane
contig_7409		319.66	468.582	453.508	494.992		-1.46588	1.06e-07		-1.03324	0.619817		1.05636	0.395132		1.41872	1.42e-06		1.5485	7.16e-10		No hits found	No hits found	No hits found	NO HITS FOUND	NO HITS FOUND	NO HITS FOUND
Contig29		503.126	466.754	404.986	320.565		1.07793	0.243067		-1.15252	0.0364822		-1.45603	1.78e-07		-1.24233	0.00112287		-1.5695	1.74e-10		No hits found	No hits found	No hits found	NO HITS FOUND	NO HITS FOUND	NO HITS FOUND
contig_4756		347.367	465.141	475.271	489.754		-1.33905	3.53e-05		1.02178	0.741311		1.05292	0.425997		1.36821	8e-06		1.40991	8.23e-07		gi|255626107|gb|ACU13398.1| unknown [Glycine max]	AT1G14320.1 | Symbols: SAC52, RPL10, RPL10A | Ribosomal protein L16p/L10e family protein | chr1:4888270-4889408 FORWARD LENGTH=220	pop:POPTR_836143 hypothetical protein; K02866 large subunit ribosomal protein L10e	NO HITS FOUND	NO HITS FOUND	GO:0005622:intracellular,GO:0030529:ribonucleoprotein complex,GO:0044424:intracellular part
contig_3334		414.959	464.347	441.535	485.047		-1.11902	0.0959462		-1.05166	0.448771		1.04458	0.501943		1.06404	0.364127		1.1689	0.019496		gi|297736783|emb|CBI25984.3| unnamed protein product [Vitis vinifera]	AT3G62290.3 | Symbols: ARFA1E | ADP-ribosylation factor A1E | chr3:23052287-23053545 FORWARD LENGTH=181	vvi:100242677 similar to ADP-ribosylation factor	NO HITS FOUND	NO HITS FOUND	NO HITS FOUND
contig_9717		502.837	464.241	298.726	321.143		1.08314	0.214783		-1.55407	1.84e-09		-1.44559	3.11e-07		-1.68327	4.36e-13		-1.56577	2.14e-10		gi|255582806|ref|XP_002532177.1| heat shock protein, putative [Ricinus communis]_x0001_gi|223528145|gb|EEF30214.1| heat shock protein, putative [Ricinus communis]	AT5G56030.2 | Symbols: HSP81-2 | heat shock protein 81-2 | chr5:22686923-22689433 FORWARD LENGTH=728	rcu:RCOM_0104810 heat shock protein, putative; K04079 molecular chaperone HtpG	GO:0019538:protein metabolic process,GO:0044260:cellular macromolecule metabolic process	NO HITS FOUND	GO:0005622:intracellular,GO:0044424:intracellular part
contig_32574		497.802	463.653	431.771	341.156		1.07365	0.270999		-1.07384	0.286946		-1.35906	1.54e-05		-1.15293	0.0303672		-1.45916	5.95e-08		gi|302142554|emb|CBI19757.3| unnamed protein product [Vitis vinifera]	AT5G57960.1 | Symbols: | GTP-binding protein, HflX | chr5:23463133-23466481 REVERSE LENGTH=540	vvi:100247233 hypothetical protein LOC100247233; K03665 GTP-binding protein HflX	NO HITS FOUND	GO:0017076:purine nucleotide binding,GO:0032553:ribonucleotide binding	GO:0005622:intracellular,GO:0005737:cytoplasm,GO:0043229:intracellular organelle,GO:0043231:intracellular membrane-bound organelle,GO:0044424:intracellular part,GO:0044444:cytoplasmic part
gi|100423233|gb|BV682024.1|		496.804	463.29	424.255	334.245		1.07234	0.279671		-1.09201	0.190318		-1.38608	4.74e-06		-1.17101	0.0168375		-1.48635	1.58e-08		No hits found	No hits found	No hits found	NO HITS FOUND	NO HITS FOUND	NO HITS FOUND
contig_9737		390.952	463.223	503.791	493.05		-1.18486	0.0134137		1.08758	0.192252		1.06439	0.335043		1.28862	0.0001601		1.26115	0.000591553		gi|296083945|emb|CBI24333.3| unnamed protein product [Vitis vinifera]	AT3G43810.1 | Symbols: CAM7 | calmodulin 7 | chr3:15664619-15666355 REVERSE LENGTH=149	zma:100192601 hypothetical protein LOC100192601	GO:0048580:regulation of post-embryonic development,GO:0050793:regulation of developmental process,GO:0007165:signal transduction,GO:0009593:detection of chemical stimulus	GO:0046872:metal ion binding	GO:0016020:membrane,GO:0031090:organelle membrane
contig_64562		390.084	459.056	459.031	474.373		-1.17681	0.0179522		-1.00005	0.999353		1.03337	0.616338		1.17675	0.0179915		1.21608	0.00414163		gi|108706481|gb|ABF94276.1| Elongation factor 1-alpha, putative, expressed [Oryza sativa Japonica Group]_x0001_gi|108706482|gb|ABF94277.1| Elongation factor 1-alpha, putative, expressed [Oryza sativa Japonica Group]	AT5G60390.3 | Symbols: | GTP binding Elongation factor Tu family protein | chr5:24289226-24290675 FORWARD LENGTH=449	osa:4331813 Os03g0178000	GO:0006139:nucleobase, nucleoside, nucleotide and nucleic acid metabolic process,GO:0044248:cellular catabolic process	GO:0016817:hydrolase activity, acting on acid anhydrides,GO:0016772:transferase activity, transferring phosphorus-containing groups,GO:0017076:purine nucleotide binding,GO:0032553:ribonucleotide binding	GO:0005622:intracellular,GO:0044424:intracellular part
Contig4705		455.629	458.42	398.966	482.334		-1.00613	0.92648		-1.14902	0.0423655		1.05217	0.435843		-1.14203	0.0526611		1.05861	0.383482		ref|XP_002280080.1| PREDICTED: hypothetical protein isoform 2 [Vitis vinifera]_x0001_ref|XP_002280065.1| PREDICTED: hypothetical protein isoform 1 [Vitis vinifera]_x0001_emb|CBI26638.3| unnamed protein product [Vitis vinifera]	AT5G54940.2 | Symbols: | Translation initiation factor SUI1 family protein | chr5:22308420-22308758 REVERSE LENGTH=112	vvi:100243506 hypothetical protein LOC100243506	NO HITS FOUND	GO:0008135:translation factor activity, nucleic acid binding	NO HITS FOUND
contig_4422		485.919	455.419	383.413	372.229		1.06697	0.320439		-1.1878	0.0129198		-1.22349	0.00382698		-1.26735	0.000504582		-1.30543	0.000102733		gi|70779691|gb|AAZ08322.1| endo-1,4-beta-glucanase [Eucalyptus globulus]	AT4G24260.1 | Symbols: ATGH9A3, KOR3, GH9A3 | glycosyl hydrolase 9A3 | chr4:12577871-12580133 REVERSE LENGTH=620	rcu:RCOM_1299900 endo-1,4-beta-glucanase, putative (EC:3.2.1.4)	NO HITS FOUND	GO:0016798:hydrolase activity, acting on glycosyl bonds	NO HITS FOUND
contig_1990		300.018	455.124	459.832	532.75		-1.51699	1.51e-08		1.01034	0.876387		1.17056	0.0135274		1.53268	6.07e-09		1.77573	4.94e-16		gi|224113415|ref|XP_002316489.1| predicted protein [Populus trichocarpa]_x0001_gi|222865529|gb|EEF02660.1| predicted protein [Populus trichocarpa]	AT5G04800.4 | Symbols: | Ribosomal S17 family protein | chr5:1389217-1389642 FORWARD LENGTH=141	pop:POPTR_228682 hypothetical protein; K02962 small subunit ribosomal protein S17e	NO HITS FOUND	NO HITS FOUND	GO:0005622:intracellular,GO:0005737:cytoplasm,GO:0005840:ribosome,GO:0015935:small ribosomal subunit,GO:0030529:ribonucleoprotein complex,GO:0033279:ribosomal subunit,GO:0043229:intracellular organelle,GO:0043232:intracellular non-membrane-bound organelle,GO:0044424:intracellular part,GO:0044444:cytoplasmic part,GO:0044446:intracellular organelle part,GO:0016020:membrane
contig_11013		367.234	455.113	479.558	532.309		-1.2393	0.00217494		1.05371	0.424215		1.16962	0.0140317		1.30587	0.000111999		1.44951	3.47e-08		ref|XP_002312583.1| predicted protein [Populus trichocarpa]_x0001_gb|ABK92766.1| unknown [Populus trichocarpa]_x0001_gb|EEE89950.1| predicted protein [Populus trichocarpa]	AT1G04410.1 | Symbols: | Lactate/malate dehydrogenase family protein | chr1:1189418-1191267 REVERSE LENGTH=332	pop:POPTR_564942 malate dehydrogenase (EC:1.1.1.37); K00025 malate dehydrogenase [EC:1.1.1.37]	GO:0006082:organic acid metabolic process,GO:0044248:cellular catabolic process,GO:0051186:cofactor metabolic process,GO:0005975:carbohydrate metabolic process,GO:0006066:alcohol metabolic process,GO:0009057:macromolecule catabolic process,GO:0044248:cellular catabolic process	GO:0016614:oxidoreductase activity, acting on CH-OH group of donors	GO:0005622:intracellular,GO:0044424:intracellular part
gi|147907853|gb|EF577075.1|		490.417	455.005	437.825	344.255		1.07783	0.249692		-1.03924	0.565548		-1.32171	8.82e-05		-1.12012	0.0844257		-1.42457	4.01e-07		gi|224136534|ref|XP_002326884.1| predicted protein [Populus trichocarpa]_x0001_gi|222835199|gb|EEE73634.1| predicted protein [Populus trichocarpa]	AT2G44578.1 | Symbols: | RING/U-box superfamily protein | chr2:18400864-18401301 REVERSE LENGTH=145	pop:POPTR_677725 hypothetical protein	NO HITS FOUND	NO HITS FOUND	NO HITS FOUND
CU398611		399.183	450.729	616.94	592.007		-1.12913	0.0771575		1.36876	3.5e-07		1.31345	1.19e-05		1.54551	7.19e-12		1.48305	8.22e-10		gi|21615415|emb|CAD33927.1| nitrate transporter [Cicer arietinum]	AT2G26690.1 | Symbols: | Major facilitator superfamily protein | chr2:11347347-11350916 REVERSE LENGTH=577	vvi:100268060 hypothetical protein LOC100268060	NO HITS FOUND	NO HITS FOUND	NO HITS FOUND
contig_27058		439.883	448.759	512.779	519.363		-1.02018	0.766038		1.14266	0.0390078		1.15733	0.0232798		1.16572	0.0182025		1.18069	0.0102837		gi|3158476|gb|AAC17529.1| aquaporin 2 [Samanea saman]	AT3G54820.1 | Symbols: PIP2D, PIP2;5 | plasma membrane intrinsic protein 2;5 | chr3:20302117-20303738 FORWARD LENGTH=286	vvi:100233002 PIP2;1, PIP2-1, aquaporin; aquaporin-like	GO:0006810:transport	NO HITS FOUND	GO:0016020:membrane,GO:0031224:intrinsic to membrane,GO:0044425:membrane part
gi|108860650|gb|BV682838.2|		476.134	446.927	426.726	335.161		1.06535	0.336651		-1.04734	0.4946		-1.33347	6.32e-05		-1.11578	0.100245		-1.42061	7.11e-07		No hits found	No hits found	No hits found	NO HITS FOUND	NO HITS FOUND	NO HITS FOUND
gi|20198496|gb|G74876.1|		479.189	446.788	432.303	340.684		1.07252	0.287232		-1.03351	0.625374		-1.31144	0.000154322		-1.10846	0.120578		-1.40655	1.26e-06		gi|242043414|ref|XP_002459578.1| hypothetical protein SORBIDRAFT_02g006940 [Sorghum bicolor]_x0001_gi|241922955|gb|EER96099.1| hypothetical protein SORBIDRAFT_02g006940 [Sorghum bicolor]	AT2G19110.1 | Symbols: HMA4, ATHMA4 | heavy metal atpase 4 | chr2:8279478-8286255 FORWARD LENGTH=1172	sbi:SORBI_02g006940 hypothetical protein	NO HITS FOUND	GO:0016817:hydrolase activity, acting on acid anhydrides,GO:0022804:active transmembrane transporter activity,GO:0022891:substrate-specific transmembrane transporter activity,GO:0022891:substrate-specific transmembrane transporter activity	GO:0016020:membrane
Contig7035		436.574	445.336	384.91	461.855		-1.02007	0.768098		-1.15699	0.0360324		1.03709	0.583617		-1.13422	0.0715669		1.05791	0.399254		gi|225460969|ref|XP_002280080.1| PREDICTED: hypothetical protein isoform 2 [Vitis vinifera]_x0001_gi|225460971|ref|XP_002280065.1| PREDICTED: hypothetical protein isoform 1 [Vitis vinifera]_x0001_gi|297737437|emb|CBI26638.3| unnamed protein product [Vitis vinifera]	AT5G54940.2 | Symbols: | Translation initiation factor SUI1 family protein | chr5:22308420-22308758 REVERSE LENGTH=112	vvi:100243506 hypothetical protein LOC100243506	NO HITS FOUND	GO:0008135:translation factor activity, nucleic acid binding	NO HITS FOUND
contig_20385		535.305	442.38	427.456	356.919		1.21006	0.00295494		-1.03491	0.613085		-1.23944	0.00249871		-1.25231	0.000506369		-1.4998	2.12e-09		gi|255647490|gb|ACU24209.1| unknown [Glycine max]	AT3G11660.1 | Symbols: NHL1 | NDR1/HIN1-like 1 | chr3:3679031-3679660 REVERSE LENGTH=209	pop:POPTR_835469 hypothetical protein	GO:0002252:immune effector process	NO HITS FOUND	NO HITS FOUND
contig_16123		509.409	440.854	303.166	328.764		1.15551	0.0261803		-1.45417	4.23e-07		-1.34094	5.24e-05		-1.6803	3.61e-13		-1.54947	3.86e-10		gi|16552475|dbj|BAB71316.1| unnamed protein product [Homo sapiens]	AT5G03240.3 | Symbols: UBQ3 | polyubiquitin 3 | chr5:771976-772896 REVERSE LENGTH=306	ota:Ot12g01240 polyubiquitin (ISS); K08770 ubiquitin C	GO:0007165:signal transduction,GO:0002682:regulation of immune system process,GO:0002684:positive regulation of immune system process,GO:0002757:immune response-activating signal transduction,GO:0007165:signal transduction,GO:0048518:positive regulation of biological process,GO:0050776:regulation of immune response,GO:0051239:regulation of multicellular organismal process,GO:0051240:positive regu…	NO HITS FOUND	GO:0016020:membrane,GO:0031090:organelle membrane,GO:0005622:intracellular,GO:0031981:nuclear lumen,GO:0043229:intracellular organelle,GO:0043231:intracellular membrane-bound organelle,GO:0043233:organelle lumen,GO:0044424:intracellular part,GO:0044428:nuclear part,GO:0044446:intracellular organelle part,GO:0005622:intracellular,GO:0005737:cytoplasm,GO:0044424:intracellular part,GO:0044444:cytopl…
contig_2469		510.65	440.269	274.342	287.12		1.15986	0.0224898		-1.60482	4.66e-10		-1.5334	1.23e-08		-1.86136	2e-17		-1.77852	1.7e-15		gi|288310312|gb|ADC45395.1| HSP90-1 [Glycine max]	AT5G56030.1 | Symbols: HSP81-2, ERD8, HSP90.2, AtHsp90.2 | heat shock protein 81-2 | chr5:22686923-22689433 FORWARD LENGTH=699	vvi:100255299 hypothetical protein LOC100255299	GO:0019538:protein metabolic process,GO:0044260:cellular macromolecule metabolic process	GO:0017076:purine nucleotide binding,GO:0032553:ribonucleotide binding	GO:0005622:intracellular,GO:0044424:intracellular part
contig_1049		406.673	439.891	422.241	489.16		-1.08168	0.253857		-1.0418	0.548018		1.112	0.106139		1.03828	0.588954		1.20283	0.00584933		ref|XP_002304636.1| predicted protein [Populus trichocarpa]_x0001_gb|EEE79615.1| predicted protein [Populus trichocarpa]	AT5G13420.1 | Symbols: | Aldolase-type TIM barrel family protein | chr5:4302080-4304212 REVERSE LENGTH=438	pop:POPTR_646955 hypothetical protein; K00616 transaldolase [EC:2.2.1.2]	GO:0010035:response to inorganic substance,GO:0005975:carbohydrate metabolic process,GO:0006066:alcohol metabolic process,GO:0009057:macromolecule catabolic process,GO:0044248:cellular catabolic process	GO:0016744:transferase activity, transferring aldehyde or ketonic groups	GO:0005622:intracellular,GO:0005737:cytoplasm,GO:0043229:intracellular organelle,GO:0043231:intracellular membrane-bound organelle,GO:0044424:intracellular part,GO:0044435:plastid part,GO:0044444:cytoplasmic part,GO:0044446:intracellular organelle part
gi|100423304|gb|BV682047.1|		471.718	439.89	419.172	327.508		1.07235	0.292073		-1.04943	0.479922		-1.34314	4.89e-05		-1.12536	0.0784366		-1.44033	3.2e-07		No hits found	No hits found	No hits found	NO HITS FOUND	NO HITS FOUND	NO HITS FOUND
contig_6947		342.177	437.149	451.731	513.089		-1.27755	0.000664805		1.03336	0.624981		1.17372	0.0137655		1.32017	9.96e-05		1.49949	4.63e-09		gi|238575930|ref|XP_002387848.1| hypothetical protein MPER_13207 [Moniliophthora perniciosa FA553]_x0001_gi|215448667|gb|EEB88778.1| hypothetical protein MPER_13207 [Moniliophthora perniciosa FA553]	AT1G51200.4 | Symbols: | A20/AN1-like zinc finger family protein | chr1:18985690-18986211 FORWARD LENGTH=173	mpr:MPER_13207 hypothetical protein	NO HITS FOUND	GO:0043169:cation binding,GO:0046872:metal ion binding	NO HITS FOUND
contig_3127		569.334	436.238	363.918	338.192		1.3051	2.66e-05		-1.19873	0.0105722		-1.28991	0.000423067		-1.56446	1.5e-11		-1.68346	1.26e-14		gi|224087431|ref|XP_002308164.1| laccase 110b [Populus trichocarpa]_x0001_gi|222854140|gb|EEE91687.1| laccase 110b [Populus trichocarpa]	AT5G60020.1 | Symbols: LAC17, ATLAC17 | laccase 17 | chr5:24168072-24170223 FORWARD LENGTH=577	pop:POPTR_831900 LAC110b; laccase 110b	GO:0006519:amino acid and derivative metabolic process,GO:0006725:aromatic compound metabolic process,GO:0009698:phenylpropanoid metabolic process	GO:0043169:cation binding,GO:0016679:oxidoreductase activity, acting on diphenols and related substances as donors	NO HITS FOUND
contig_16889		451.818	434.746	355.652	386.614		1.03927	0.566645		-1.22239	0.00489913		-1.1245	0.0932006		-1.27039	0.000709794		-1.16865	0.0243582		gi|255582806|ref|XP_002532177.1| heat shock protein, putative [Ricinus communis]_x0001_gi|223528145|gb|EEF30214.1| heat shock protein, putative [Ricinus communis]	AT5G56030.2 | Symbols: HSP81-2 | heat shock protein 81-2 | chr5:22686923-22689433 FORWARD LENGTH=728	rcu:RCOM_0104810 heat shock protein, putative; K04079 molecular chaperone HtpG	GO:0019538:protein metabolic process,GO:0044260:cellular macromolecule metabolic process	NO HITS FOUND	GO:0005622:intracellular,GO:0044424:intracellular part
contig_2254		471.1	433.639	408.972	362.946		1.08639	0.213206		-1.06031	0.395755		-1.19478	0.0122612		-1.15191	0.0362859		-1.29799	0.00017853		gi|224121980|ref|XP_002330701.1| predicted protein [Populus trichocarpa]_x0001_gi|222872305|gb|EEF09436.1| predicted protein [Populus trichocarpa]	AT3G59690.1 | Symbols: IQD13 | IQ-domain 13 | chr3:22049572-22051479 FORWARD LENGTH=517	pop:POPTR_582750 hypothetical protein	NO HITS FOUND	NO HITS FOUND	GO:0016020:membrane
contig_8641		260.881	427.534	463.131	536.863		-1.63881	1.8e-10		1.08326	0.233201		1.25572	0.000428025		1.77526	4.01e-14		2.05788	5.87e-23		gi|255638410|gb|ACU19515.1| unknown [Glycine max]	AT2G22170.1 | Symbols: | Lipase/lipooxygenase, PLAT/LH2 family protein | chr2:9427010-9427742 REVERSE LENGTH=183	vvi:100262052 hypothetical protein LOC100262052	NO HITS FOUND	NO HITS FOUND	GO:0005622:intracellular,GO:0005737:cytoplasm,GO:0031984:organelle subcompartment,GO:0043229:intracellular organelle,GO:0043231:intracellular membrane-bound organelle,GO:0044424:intracellular part,GO:0044435:plastid part,GO:0044444:cytoplasmic part,GO:0044446:intracellular organelle part,GO:0016020:membrane,GO:0031090:organelle membrane
contig_2764		260.59	427.269	443.545	574.074		-1.63962	1.75e-10		1.03809	0.581489		1.34359	3.4e-06		1.70208	4.25e-12		2.20297	4.92e-28		gi|255557935|ref|XP_002519996.1| 60S ribosomal protein L13, putative [Ricinus communis]_x0001_gi|223540760|gb|EEF42320.1| 60S ribosomal protein L13, putative [Ricinus communis]	AT3G49010.3 | Symbols: ATBBC1, BBC1, RSU2 | breast basic conserved 1 | chr3:18166971-18168047 REVERSE LENGTH=206	rcu:RCOM_1323880 60S ribosomal protein L13, putative; K02873 large subunit ribosomal protein L13e	NO HITS FOUND	NO HITS FOUND	GO:0005622:intracellular,GO:0030529:ribonucleoprotein complex,GO:0044424:intracellular part
contig_2931		318.011	424.791	489.399	412.566		-1.33577	8.8e-05		1.15209	0.0326527		-1.02963	0.672894		1.53894	1.45e-09		1.29733	0.000464624		No hits found	No hits found	No hits found	NO HITS FOUND	NO HITS FOUND	NO HITS FOUND
gi|100423674|gb|BV682167.1|		447.579	424.183	383.585	303.031		1.05516	0.428402		-1.10584	0.153381		-1.3998	6.81e-06		-1.16683	0.0264702		-1.47701	1.23e-07		No hits found	No hits found	No hits found	NO HITS FOUND	NO HITS FOUND	NO HITS FOUND
gi|100423605|gb|BV682144.1|		447.71	423.366	390.481	309.737		1.0575	0.409757		-1.08422	0.249303		-1.36686	2.65e-05		-1.14656	0.048145		-1.44545	5.08e-07		No hits found	No hits found	No hits found	NO HITS FOUND	NO HITS FOUND	NO HITS FOUND
contig_1852		470.095	421.161	359.272	422.578		1.11619	0.101328		-1.17226	0.0267698		1.00337	0.96111		-1.30846	0.000117534		-1.11244	0.1119		gi|253761439|ref|XP_002489117.1| hypothetical protein SORBIDRAFT_0057s002150 [Sorghum bicolor]_x0001_gi|241947368|gb|EES20513.1| hypothetical protein SORBIDRAFT_0057s002150 [Sorghum bicolor]	No hits found	sbi:SORBI_1150s002010 hypothetical protein	NO HITS FOUND	NO HITS FOUND	NO HITS FOUND
contig_40644		315.818	420.802	391.522	360.478		-1.33242	0.000108094		-1.07479	0.304552		-1.16734	0.0309561		1.23971	0.00441573		1.14141	0.086074		gi|80973758|gb|ABB53602.1| sucrose synthase [Eucalyptus grandis]	AT3G43190.1 | Symbols: SUS4, ATSUS4 | sucrose synthase 4 | chr3:15179204-15182577 REVERSE LENGTH=808	pop:POPTR_826368 PtrSuSY2; sucrose synthase (EC:2.4.1.13); K00695 sucrose synthase [EC:2.4.1.13]	NO HITS FOUND	NO HITS FOUND	NO HITS FOUND
contig_1337		400.528	420.695	403.885	372.507		-1.05035	0.481876		-1.04162	0.558549		-1.12936	0.0872157		1.00838	0.905832		-1.07522	0.313851		ref|XP_002870236.1| hypothetical protein ARALYDRAFT_493344 [Arabidopsis lyrata subsp. lyrata]_x0001_gb|EFH46495.1| hypothetical protein ARALYDRAFT_493344 [Arabidopsis lyrata subsp. lyrata]	AT4G15470.1 | Symbols: | Bax inhibitor-1 family protein | chr4:8843661-8845505 FORWARD LENGTH=256	ath:AT4G15470 hypothetical protein; K06890	NO HITS FOUND	NO HITS FOUND	NO HITS FOUND
contig_12879		382.139	420.04	435.395	402.903		-1.09918	0.181078		1.03656	0.599832		-1.04253	0.550519		1.13936	0.0626187		1.05433	0.458964		gb|ACU22983.1| unknown [Glycine max]	AT1G28400.1 | Symbols: | unknown protein; FUNCTIONS IN: molecular_function unknown; INVOLVED IN: biological_process unknown; LOCATED IN: endomembrane system; EXPRESSED IN: 22 plant structures; EXPRESSED DURING: 13 growth stages; BEST Arabidopsis thaliana protein match is: unknown protein (TAIR:AT2G33850.1); Has 45374 Blast hits to 18870 proteins in 668 species: Archae - 72; Bacteria - 1460; Metaz…	pop:POPTR_555758 hypothetical protein	NO HITS FOUND	NO HITS FOUND	NO HITS FOUND
contig_20868		515.966	415.293	335.402	337.514		1.24241	0.000966467		-1.23819	0.00354168		-1.23045	0.00458097		-1.53835	5.38e-10		-1.52872	8.97e-10		gi|225439346|ref|XP_002270321.1| PREDICTED: hypothetical protein [Vitis vinifera]	AT5G06390.1 | Symbols: FLA17 | FASCICLIN-like arabinogalactan protein 17 precursor | chr5:1952939-1955047 FORWARD LENGTH=458	vvi:100252982 hypothetical protein LOC100252982	NO HITS FOUND	NO HITS FOUND	GO:0005622:intracellular,GO:0043229:intracellular organelle,GO:0043231:intracellular membrane-bound organelle,GO:0044424:intracellular part
contig_6335		279.943	414.835	450.966	445.602		-1.48185	2.91e-07		1.0871	0.219719		1.07417	0.294495		1.61092	2.15e-10		1.59176	6.73e-10		gi|255628147|gb|ACU14418.1| unknown [Glycine max]	AT3G05590.1 | Symbols: RPL18 | ribosomal protein L18 | chr3:1621511-1622775 FORWARD LENGTH=187	pop:POPTR_552462 hypothetical protein; K02883 large subunit ribosomal protein L18e	NO HITS FOUND	NO HITS FOUND	GO:0016020:membrane,GO:0031090:organelle membrane,GO:0005622:intracellular,GO:0005737:cytoplasm,GO:0005840:ribosome,GO:0030529:ribonucleoprotein complex,GO:0033279:ribosomal subunit,GO:0043229:intracellular organelle,GO:0043232:intracellular non-membrane-bound organelle,GO:0044424:intracellular part,GO:0044444:cytoplasmic part,GO:0044446:intracellular organelle part,GO:0005622:intracellular,GO:00…
contig_2136		376.293	411.995	515.526	530.18		-1.09488	0.203782		1.25129	0.00067171		1.28686	0.000116673		1.37001	3.03e-06		1.40895	3.05e-07		gi|255584021|ref|XP_002532756.1| Aquaporin PIP2.1, putative [Ricinus communis]_x0001_gi|223527507|gb|EEF29633.1| Aquaporin PIP2.1, putative [Ricinus communis]	AT3G54820.1 | Symbols: PIP2D, PIP2;5 | plasma membrane intrinsic protein 2;5 | chr3:20302117-20303738 FORWARD LENGTH=286	rcu:RCOM_0026890 Aquaporin PIP2.1, putative	GO:0006810:transport	NO HITS FOUND	GO:0016020:membrane,GO:0031224:intrinsic to membrane,GO:0044425:membrane part
contig_2243		383.655	411.387	436.192	406.562		-1.07228	0.325658		1.06029	0.394505		-1.01187	0.866122		1.13694	0.0666333		1.05971	0.415455		gi|255555393|ref|XP_002518733.1| polyadenylate-binding protein, putative [Ricinus communis]_x0001_gi|223542114|gb|EEF43658.1| polyadenylate-binding protein, putative [Ricinus communis]	AT4G34110.1 | Symbols: PAB2, PABP2, ATPAB2 | poly(A) binding protein 2 | chr4:16336732-16339892 FORWARD LENGTH=629	rcu:RCOM_0812530 polyadenylate-binding protein, putative	NO HITS FOUND	NO HITS FOUND	NO HITS FOUND
de_novo_12087		245.619	409.377	573.032	462.849		-1.66672	1.3e-10		1.39977	1.69e-07		1.13062	0.0703086		2.33302	4.29e-31		1.88442	2.03e-16		No hits found	No hits found	No hits found	NO HITS FOUND	NO HITS FOUND	NO HITS FOUND
Contig31		438.936	407.389	392.486	307.59		1.07744	0.278466		-1.03797	0.598489		-1.32446	0.000187432		-1.11835	0.107353		-1.42702	1.46e-06		No hits found	No hits found	No hits found	NO HITS FOUND	NO HITS FOUND	NO HITS FOUND
contig_10832		375.403	405.652	367.074	408.276		-1.08058	0.279392		-1.1051	0.165429		1.00647	0.926769		-1.02269	0.760038		1.08757	0.240564		gb|ADE41104.1| AP2 domain class transcription factor [Malus x domestica]	AT3G14230.3 | Symbols: RAP2.2 | related to AP2 2 | chr3:4737616-4739000 REVERSE LENGTH=374	vvi:100248027 hypothetical protein LOC100248027	GO:0006139:nucleobase, nucleoside, nucleotide and nucleic acid metabolic process	NO HITS FOUND	NO HITS FOUND
contig_27949		403.301	404.988	330.484	372.508		-1.00418	0.952738		-1.22544	0.00600716		-1.08719	0.244368		-1.22033	0.00718398		-1.08267	0.269212		gi|77553656|gb|ABA96452.1| GRF zinc finger family protein [Oryza sativa Japonica Group]	AT5G42300.1 | Symbols: UBL5 | ubiquitin-like protein 5 | chr5:16913611-16913832 REVERSE LENGTH=73	ath:AT5G42300 UBL5; UBL5 (UBIQUITIN-LIKE PROTEIN 5); K13113 ubiquitin-like protein 5	NO HITS FOUND	NO HITS FOUND	NO HITS FOUND
gi|30229618|gb|CB967509.1|CB967509		467.815	404.759	310.735	331.762		1.15578	0.0328325		-1.30259	0.000435958		-1.22003	0.00714865		-1.50551	1.65e-08		-1.41009	1.44e-06		No hits found	No hits found	No hits found	NO HITS FOUND	NO HITS FOUND	NO HITS FOUND
gi|32164340|gb|CD669670.1|CD669670		430.606	403.446	385.386	300.676		1.06732	0.347291		-1.04686	0.520495		-1.34179	0.000105913		-1.11734	0.113583		-1.43212	1.48e-06		gi|118487745|gb|ABK95696.1| unknown [Populus trichocarpa]	AT3G24420.1 | Symbols: | alpha/beta-Hydrolases superfamily protein | chr3:8863111-8864883 REVERSE LENGTH=273	pop:POPTR_416208 hypothetical protein	NO HITS FOUND	NO HITS FOUND	NO HITS FOUND
contig_10362		350.544	402.826	241.768	304.519		-1.14915	0.0568995		-1.66617	1.87e-10		-1.32283	0.000216244		-1.44992	7.54e-06		-1.15114	0.0722713		ref|XP_002865140.1| ATBI-1 [Arabidopsis lyrata subsp. lyrata]_x0001_gb|EFH41399.1| ATBI-1 [Arabidopsis lyrata subsp. lyrata]	AT5G47120.1 | Symbols: ATBI-1, BI-1, ATBI1, BI1 | BAX inhibitor 1 | chr5:19136071-19137585 FORWARD LENGTH=247	ath:AT5G47120 ATBI1; ATBI1 (BAX INHIBITOR 1)	NO HITS FOUND	NO HITS FOUND	NO HITS FOUND
de_novo_15907		491.174	400.534	289.014	296.585		1.2263	0.00239759		-1.38586	2.11e-05		-1.35049	8.11e-05		-1.69948	3.5e-13		-1.6561	3.31e-12		gb|ACM45952.1| serine hydroxymethyltransferase 2 [Glycine max]	AT4G13930.1 | Symbols: SHM4 | serine hydroxymethyltransferase 4 | chr4:8048013-8050021 REVERSE LENGTH=471	vvi:100248779 hypothetical protein LOC100248779; K00600 glycine hydroxymethyltransferase [EC:2.1.2.1]	NO HITS FOUND	NO HITS FOUND	NO HITS FOUND
contig_35246		331.421	398.114	386.33	382.94		-1.20123	0.0135507		-1.0305	0.674161		-1.03963	0.587431		1.16568	0.0404747		1.15545	0.0540008		gi|217074584|gb|ACJ85652.1| unknown [Medicago truncatula]	AT1G27970.1 | Symbols: NTF2B | nuclear transport factor 2B | chr1:9746921-9747787 FORWARD LENGTH=126	vvi:100252245 hypothetical protein LOC100252245	GO:0006810:transport,GO:0046907:intracellular transport,GO:0051641:cellular localization,GO:0051649:establishment of cellular localization,GO:0006810:transport,GO:0008104:protein localization,GO:0015031:protein transport,GO:0045184:establishment of protein localization,GO:0046907:intracellular transport,GO:0051641:cellular localization,GO:0051649:establishment of cellular localization	GO:0019899:enzyme binding	GO:0012505:endomembrane system,GO:0016020:membrane,GO:0005622:intracellular,GO:0043229:intracellular organelle,GO:0043231:intracellular membrane-bound organelle,GO:0044424:intracellular part,GO:0016020:membrane
contig_2107		402.547	397.634	388.977	368.501		1.01235	0.862224		-1.02226	0.757747		-1.07906	0.292868		-1.03489	0.62982		-1.09239	0.22044		gi|293331107|ref|NP_001167651.1| hypothetical protein LOC100381281 [Zea mays]_x0001_gi|194702760|gb|ACF85464.1| unknown [Zea mays]	AT5G12250.1 | Symbols: TUB6 | beta-6 tubulin | chr5:3961317-3962971 REVERSE LENGTH=449	zma:100381281 hypothetical protein LOC100381281; K07375 tubulin beta	GO:0019538:protein metabolic process,GO:0022607:cellular component assembly,GO:0044260:cellular macromolecule metabolic process,GO:0065003:macromolecular complex assembly,GO:0006139:nucleobase, nucleoside, nucleotide and nucleic acid metabolic process,GO:0044248:cellular catabolic process,GO:0006996:organelle organization and biogenesis	GO:0016817:hydrolase activity, acting on acid anhydrides,GO:0017076:purine nucleotide binding,GO:0032553:ribonucleotide binding	GO:0005622:intracellular,GO:0043229:intracellular organelle,GO:0043232:intracellular non-membrane-bound organelle,GO:0044424:intracellular part
de_novo_11340		544.337	397.51	390.745	392.17		1.36937	1.66e-06		-1.01731	0.809732		-1.01362	0.849405		-1.39307	4.88e-07		-1.38801	6.35e-07		ref|XP_002275881.1| PREDICTED: hypothetical protein [Vitis vinifera]	AT1G77380.1 | Symbols: AAP3, ATAAP3 | amino acid permease 3 | chr1:29075201-29077252 REVERSE LENGTH=476	vvi:100242414 hypothetical protein LOC100242414	GO:0006810:transport,GO:0015837:amine transport,GO:0015849:organic acid transport	GO:0022804:active transmembrane transporter activity	GO:0016020:membrane,GO:0031224:intrinsic to membrane,GO:0044425:membrane part
contig_7591		279.951	396.46	400.519	384.721		-1.41618	7.22e-06		1.01024	0.885758		-1.03051	0.674701		1.43068	3.65e-06		1.37424	4.73e-05		gi|64420807|gb|AAY41426.1| putative L24 ribosomal protein [Ipomoea batatas]	AT3G49910.1 | Symbols: | Translation protein SH3-like family protein | chr3:18504311-18504751 FORWARD LENGTH=146	rcu:RCOM_0580190 60S ribosomal protein L26, putative; K02898 large subunit ribosomal protein L26e	NO HITS FOUND	NO HITS FOUND	GO:0016020:membrane,GO:0031090:organelle membrane,GO:0005622:intracellular,GO:0005737:cytoplasm,GO:0005840:ribosome,GO:0030529:ribonucleoprotein complex,GO:0033279:ribosomal subunit,GO:0043229:intracellular organelle,GO:0043232:intracellular non-membrane-bound organelle,GO:0044424:intracellular part,GO:0044444:cytoplasmic part,GO:0044446:intracellular organelle part,GO:0005622:intracellular,GO:00…
contig_1404		270.502	395.568	446.306	431.406		-1.46235	1.2e-06		1.12826	0.080468		1.0906	0.212936		1.64992	4.26e-11		1.59484	1.09e-09		ref|XP_002531594.1| 40S ribosomal protein S5, putative [Ricinus communis]_x0001_gb|EEF30797.1| 40S ribosomal protein S5, putative [Ricinus communis]	AT2G37270.2 | Symbols: ATRPS5B, RPS5B | ribosomal protein 5B | chr2:15647883-15649042 REVERSE LENGTH=207	rcu:RCOM_0037210 40S ribosomal protein S5, putative; K02989 small subunit ribosomal protein S5e	NO HITS FOUND	NO HITS FOUND	GO:0005622:intracellular,GO:0030529:ribonucleoprotein complex,GO:0044424:intracellular part
de_novo_12336		365.762	395.513	311.243	293.717		-1.08134	0.281208		-1.27076	0.00151903		-1.34658	0.000103909		-1.17517	0.0362008		-1.24529	0.00501985		No hits found	AT1G22480.1 | Symbols: | Cupredoxin superfamily protein | chr1:7934232-7935054 REVERSE LENGTH=174	pop:POPTR_816370 hypothetical protein	NO HITS FOUND	NO HITS FOUND	NO HITS FOUND
Contig4088		260.983	394.525	407.989	461.571		-1.51169	1.7e-07		1.03413	0.634845		1.16994	0.02196		1.56328	1.18e-08		1.76859	6.13e-14		ref|XP_002316489.1| predicted protein [Populus trichocarpa]_x0001_gb|EEF02660.1| predicted protein [Populus trichocarpa]	AT5G04800.4 | Symbols: | Ribosomal S17 family protein | chr5:1389217-1389642 FORWARD LENGTH=141	pop:POPTR_228682 hypothetical protein; K02962 small subunit ribosomal protein S17e	NO HITS FOUND	NO HITS FOUND	GO:0005622:intracellular,GO:0005737:cytoplasm,GO:0005840:ribosome,GO:0015935:small ribosomal subunit,GO:0030529:ribonucleoprotein complex,GO:0033279:ribosomal subunit,GO:0043229:intracellular organelle,GO:0043232:intracellular non-membrane-bound organelle,GO:0044424:intracellular part,GO:0044444:cytoplasmic part,GO:0044446:intracellular organelle part,GO:0016020:membrane
contig_41683		272.161	393.518	260.637	391.735		-1.4459	2.45e-06		-1.50983	1.9e-07		-1.00455	0.949327		-1.04422	0.617953		1.43935	3.33e-06		gi|257219542|gb|ACV50424.1| late embryogenesis protein-5 [Jatropha curcas]	AT4G02380.2 | Symbols: SAG21 | senescence-associated gene 21 | chr4:1046414-1046746 REVERSE LENGTH=78	rcu:RCOM_1178650 Indole-3-acetic acid-induced protein ARG2, putative	GO:0009414:response to water deprivation,GO:0009415:response to water,GO:0006979:response to oxidative stress	NO HITS FOUND	NO HITS FOUND
Contig7282		259.679	392.981	402.746	456.025		-1.51333	1.68e-07		1.02485	0.72939		1.16043	0.0305284		1.55094	2.47e-08		1.75611	1.58e-13		gi|224113415|ref|XP_002316489.1| predicted protein [Populus trichocarpa]_x0001_gi|222865529|gb|EEF02660.1| predicted protein [Populus trichocarpa]	AT5G04800.4 | Symbols: | Ribosomal S17 family protein | chr5:1389217-1389642 FORWARD LENGTH=141	pop:POPTR_228682 hypothetical protein; K02962 small subunit ribosomal protein S17e	NO HITS FOUND	NO HITS FOUND	GO:0005622:intracellular,GO:0005737:cytoplasm,GO:0005840:ribosome,GO:0015935:small ribosomal subunit,GO:0030529:ribonucleoprotein complex,GO:0033279:ribosomal subunit,GO:0043229:intracellular organelle,GO:0043232:intracellular non-membrane-bound organelle,GO:0044424:intracellular part,GO:0044444:cytoplasmic part,GO:0044446:intracellular organelle part,GO:0016020:membrane
contig_7984		320.244	392.459	366.706	371.553		-1.2255	0.00682742		-1.07023	0.350274		-1.05627	0.449752		1.14508	0.0764168		1.16022	0.0511753		gi|20161472|dbj|BAB90396.1| ADP-ribosylation factor [Oryza sativa Japonica Group]	AT5G14670.1 | Symbols: ATARFA1B, ARFA1B | ADP-ribosylation factor A1B | chr5:4729319-4730495 FORWARD LENGTH=188	zma:732812 arf1; ADP-ribosylation factor homolog1	GO:0006810:transport,GO:0006139:nucleobase, nucleoside, nucleotide and nucleic acid metabolic process,GO:0010468:regulation of gene expression,GO:0019222:regulation of metabolic process,GO:0031323:regulation of cellular metabolic process,GO:0045449:regulation of transcription,GO:0050794:regulation of cellular process,GO:0007165:signal transduction,GO:0009725:response to hormone stimulus	GO:0017076:purine nucleotide binding,GO:0032553:ribonucleotide binding	GO:0005622:intracellular,GO:0043229:intracellular organelle,GO:0043231:intracellular membrane-bound organelle,GO:0044424:intracellular part
contig_620		331.202	391.092	451.671	457.768		-1.18083	0.0258862		1.15489	0.0369634		1.17049	0.0221316		1.36373	1.63e-05		1.38214	6.41e-06		No hits found	No hits found	No hits found	NO HITS FOUND	NO HITS FOUND	NO HITS FOUND
gi|100423560|gb|BV682129.1|		415.179	390.952	350.672	275.071		1.06197	0.393811		-1.11487	0.139327		-1.42127	6.87e-06		-1.18395	0.0197769		-1.50935	8.95e-08		gi|224102875|ref|XP_002312838.1| l-ascorbate oxidase precursor [Populus trichocarpa]_x0001_gi|222849246|gb|EEE86793.1| l-ascorbate oxidase precursor [Populus trichocarpa]	AT5G21105.3 | Symbols: | Plant L-ascorbate oxidase | chr5:7172727-7177657 FORWARD LENGTH=543	pop:POPTR_1086023 l-ascorbate oxidase precursor	NO HITS FOUND	GO:0046872:metal ion binding	GO:0030312:external encapsulating structure
contig_7074		339.637	390.429	304.513	397.148		-1.14955	0.0602351		-1.28214	0.00111206		1.01721	0.81091		-1.11534	0.166667		1.16933	0.0341613		gi|242047002|ref|XP_002461247.1| hypothetical protein SORBIDRAFT_02g043510 [Sorghum bicolor]_x0001_gi|241924624|gb|EER97768.1| hypothetical protein SORBIDRAFT_02g043510 [Sorghum bicolor]	AT3G43810.1 | Symbols: CAM7 | calmodulin 7 | chr3:15664619-15666355 REVERSE LENGTH=149	sbi:SORBI_02g043510 hypothetical protein	NO HITS FOUND	NO HITS FOUND	NO HITS FOUND
gi|100423659|gb|BV682162.1|		422.099	390.377	364.95	288.84		1.08126	0.266033		-1.06967	0.355203		-1.35153	9.62e-05		-1.15659	0.0417045		-1.46136	5.49e-07		No hits found	No hits found	No hits found	NO HITS FOUND	NO HITS FOUND	NO HITS FOUND
contig_9677		292.043	390.313	384.169	316.733		-1.33649	0.000166368		-1.01599	0.825409		-1.23231	0.00565107		1.31545	0.000392321		1.08454	0.317379		gi|255581099|ref|XP_002531364.1| Zeamatin precursor, putative [Ricinus communis]_x0001_gi|223529024|gb|EEF31012.1| Zeamatin precursor, putative [Ricinus communis]	AT2G28790.1 | Symbols: | Pathogenesis-related thaumatin superfamily protein | chr2:12354664-12355413 REVERSE LENGTH=249	rcu:RCOM_0982250 Zeamatin precursor, putative	NO HITS FOUND	NO HITS FOUND	GO:0005618:cell wall,GO:0030312:external encapsulating structure
contig_75427		403.342	389.874	352.673	370.745		1.03454	0.632752		-1.10548	0.172449		-1.0516	0.488247		-1.14367	0.0654697		-1.08792	0.241641		gi|225463432|ref|XP_002275075.1| PREDICTED: hypothetical protein [Vitis vinifera]	AT3G27690.1 | Symbols: LHCB2.4, LHCB2.3, LHCB2 | photosystem II light harvesting complex gene 2.3 | chr3:10256002-10256921 FORWARD LENGTH=266	vvi:100241745 hypothetical protein LOC100241745; K08912 light-harvesting complex II chlorophyll a/b binding protein 1	GO:0019538:protein metabolic process,GO:0043283:biopolymer metabolic process,GO:0044260:cellular macromolecule metabolic process	GO:0043169:cation binding	GO:0005622:intracellular,GO:0009521:photosystem,GO:0043229:intracellular organelle,GO:0043231:intracellular membrane-bound organelle,GO:0044424:intracellular part,GO:0044436:thylakoid part,GO:0044446:intracellular organelle part,GO:0016020:membrane,GO:0031224:intrinsic to membrane,GO:0044425:membrane part,GO:0005622:intracellular,GO:0005737:cytoplasm,GO:0031984:organelle subcompartment,GO:0043229…
contig_3726		315.933	387.941	418.185	504.049		-1.22792	0.00664199		1.07796	0.287081		1.29929	0.000100016		1.32365	0.000158727		1.59543	4.28e-11		gi|255575381|ref|XP_002528593.1| fructose-bisphosphate aldolase, putative [Ricinus communis]_x0001_gi|223531989|gb|EEF33801.1| fructose-bisphosphate aldolase, putative [Ricinus communis]	AT2G36460.1 | Symbols: | Aldolase superfamily protein | chr2:15296929-15298387 REVERSE LENGTH=358	rcu:RCOM_0383870 fructose-bisphosphate aldolase, putative (EC:4.1.2.13); K01623 fructose-bisphosphate aldolase, class I [EC:4.1.2.13]	GO:0005975:carbohydrate metabolic process,GO:0006066:alcohol metabolic process,GO:0009057:macromolecule catabolic process,GO:0044248:cellular catabolic process	GO:0016830:carbon-carbon lyase activity	NO HITS FOUND
contig_6386		381.534	387.31	347.08	383.006		-1.01514	0.835115		-1.11591	0.137885		-1.01124	0.876863		-1.09927	0.202085		1.00386	0.957574		gi|224103313|ref|XP_002313006.1| predicted protein [Populus trichocarpa]_x0001_gi|222849414|gb|EEE86961.1| predicted protein [Populus trichocarpa]	AT4G34720.1 | Symbols: AVA-P1, VHA-C1, ATVHA-C1 | ATPase, F0/V0 complex, subunit C protein | chr4:16568223-16569165 REVERSE LENGTH=164	pop:POPTR_557166 hypothetical protein; K02155 V-type H+-transporting ATPase 16kDa proteolipid subunit [EC:3.6.3.14]	GO:0006810:transport,GO:0006818:hydrogen transport	GO:0016817:hydrolase activity, acting on acid anhydrides	GO:0005622:intracellular,GO:0043229:intracellular organelle,GO:0043231:intracellular membrane-bound organelle,GO:0044424:intracellular part,GO:0016020:membrane,GO:0031090:organelle membrane,GO:0016020:membrane,GO:0016469:proton-transporting two-sector ATPase complex,GO:0044425:membrane part
contig_913		463.778	386.625	313.782	298.905		1.19955	0.0081523		-1.23215	0.00591235		-1.29347	0.000802198		-1.47803	6.97e-08		-1.55159	2.11e-09		gi|225435339|ref|XP_002285229.1| PREDICTED: hypothetical protein [Vitis vinifera]_x0001_gi|297746270|emb|CBI16326.3| unnamed protein product [Vitis vinifera]	AT2G28315.1 | Symbols: | Nucleotide/sugar transporter family protein | chr2:12088896-12090570 FORWARD LENGTH=342	vvi:100244931 hypothetical protein LOC100244931	NO HITS FOUND	NO HITS FOUND	GO:0016020:membrane,GO:0031224:intrinsic to membrane,GO:0044425:membrane part
contig_6709		327.64	385.775	368.021	430.766		-1.17743	0.0295602		-1.04824	0.518176		1.11662	0.115546		1.12325	0.12598		1.31475	0.000178552		gi|282848224|gb|ADB02893.1| ubiquinol-cytochrome C reductase [Jatropha curcas]	AT3G52730.1 | Symbols: | ubiquinol-cytochrome C reductase UQCRX/QCR9-like family protein | chr3:19543146-19544167 REVERSE LENGTH=72	vvi:100261282 hypothetical protein LOC100261282; K00419 ubiquinol-cytochrome c reductase subunit 9 [EC:1.10.2.2]	NO HITS FOUND	GO:0022891:substrate-specific transmembrane transporter activity	GO:0005622:intracellular,GO:0016020:membrane,GO:0019866:organelle inner membrane,GO:0031090:organelle membrane,GO:0031967:organelle envelope,GO:0043229:intracellular organelle,GO:0044424:intracellular part,GO:0044446:intracellular organelle part,GO:0005622:intracellular,GO:0005737:cytoplasm,GO:0005740:mitochondrial envelope,GO:0016020:membrane,GO:0031090:organelle membrane,GO:0031966:mitochondria…
contig_2231		283.857	385.353	310.889	343.084		-1.35756	8.58e-05		-1.23952	0.00476676		-1.1232	0.117506		1.09523	0.26805		1.20865	0.0180316		gi|115470305|ref|NP_001058751.1| Os07g0114300 [Oryza sativa Japonica Group]_x0001_gi|22831317|dbj|BAC16171.1| unknown protein [Oryza sativa Japonica Group]_x0001_gi|113610287|dbj|BAF20665.1| Os07g0114300 [Oryza sativa Japonica Group]_x0001_gi|125598902|gb|EAZ38478.1| hypothetical protein OsJ_22866 [Oryza sativa Japonica Group]_x0001_gi|215692839|dbj|BAG88204.1| unnamed protein product [Oryza sati…	AT2G23090.1 | Symbols: | Uncharacterised protein family SERF | chr2:9829657-9830274 REVERSE LENGTH=78	osa:4342247 Os07g0114300	NO HITS FOUND	NO HITS FOUND	NO HITS FOUND
de_novo_12097		379.322	384.066	549.536	471.005		-1.01251	0.863777		1.43084	5.75e-08		1.22636	0.00294275		1.44873	2.18e-08		1.2417	0.00166098		ref|XP_002524480.1| oligopeptide transporter, putative [Ricinus communis]_x0001_gb|EEF37920.1| oligopeptide transporter, putative [Ricinus communis]	AT2G26690.1 | Symbols: | Major facilitator superfamily protein | chr2:11347347-11350916 REVERSE LENGTH=577	rcu:RCOM_0222890 oligopeptide transporter, putative	GO:0006810:transport,GO:0015833:peptide transport	NO HITS FOUND	NO HITS FOUND
gi|100423197|gb|BV682012.1|		406.921	382.024	355.322	281.532		1.06517	0.375722		-1.07515	0.325778		-1.35695	9.41e-05		-1.14522	0.0617352		-1.44538	1.68e-06		No hits found	No hits found	No hits found	NO HITS FOUND	NO HITS FOUND	NO HITS FOUND
contig_12480		231.464	380.592	383.429	462.763		-1.64428	1.43e-09		1.00745	0.91833		1.2159	0.00465771		1.65654	7.54e-10		1.99929	8.33e-19		emb|CBI33982.3| unnamed protein product [Vitis vinifera]	AT3G60245.1 | Symbols: | Zinc-binding ribosomal protein family protein | chr3:22268803-22269750 FORWARD LENGTH=92	vvi:100254103 similar to protein synthesis initiation factor-like; K02921 large subunit ribosomal protein L37Ae	GO:0022613:ribonucleoprotein complex biogenesis and assembly	GO:0043169:cation binding	GO:0005622:intracellular,GO:0005737:cytoplasm,GO:0005840:ribosome,GO:0030529:ribonucleoprotein complex,GO:0033279:ribosomal subunit,GO:0043229:intracellular organelle,GO:0043232:intracellular non-membrane-bound organelle,GO:0044424:intracellular part,GO:0044444:cytoplasmic part,GO:0044446:intracellular organelle part
contig_3766		452.144	380.534	346.415	377.792		1.18818	0.0130865		-1.09849	0.205987		-1.00726	0.92075		-1.30521	0.000180959		-1.19681	0.00985722		gi|297736550|emb|CBI25421.3| unnamed protein product [Vitis vinifera]	AT2G40320.1 | Symbols: TBL33 | TRICHOME BIREFRINGENCE-LIKE 33 | chr2:16840330-16842139 FORWARD LENGTH=425	rcu:RCOM_0687400 hypothetical protein	NO HITS FOUND	NO HITS FOUND	NO HITS FOUND
contig_1522		278.245	380.404	384.512	382.411		-1.36716	6.74e-05		1.0108	0.881997		1.00528	0.942113		1.38192	3.58e-05		1.37437	4.96e-05		gi|146454784|gb|ABQ42058.1| putative translation factor [Sonneratia caseolaris]	AT4G27130.1 | Symbols: | Translation initiation factor SUI1 family protein | chr4:13604814-13605525 REVERSE LENGTH=113	vvi:100243115 hypothetical protein LOC100243115; K03113 translation initiation factor eIF-1	NO HITS FOUND	GO:0008135:translation factor activity, nucleic acid binding	NO HITS FOUND
contig_11224		311.287	378.376	371.06	397.418		-1.21552	0.0106336		-1.01972	0.789434		1.05032	0.494502		1.19202	0.0221523		1.27669	0.00120917		ref|XP_002270170.1| PREDICTED: hypothetical protein [Vitis vinifera]	AT2G47110.2 | Symbols: UBQ6 | ubiquitin 6 | chr2:19344701-19345174 FORWARD LENGTH=157	vvi:100247863 hypothetical protein LOC100247863	NO HITS FOUND	GO:0043169:cation binding	GO:0005622:intracellular,GO:0043229:intracellular organelle,GO:0043231:intracellular membrane-bound organelle,GO:0044424:intracellular part,GO:0005622:intracellular,GO:0030529:ribonucleoprotein complex,GO:0044424:intracellular part
contig_11764		306.958	378.159	248.48	275.796		-1.23196	0.0065211		-1.52189	2.06e-07		-1.37115	6.14e-05		-1.23534	0.013103		-1.11299	0.197097		ref|XP_002513061.1| Peptide transporter, putative [Ricinus communis]_x0001_gb|EEF49564.1| Peptide transporter, putative [Ricinus communis]	AT3G54450.1 | Symbols: | Major facilitator superfamily protein | chr3:20158534-20161937 FORWARD LENGTH=555	rcu:RCOM_1452620 Peptide transporter, putative	NO HITS FOUND	NO HITS FOUND	NO HITS FOUND
contig_38575		383.763	378	296.588	328.038		1.01524	0.834739		-1.27449	0.001715		-1.15231	0.0601693		-1.29392	0.000826259		-1.16987	0.0367944		gi|255578260|ref|XP_002529997.1| cystathionine gamma-synthase, putative [Ricinus communis]_x0001_gi|223530476|gb|EEF32359.1| cystathionine gamma-synthase, putative [Ricinus communis]	AT3G01120.1 | Symbols: MTO1, CGS, ATCYS1, CGS1 | Pyridoxal phosphate (PLP)-dependent transferases superfamily protein | chr3:39234-41865 REVERSE LENGTH=563	rcu:RCOM_0537490 cystathionine gamma-synthase, putative (EC:2.5.1.48); K01739 cystathionine gamma-synthase [EC:2.5.1.48]	GO:0006082:organic acid metabolic process	GO:0016765:transferase activity, transferring alkyl or aryl (other than methyl) groups	GO:0005622:intracellular,GO:0005737:cytoplasm,GO:0043229:intracellular organelle,GO:0043231:intracellular membrane-bound organelle,GO:0044424:intracellular part,GO:0044444:cytoplasmic part
contig_11452		267.594	377.767	247.073	377.566		-1.41172	1.4e-05		-1.52897	1.58e-07		-1.00053	0.994182		-1.08305	0.366197		1.41097	1.45e-05		gb|ABB87099.1| unknown [Solanum tuberosum]	AT4G02380.1 | Symbols: SAG21, AtLEA5 | senescence-associated gene 21 | chr4:1046414-1046807 REVERSE LENGTH=97	rcu:RCOM_1178650 Indole-3-acetic acid-induced protein ARG2, putative	GO:0009414:response to water deprivation,GO:0009415:response to water,GO:0006979:response to oxidative stress	NO HITS FOUND	NO HITS FOUND
contig_4089		273.03	377.43	460.886	403.458		-1.38238	4.16e-05		1.22111	0.00394219		1.06896	0.351948		1.68804	3.23e-12		1.47771	5.01e-07		gi|110816007|gb|ABG91751.1| HyPRP1 [Gossypium hirsutum]	AT2G34700.1 | Symbols: | Pollen Ole e 1 allergen and extensin family protein | chr2:14634298-14635597 REVERSE LENGTH=175	rcu:RCOM_1674270 structural constituent of cell wall, putative	NO HITS FOUND	NO HITS FOUND	NO HITS FOUND
contig_39357		297.731	375.934	346.585	370.004		-1.26266	0.00257998		-1.08468	0.275214		-1.01603	0.828255		1.16409	0.0543761		1.24275	0.00515495		No hits found	No hits found	No hits found	NO HITS FOUND	NO HITS FOUND	NO HITS FOUND
contig_41896		326.749	375.932	432.933	417.561		-1.15052	0.0636543		1.15163	0.0451133		1.11074	0.13965		1.32497	0.000115341		1.27793	0.000867948		gi|20269051|emb|CAC84706.1| aux/IAA protein [Populus tremula x Populus tremuloides]	AT5G65670.2 | Symbols: IAA9 | indole-3-acetic acid inducible 9 | chr5:26254463-26256134 FORWARD LENGTH=336	pop:POPTR_830259 hypothetical protein	GO:0007165:signal transduction,GO:0009725:response to hormone stimulus,GO:0006139:nucleobase, nucleoside, nucleotide and nucleic acid metabolic process	NO HITS FOUND	NO HITS FOUND
contig_4431		338.946	374.44	375.208	366.783		-1.10472	0.184141		1.00205	0.977659		-1.02088	0.778673		1.10698	0.175065		1.08213	0.295039		gi|302122826|gb|ADK93079.1| 14-3-3f protein [Gossypium hirsutum]	AT5G10450.1 | Symbols: GRF6, AFT1, 14-3-3lambda | G-box regulating factor 6 | chr5:3284452-3286261 REVERSE LENGTH=248	rcu:RCOM_1039090 14-3-3 protein, putative	GO:0048513:organ development,GO:0048731:system development,GO:0048827:phyllome development,GO:0007165:signal transduction,GO:0009725:response to hormone stimulus,GO:0010035:response to inorganic substance	GO:0051219:phosphoprotein binding	GO:0005618:cell wall,GO:0030312:external encapsulating structure,GO:0005622:intracellular,GO:0005737:cytoplasm,GO:0009526:plastid envelope,GO:0031967:organelle envelope,GO:0043229:intracellular organelle,GO:0043231:intracellular membrane-bound organelle,GO:0044424:intracellular part,GO:0044435:plastid part,GO:0044444:cytoplasmic part,GO:0044446:intracellular organelle part,GO:0016020:membrane
gi|100423310|gb|BV682049.1|		402.183	372.447	320.686	257.643		1.07984	0.285641		-1.16141	0.0493784		-1.44559	4.6e-06		-1.25413	0.00242976		-1.56101	1.65e-08		gi|224118866|ref|XP_002317926.1| predicted protein [Populus trichocarpa]_x0001_gi|222858599|gb|EEE96146.1| predicted protein [Populus trichocarpa]	No hits found	pop:POPTR_772728 hypothetical protein	NO HITS FOUND	NO HITS FOUND	NO HITS FOUND
Contig7087		295.923	371.904	396.038	481.933		-1.25676	0.00327385		1.06489	0.384129		1.29585	0.00016449		1.33832	0.000139318		1.62857	2.13e-11		gi|255575381|ref|XP_002528593.1| fructose-bisphosphate aldolase, putative [Ricinus communis]_x0001_gi|223531989|gb|EEF33801.1| fructose-bisphosphate aldolase, putative [Ricinus communis]	AT3G52930.1 | Symbols: | Aldolase superfamily protein | chr3:19627383-19628874 REVERSE LENGTH=358	rcu:RCOM_0383870 fructose-bisphosphate aldolase, putative (EC:4.1.2.13); K01623 fructose-bisphosphate aldolase, class I [EC:4.1.2.13]	GO:0005975:carbohydrate metabolic process,GO:0006066:alcohol metabolic process,GO:0009057:macromolecule catabolic process,GO:0044248:cellular catabolic process,GO:0010035:response to inorganic substance,GO:0006970:response to osmotic stress	GO:0016830:carbon-carbon lyase activity,GO:0043169:cation binding,GO:0046872:metal ion binding	GO:0030312:external encapsulating structure,GO:0005622:intracellular,GO:0031967:organelle envelope,GO:0043229:intracellular organelle,GO:0044424:intracellular part,GO:0044446:intracellular organelle part,GO:0005622:intracellular,GO:0005737:cytoplasm,GO:0043229:intracellular organelle,GO:0043231:intracellular membrane-bound organelle,GO:0044424:intracellular part,GO:0044444:cytoplasmic part,GO:000…
contig_29542		496.319	369.982	378.665	374.24		1.34147	1.73e-05		1.02347	0.75116		1.01151	0.876052		-1.31071	6.87e-05		-1.3262	3.45e-05		gi|161778778|gb|ABX79340.1| cytosolic ascorbate peroxidase [Vitis vinifera]	AT3G09640.2 | Symbols: APX2, APX1B | ascorbate peroxidase 2 | chr3:2956301-2958163 FORWARD LENGTH=251	pop:POPTR_821619 hypothetical protein	NO HITS FOUND	GO:0043169:cation binding,GO:0046872:metal ion binding	NO HITS FOUND
contig_44653		202.946	369.584	407.303	472.551		-1.82109	2.42e-12		1.10206	0.176204		1.2786	0.000384973		2.00695	7.13e-17		2.32845	7.77e-26		gi|225466807|ref|XP_002273111.1| PREDICTED: hypothetical protein [Vitis vinifera]_x0001_gi|225470240|ref|XP_002263167.1| PREDICTED: hypothetical protein [Vitis vinifera]	AT5G48485.1 | Symbols: DIR1 | Bifunctional inhibitor/lipid-transfer protein/seed storage 2S albumin superfamily protein | chr5:19646317-19646625 REVERSE LENGTH=102	vvi:100256803 hypothetical protein LOC100256803	GO:0007165:signal transduction,GO:0009751:response to salicylic acid stimulus	GO:0043169:cation binding,GO:0046872:metal ion binding	NO HITS FOUND
contig_2729		335.321	369.358	398.153	390.987		-1.10151	0.200055		1.07796	0.298941		1.05856	0.433123		1.18738	0.0203637		1.16601	0.0389325		gi|302398567|gb|ADL36578.1| ARF domain class transcription factor [Malus x domestica]	AT5G65670.2 | Symbols: IAA9 | indole-3-acetic acid inducible 9 | chr5:26254463-26256134 FORWARD LENGTH=336	rcu:RCOM_0187630 transcription factor, putative	GO:0009725:response to hormone stimulus,GO:0006139:nucleobase, nucleoside, nucleotide and nucleic acid metabolic process,GO:0050794:regulation of cellular process	NO HITS FOUND	GO:0005622:intracellular,GO:0043229:intracellular organelle,GO:0043231:intracellular membrane-bound organelle,GO:0044424:intracellular part
contig_17076		352.634	369.117	281.269	401.028		-1.04674	0.539831		-1.31233	0.000567221		1.08645	0.250484		-1.25373	0.00458438		1.13724	0.078063		gi|225441339|ref|XP_002276510.1| PREDICTED: hypothetical protein [Vitis vinifera]_x0001_gi|147782754|emb|CAN70573.1| hypothetical protein VITISV_027129 [Vitis vinifera]	No hits found	vvi:100248739 hypothetical protein LOC100248739	NO HITS FOUND	NO HITS FOUND	NO HITS FOUND
contig_8503		405.48	368.428	306.305	319.009		1.10057	0.183142		-1.20282	0.0167923		-1.15492	0.0595545		-1.32378	0.000198977		-1.27106	0.00130973		gi|15982787|gb|AAL09741.1| AT4g05320/C17L7_240 [Arabidopsis thaliana]	AT4G05320.4 | Symbols: UBQ10 | polyubiquitin 10 | chr4:2718559-2719932 FORWARD LENGTH=457	vvi:100267431 similar to polyubiquitin; K08770 ubiquitin C	NO HITS FOUND	NO HITS FOUND	NO HITS FOUND
contig_2541		417.308	367.858	322.507	319.897		1.13442	0.0777306		-1.14062	0.0844924		-1.14993	0.0675443		-1.29395	0.000487731		-1.30451	0.000330578		gi|317106672|dbj|BAJ53175.1| JHL18I08.9 [Jatropha curcas]	AT1G75500.2 | Symbols: WAT1 | Walls Are Thin 1 | chr1:28338282-28340091 REVERSE LENGTH=389	vvi:100266024 hypothetical protein LOC100266024	NO HITS FOUND	NO HITS FOUND	NO HITS FOUND
Contig4588		252.26	367.384	372.38	431.147		-1.45637	3.59e-06		1.0136	0.854388		1.17356	0.0240724		1.47618	1.46e-06		1.70914	6.11e-12		ref|XP_002528466.1| 30S ribosomal protein S8, putative [Ricinus communis]_x0001_gb|EEF33949.1| 30S ribosomal protein S8, putative [Ricinus communis]	AT5G59850.1 | Symbols: | Ribosomal protein S8 family protein | chr5:24112499-24113084 REVERSE LENGTH=130	rcu:RCOM_0465830 30S ribosomal protein S8, putative; K02957 small subunit ribosomal protein S15Ae	NO HITS FOUND	NO HITS FOUND	GO:0016020:membrane,GO:0031090:organelle membrane,GO:0005622:intracellular,GO:0043229:intracellular organelle,GO:0043231:intracellular membrane-bound organelle,GO:0044424:intracellular part,GO:0005622:intracellular,GO:0005737:cytoplasm,GO:0005840:ribosome,GO:0015935:small ribosomal subunit,GO:0030529:ribonucleoprotein complex,GO:0033279:ribosomal subunit,GO:0043229:intracellular organelle,GO:0043…
contig_2037		282.655	366.701	394.99	399.69		-1.29735	0.00096736		1.07714	0.305679		1.08996	0.23368		1.39743	1.55e-05		1.41406	7.2e-06		gi|224112769|ref|XP_002316287.1| predicted protein [Populus trichocarpa]_x0001_gi|222865327|gb|EEF02458.1| predicted protein [Populus trichocarpa]	AT3G55440.1 | Symbols: ATCTIMC, TPI, CYTOTPI | triosephosphate isomerase | chr3:20553794-20556078 FORWARD LENGTH=254	pop:POPTR_724697 triose-phosphate isomerase (EC:5.3.1.1); K01803 triosephosphate isomerase (TIM) [EC:5.3.1.1]	GO:0005975:carbohydrate metabolic process,GO:0006066:alcohol metabolic process,GO:0009057:macromolecule catabolic process,GO:0044248:cellular catabolic process,GO:0006082:organic acid metabolic process,GO:0006629:lipid metabolic process,GO:0044255:cellular lipid metabolic process,GO:0010035:response to inorganic substance,GO:0006970:response to osmotic stress	GO:0043169:cation binding,GO:0046872:metal ion binding,GO:0016860:intramolecular oxidoreductase activity	GO:0030312:external encapsulating structure,GO:0005622:intracellular,GO:0005737:cytoplasm,GO:0043229:intracellular organelle,GO:0043231:intracellular membrane-bound organelle,GO:0044424:intracellular part,GO:0044435:plastid part,GO:0044444:cytoplasmic part,GO:0044446:intracellular organelle part,GO:0016020:membrane,GO:0031090:organelle membrane
contig_3790		360.51	366.207	341.549	351.552		-1.0158	0.832776		-1.07219	0.354358		-1.04169	0.584665		-1.05551	0.474577		-1.02548	0.737287		gi|225459225|ref|XP_002285749.1| PREDICTED: hypothetical protein [Vitis vinifera]	AT1G78300.1 | Symbols: GRF2, 14-3-3OMEGA, GF14 OMEGA | general regulatory factor 2 | chr1:29461883-29463052 FORWARD LENGTH=259	vvi:100267829 hypothetical protein LOC100267829	NO HITS FOUND	NO HITS FOUND	NO HITS FOUND
gi|106879107|gb|BV682241.2|		392.716	365.594	315.215	251.747		1.07419	0.324984		-1.15983	0.0536016		-1.45223	4.41e-06		-1.24587	0.00357581		-1.55997	2.54e-08		No hits found	No hits found	No hits found	NO HITS FOUND	NO HITS FOUND	NO HITS FOUND
contig_41014		285.725	364.975	393.804	396.547		-1.27736	0.00188471		1.07899	0.2956		1.0865	0.252883		1.37826	3.31e-05		1.38786	2.15e-05		gi|225444867|ref|XP_002281219.1| PREDICTED: hypothetical protein [Vitis vinifera]_x0001_gi|297738640|emb|CBI27885.3| unnamed protein product [Vitis vinifera]	AT3G13920.1 | Symbols: EIF4A1, RH4, TIF4A1 | eukaryotic translation initiation factor 4A1 | chr3:4592635-4594128 REVERSE LENGTH=412	vvi:100244100 hypothetical protein LOC100244100	NO HITS FOUND	GO:0008135:translation factor activity, nucleic acid binding,GO:0016817:hydrolase activity, acting on acid anhydrides,GO:0017076:purine nucleotide binding,GO:0032553:ribonucleotide binding	NO HITS FOUND
contig_1604		232.49	364.646	382.029	413.806		-1.56844	5.79e-08		1.04767	0.524969		1.13482	0.0781969		1.64321	1.39e-09		1.77989	7.3e-13		gi|255638035|gb|ACU19332.1| unknown [Glycine max]	AT3G62870.1 | Symbols: | Ribosomal protein L7Ae/L30e/S12e/Gadd45 family protein | chr3:23242862-23244273 REVERSE LENGTH=256	vvi:100246265 hypothetical protein LOC100246265; K02936 large subunit ribosomal protein L7Ae	GO:0022613:ribonucleoprotein complex biogenesis and assembly	GO:0043169:cation binding,GO:0046872:metal ion binding	GO:0016020:membrane,GO:0031090:organelle membrane,GO:0005622:intracellular,GO:0005737:cytoplasm,GO:0005840:ribosome,GO:0030529:ribonucleoprotein complex,GO:0033279:ribosomal subunit,GO:0043229:intracellular organelle,GO:0043232:intracellular non-membrane-bound organelle,GO:0044424:intracellular part,GO:0044444:cytoplasmic part,GO:0044446:intracellular organelle part,GO:0005622:intracellular,GO:00…
CU404467		276.104	364.633	327.304	373.165		-1.32064	0.000465555		-1.11405	0.156113		1.0234	0.75363		1.18544	0.0371995		1.35154	0.000137339		No hits found	No hits found	No hits found	NO HITS FOUND	NO HITS FOUND	NO HITS FOUND
de_novo_12043		229.424	364.607	444.706	456.79		-1.58923	2.62e-08		1.21968	0.00486492		1.25283	0.00129306		1.93836	6.42e-17		1.99103	2.05e-18		No hits found	No hits found	No hits found	NO HITS FOUND	NO HITS FOUND	NO HITS FOUND
contig_2999		299.298	364.502	359.253	351.738		-1.21785	0.0113874		-1.01461	0.845435		-1.03629	0.633692		1.20032	0.0194993		1.17521	0.0399272		gi|224121522|ref|XP_002330721.1| predicted protein [Populus trichocarpa]_x0001_gi|8515890|gb|AAF76227.1|AF272573_1 14-3-3 protein [Populus tremula x Populus alba]_x0001_gi|222872497|gb|EEF09628.1| predicted protein [Populus trichocarpa]	AT2G42590.3 | Symbols: GRF9, GF14 MU | general regulatory factor 9 | chr2:17732164-17733775 REVERSE LENGTH=276	pop:POPTR_672511 hypothetical protein; K06630 tyrosine 3-monooxygenase/tryptophan 5-monooxygenase activation protein	NO HITS FOUND	NO HITS FOUND	NO HITS FOUND
de_novo_14331		430.112	364.142	312.853	361.04		1.18116	0.0192614		-1.16394	0.0487873		-1.00859	0.908344		-1.3748	1.65e-05		-1.19132	0.0140707		dbj|BAA04996.1| glutamine synthetase [Raphanus sativus]	AT1G66200.3 | Symbols: GSR2, GLN1;2 | glutamine synthase clone F11 | chr1:24655520-24657520 REVERSE LENGTH=365	pop:POPTR_710678 glutamine synthetase (EC:6.3.1.2)	NO HITS FOUND	NO HITS FOUND	NO HITS FOUND
contig_12594		388.34	363.84	318.693	294.018		1.06734	0.37201		-1.14166	0.0841264		-1.23747	0.00648164		-1.21854	0.00881264		-1.3208	0.000302085		ref|XP_002511740.1| conserved hypothetical protein [Ricinus communis]_x0001_gb|EEF50409.1| conserved hypothetical protein [Ricinus communis]	AT2G45470.1 | Symbols: FLA8, AGP8 | FASCICLIN-like arabinogalactan protein 8 | chr2:18742797-18744059 REVERSE LENGTH=420	rcu:RCOM_1612500 hypothetical protein	NO HITS FOUND	NO HITS FOUND	GO:0016020:membrane,GO:0031224:intrinsic to membrane,GO:0044425:membrane part,GO:0005618:cell wall,GO:0030312:external encapsulating structure
contig_65868		362.031	363.822	384.396	444.509		-1.00494	0.947068		1.05655	0.452277		1.22178	0.00453544		1.06177	0.413354		1.22782	0.0036772		gi|255581778|ref|XP_002531690.1| chlorophyll A/B binding protein, putative [Ricinus communis]_x0001_gi|223528666|gb|EEF30681.1| chlorophyll A/B binding protein, putative [Ricinus communis]	AT2G05070.1 | Symbols: LHCB2.2, LHCB2 | photosystem II light harvesting complex gene 2.2 | chr2:1799436-1800329 REVERSE LENGTH=265	rcu:RCOM_0483250 chlorophyll A/B binding protein, putative; K08913 light-harvesting complex II chlorophyll a/b binding protein 2	GO:0019538:protein metabolic process,GO:0043283:biopolymer metabolic process,GO:0044260:cellular macromolecule metabolic process	GO:0043169:cation binding	GO:0005622:intracellular,GO:0009521:photosystem,GO:0043229:intracellular organelle,GO:0043231:intracellular membrane-bound organelle,GO:0044424:intracellular part,GO:0044436:thylakoid part,GO:0044446:intracellular organelle part,GO:0016020:membrane,GO:0031224:intrinsic to membrane,GO:0044425:membrane part,GO:0005622:intracellular,GO:0005737:cytoplasm,GO:0031984:organelle subcompartment,GO:0043229…
contig_2480		342.038	360.632	292.914	364.946		-1.05436	0.483372		-1.23119	0.00807552		1.01196	0.872843		-1.16771	0.0513328		1.06698	0.389282		gi|119367465|gb|ABL67649.1| putative thioredoxin-dependent peroxidase [Citrus hybrid cultivar]	AT1G65980.1 | Symbols: TPX1 | thioredoxin-dependent peroxidase 1 | chr1:24559524-24560753 REVERSE LENGTH=162	rcu:RCOM_1052060 peroxiredoxin, putative (EC:1.11.1.15)	GO:0042592:homeostatic process,GO:0010035:response to inorganic substance	GO:0043169:cation binding,GO:0046872:metal ion binding,GO:0016705:oxidoreductase activity, acting on paired donors, with incorporation or reduction of molecular oxygen	GO:0016020:membrane,GO:0005622:intracellular,GO:0005737:cytoplasm,GO:0043229:intracellular organelle,GO:0043231:intracellular membrane-bound organelle,GO:0044424:intracellular part,GO:0044444:cytoplasmic part
contig_1682		269.76	359.437	390.392	364.907		-1.33244	0.000346392		1.08612	0.258592		1.01522	0.839078		1.44719	2.55e-06		1.35271	0.000156555		gi|255627687|gb|ACU14188.1| unknown [Glycine max]	AT1G02780.1 | Symbols: emb2386 | Ribosomal protein L19e family protein | chr1:608120-609391 REVERSE LENGTH=214	vvi:100246855 similar to 60S ribosomal protein L19; K02885 large subunit ribosomal protein L19e	NO HITS FOUND	NO HITS FOUND	GO:0005622:intracellular,GO:0030529:ribonucleoprotein complex,GO:0044424:intracellular part
CU405531		360.632	358.981	115.476	179.735		1.0046	0.950966		-3.1087	2.76e-30		-1.99728	6.8e-15		-3.12299	1.39e-30		-2.00647	4.2e-15		gi|224141591|ref|XP_002324151.1| predicted protein [Populus trichocarpa]_x0001_gi|222865585|gb|EEF02716.1| predicted protein [Populus trichocarpa]	AT2G25940.1 | Symbols: ALPHA-VPE, ALPHAVPE | alpha-vacuolar processing enzyme | chr2:11063496-11066020 REVERSE LENGTH=478	pop:POPTR_736805 hypothetical protein; K01369 legumain [EC:3.4.22.34]	NO HITS FOUND	NO HITS FOUND	NO HITS FOUND
contig_14126		276.041	357.672	387.272	451.084		-1.29572	0.00117765		1.08276	0.27846		1.26116	0.00101636		1.40295	1.52e-05		1.63412	7.12e-11		gi|118482538|gb|ABK93190.1| unknown [Populus trichocarpa]	AT5G48490.1 | Symbols: | Bifunctional inhibitor/lipid-transfer protein/seed storage 2S albumin superfamily protein | chr5:19647932-19648237 REVERSE LENGTH=101	pop:POPTR_732181 hypothetical protein	GO:0007165:signal transduction,GO:0009751:response to salicylic acid stimulus	GO:0043169:cation binding,GO:0046872:metal ion binding	NO HITS FOUND
contig_6311		325.732	357.599	398.099	477.223		-1.09783	0.223137		1.11326	0.140883		1.33452	3.41e-05		1.22217	0.00714728		1.46508	8.4e-08		gi|111434273|gb|ABH10015.1| ascorbate peroxidase [Eucalyptus camaldulensis]	AT1G07890.8 | Symbols: APX1, MEE6, CS1, ATAPX1, ATAPX01 | ascorbate peroxidase 1 | chr1:2438005-2439435 FORWARD LENGTH=250	vvi:100233013 ascorbate peroxidase	NO HITS FOUND	GO:0043169:cation binding,GO:0046872:metal ion binding,GO:0016684:oxidoreductase activity, acting on peroxide as acceptor	NO HITS FOUND
contig_19802		320.381	357.55	399.756	452.895		-1.11602	0.15367		1.11804	0.125297		1.26666	0.000806299		1.24775	0.00309163		1.41362	1.81e-06		gi|225448219|ref|XP_002269617.1| PREDICTED: hypothetical protein [Vitis vinifera]	AT1G60950.1 | Symbols: FED A, ATFD2 | 2Fe-2S ferredoxin-like superfamily protein | chr1:22444565-22445011 FORWARD LENGTH=148	vvi:100249080 hypothetical protein LOC100249080; K02639 ferredoxin	NO HITS FOUND	GO:0051536:iron-sulfur cluster binding	GO:0005622:intracellular,GO:0005737:cytoplasm,GO:0043229:intracellular organelle,GO:0043231:intracellular membrane-bound organelle,GO:0044424:intracellular part,GO:0044444:cytoplasmic part
gi|6466688|gb|AW191350.1|AW191350		398.298	357.412	354.079	352.592		1.11439	0.13715		-1.00941	0.900628		-1.01367	0.856555		-1.12488	0.107113		-1.12963	0.0954801		No hits found	No hits found	No hits found	NO HITS FOUND	NO HITS FOUND	NO HITS FOUND
contig_9049		356.952	357.396	406.435	403.413		-1.00125	0.986742		1.13721	0.0761262		1.12875	0.0954076		1.13863	0.0734174		1.13016	0.0921535		gi|224109360|ref|XP_002315171.1| aquaporin, MIP family, PIP subfamily [Populus trichocarpa]_x0001_gi|118486523|gb|ABK95101.1| unknown [Populus trichocarpa]_x0001_gi|222864211|gb|EEF01342.1| aquaporin, MIP family, PIP subfamily [Populus trichocarpa]	AT4G00430.1 | Symbols: TMP-C, PIP1;4, PIP1E | plasma membrane intrinsic protein 1;4 | chr4:186143-187531 REVERSE LENGTH=287	pop:POPTR_724520 aquaporin, MIP family, PIP subfamily	GO:0006810:transport	NO HITS FOUND	GO:0016020:membrane,GO:0031224:intrinsic to membrane,GO:0044425:membrane part
contig_2908		698.237	355.043	266.208	294.362		1.96662	1.47e-26		-1.3337	0.000361306		-1.20614	0.0172752		-2.62289	1.77e-45		-2.37203	1.23e-38		gi|123544|sp|P05478|HSP16_SOYBN RecName: Full=18.5 kDa class I heat shock protein; AltName: Full=HSP 18.5_x0001_gi|18654|emb|CAA30154.1| unnamed protein product [Glycine max]_x0001_gi|255626097|gb|ACU13393.1| unknown [Glycine max]	AT2G29500.1 | Symbols: | HSP20-like chaperones superfamily protein | chr2:12633279-12633740 REVERSE LENGTH=153	pop:POPTR_722968 hypothetical protein; K13993 HSP20 family protein	NO HITS FOUND	NO HITS FOUND	GO:0005622:intracellular,GO:0044424:intracellular part
contig_2525		385.533	354.855	331.426	337.535		1.08645	0.259859		-1.07069	0.371498		-1.05131	0.510731		-1.16326	0.0433794		-1.1422	0.0743922		gi|297737172|emb|CBI26373.3| unnamed protein product [Vitis vinifera]	AT3G23090.1 | Symbols: | TPX2 (targeting protein for Xklp2) protein family | chr3:8214533-8216983 REVERSE LENGTH=338	vvi:100258034 hypothetical protein LOC100258034	NO HITS FOUND	NO HITS FOUND	NO HITS FOUND
contig_453		424.068	354.133	295.613	306.451		1.19748	0.0121848		-1.19796	0.0217163		-1.1556	0.0636843		-1.43454	1.61e-06		-1.3838	1.31e-05		gi|255563827|ref|XP_002522914.1| Aspartic proteinase nepenthesin-1 precursor, putative [Ricinus communis]_x0001_gi|223537841|gb|EEF39457.1| Aspartic proteinase nepenthesin-1 precursor, putative [Ricinus communis]	AT2G03200.1 | Symbols: | Eukaryotic aspartyl protease family protein | chr2:966506-967891 REVERSE LENGTH=461	rcu:RCOM_1697100 Aspartic proteinase nepenthesin-1 precursor, putative	GO:0019538:protein metabolic process	NO HITS FOUND	NO HITS FOUND
contig_9631		381.149	353.758	309.558	299.944		1.07743	0.31264		-1.14279	0.0862872		-1.17941	0.0353701		-1.23127	0.00644635		-1.27073	0.00185449		gi|82568711|dbj|BAE48668.1| Alcohol acyl-transferase [Prunus mume]	AT5G48930.1 | Symbols: HCT | hydroxycinnamoyl-CoA shikimate/quinate hydroxycinnamoyl transferase | chr5:19836654-19838092 REVERSE LENGTH=433	pop:POPTR_587193 HCQ3; hydroxycinnamoyl CoA shikimate/quinate hydroxycinnamoyltransferase (EC:2.3.1.133)	GO:0042592:homeostatic process,GO:0006519:amino acid and derivative metabolic process,GO:0006725:aromatic compound metabolic process,GO:0009698:phenylpropanoid metabolic process,GO:0044249:cellular biosynthetic process	GO:0016746:transferase activity, transferring acyl groups	NO HITS FOUND
Contig46		383.386	353.357	307.375	243.442		1.08498	0.268897		-1.1496	0.0737767		-1.45151	6.55e-06		-1.24729	0.00382096		-1.57486	2.05e-08		No hits found	No hits found	No hits found	NO HITS FOUND	NO HITS FOUND	NO HITS FOUND
contig_9575		320.582	352.374	305.019	341.792		-1.09917	0.220695		-1.15525	0.0648816		-1.03096	0.688212		-1.05102	0.534166		1.06616	0.410238		gi|225425388|ref|XP_002276841.1| PREDICTED: hypothetical protein isoform 1 [Vitis vinifera]_x0001_gi|147821626|emb|CAN70316.1| hypothetical protein VITISV_001831 [Vitis vinifera]	AT1G27970.1 | Symbols: NTF2B | nuclear transport factor 2B | chr1:9746921-9747787 FORWARD LENGTH=126	vvi:100252245 hypothetical protein LOC100252245	GO:0006810:transport,GO:0046907:intracellular transport,GO:0051641:cellular localization,GO:0051649:establishment of cellular localization,GO:0006810:transport,GO:0008104:protein localization,GO:0015031:protein transport,GO:0045184:establishment of protein localization,GO:0046907:intracellular transport,GO:0051641:cellular localization,GO:0051649:establishment of cellular localization	GO:0019899:enzyme binding	GO:0012505:endomembrane system,GO:0016020:membrane,GO:0005622:intracellular,GO:0043229:intracellular organelle,GO:0043231:intracellular membrane-bound organelle,GO:0044424:intracellular part,GO:0016020:membrane
contig_2481		306.927	351.322	325.123	355.666		-1.14464	0.0837228		-1.08058	0.314138		1.01237	0.870321		1.05928	0.469591		1.1588	0.0584064		gi|284520994|gb|ADB93072.1| profilin-1 [Jatropha curcas]	AT4G29350.1 | Symbols: PFN2, PRO2, PRF2 | profilin 2 | chr4:14450135-14451119 FORWARD LENGTH=131	rcu:RCOM_1048920 profilin, putative	GO:0006996:organelle organization and biogenesis	GO:0008092:cytoskeletal protein binding	GO:0005622:intracellular,GO:0043229:intracellular organelle,GO:0043232:intracellular non-membrane-bound organelle,GO:0044424:intracellular part
contig_4467		249.317	351.237	330.431	443.51		-1.40879	3.11e-05		-1.06297	0.425876		1.26271	0.00105889		1.32534	0.000749192		1.7789	1.16e-13		gi|225440831|ref|XP_002282071.1| PREDICTED: similar to ubiquitin fusion protein [Vitis vinifera]_x0001_gi|255578906|ref|XP_002530306.1| ubiquitin, putative [Ricinus communis]_x0001_gi|255578975|ref|XP_002530340.1| ubiquitin, putative [Ricinus communis]_x0001_gi|71040673|gb|AAZ20285.1| ubiquitin fusion protein [Arachis hypogaea]_x0001_gi|147769165|emb|CAN60770.1| hypothetical protein VITISV_012429…	AT3G52590.1 | Symbols: UBQ1, EMB2167, ERD16, HAP4 | ubiquitin extension protein 1 | chr3:19505668-19506681 FORWARD LENGTH=128	vvi:100246002 similar to ubiquitin fusion protein; K02927 large subunit ribosomal protein L40e	GO:0048513:organ development,GO:0048731:system development,GO:0019538:protein metabolic process,GO:0022411:cellular component disassembly,GO:0044260:cellular macromolecule metabolic process,GO:0007165:signal transduction,GO:0002682:regulation of immune system process,GO:0002684:positive regulation of immune system process,GO:0002757:immune response-activating signal transduction,GO:0007165:signal…	NO HITS FOUND	GO:0016020:membrane,GO:0031090:organelle membrane,GO:0005622:intracellular,GO:0031981:nuclear lumen,GO:0043229:intracellular organelle,GO:0043231:intracellular membrane-bound organelle,GO:0043233:organelle lumen,GO:0044424:intracellular part,GO:0044428:nuclear part,GO:0044446:intracellular organelle part,GO:0005622:intracellular,GO:0005737:cytoplasm,GO:0005840:ribosome,GO:0030529:ribonucleoprotei…
contig_1718		519.057	349.159	261.134	294.922		1.48659	7.44e-09		-1.33708	0.00036255		-1.1839	0.032646		-1.9877	1.23e-20		-1.75998	2.76e-15		gi|224053483|ref|XP_002297837.1| predicted protein [Populus trichocarpa]_x0001_gi|118481463|gb|ABK92674.1| unknown [Populus trichocarpa]_x0001_gi|222845095|gb|EEE82642.1| predicted protein [Populus trichocarpa]	AT1G67360.1 | Symbols: | Rubber elongation factor protein (REF) | chr1:25237072-25237913 REVERSE LENGTH=240	pop:POPTR_640021 hypothetical protein	NO HITS FOUND	NO HITS FOUND	GO:0005622:intracellular,GO:0043229:intracellular organelle,GO:0043231:intracellular membrane-bound organelle,GO:0044424:intracellular part
Contig5201		306.482	349.005	392.33	451.34		-1.13875	0.0969093		1.12414	0.111745		1.29322	0.000295058		1.28011	0.00115855		1.47265	1.33e-07		gi|225448219|ref|XP_002269617.1| PREDICTED: hypothetical protein [Vitis vinifera]	AT1G60950.1 | Symbols: FED A, ATFD2 | 2Fe-2S ferredoxin-like superfamily protein | chr1:22444565-22445011 FORWARD LENGTH=148	vvi:100249080 hypothetical protein LOC100249080; K02639 ferredoxin	NO HITS FOUND	GO:0051536:iron-sulfur cluster binding	GO:0005622:intracellular,GO:0005737:cytoplasm,GO:0043229:intracellular organelle,GO:0043231:intracellular membrane-bound organelle,GO:0044424:intracellular part,GO:0044444:cytoplasmic part
contig_5386		216.479	348.05	325.362	392.819		-1.60778	2.74e-08		-1.06973	0.382332		1.12863	0.100175		1.50297	2.75e-06		1.81459	6.56e-13		gi|255559537|ref|XP_002520788.1| ribosomal protein S28, putative [Ricinus communis]_x0001_gi|255581574|ref|XP_002531592.1| ribosomal protein S28, putative [Ricinus communis]_x0001_gi|223528788|gb|EEF30795.1| ribosomal protein S28, putative [Ricinus communis]_x0001_gi|223539919|gb|EEF41497.1| ribosomal protein S28, putative [Ricinus communis]	AT5G64140.1 | Symbols: RPS28 | ribosomal protein S28 | chr5:25667529-25667723 REVERSE LENGTH=64	rcu:RCOM_0687370 ribosomal protein S28, putative	NO HITS FOUND	NO HITS FOUND	NO HITS FOUND
contig_8178		442.944	347.44	249.731	329.814		1.27488	0.000677119		-1.39126	6.24e-05		-1.05344	0.498559		-1.77369	1.54e-13		-1.34301	4.62e-05		gi|225459119|ref|XP_002285693.1| PREDICTED: hypothetical protein [Vitis vinifera]	AT2G22500.1 | Symbols: UCP5, ATPUMP5, DIC1 | uncoupling protein 5 | chr2:9563531-9564472 REVERSE LENGTH=313	vvi:100245527 hypothetical protein LOC100245527	GO:0006810:transport,GO:0046907:intracellular transport,GO:0051641:cellular localization,GO:0051649:establishment of cellular localization	GO:0022891:substrate-specific transmembrane transporter activity	GO:0005622:intracellular,GO:0016020:membrane,GO:0019866:organelle inner membrane,GO:0031090:organelle membrane,GO:0031967:organelle envelope,GO:0043229:intracellular organelle,GO:0044424:intracellular part,GO:0044446:intracellular organelle part,GO:0005622:intracellular,GO:0043229:intracellular organelle,GO:0043231:intracellular membrane-bound organelle,GO:0044424:intracellular part,GO:0016020:me…
contig_33652		228.168	345.765	215.418	320.064		-1.51539	8.61e-07		-1.60509	3.36e-08		-1.0803	0.319612		-1.05919	0.54542		1.40275	8.5e-05		gi|257219542|gb|ACV50424.1| late embryogenesis protein-5 [Jatropha curcas]	AT4G02380.2 | Symbols: SAG21 | senescence-associated gene 21 | chr4:1046414-1046746 REVERSE LENGTH=78	rcu:RCOM_1178650 Indole-3-acetic acid-induced protein ARG2, putative	GO:0009414:response to water deprivation,GO:0009415:response to water,GO:0006979:response to oxidative stress	NO HITS FOUND	NO HITS FOUND
contig_19381		285.903	345.392	300.738	346.543		-1.20807	0.0179223		-1.14848	0.0791176		1.00333	0.965148		1.05189	0.540603		1.2121	0.0159147		gi|3334112|sp|O04066|ACBP_RICCO RecName: Full=Acyl-CoA-binding protein; Short=ACBP_x0001_gi|1938236|emb|CAA70200.1| acyl-CoA-binding protein [Ricinus communis]	AT1G31812.1 | Symbols: ACBP6, ACBP | acyl-CoA-binding protein 6 | chr1:11411132-11412099 REVERSE LENGTH=92	vvi:100254618 similar to Os03g0576600	NO HITS FOUND	GO:0005504:fatty acid binding	NO HITS FOUND
contig_10997		385.187	343.613	270.738	322.105		1.12099	0.123761		-1.26917	0.00327355		-1.06677	0.404881		-1.42273	7.6e-06		-1.19584	0.0177127		ref|XP_002513669.1| conserved hypothetical protein [Ricinus communis]_x0001_gb|EEF49072.1| conserved hypothetical protein [Ricinus communis]	AT5G23950.1 | Symbols: | Calcium-dependent lipid-binding (CaLB domain) family protein | chr5:8082789-8083448 FORWARD LENGTH=219	rcu:RCOM_1582990 hypothetical protein	NO HITS FOUND	NO HITS FOUND	NO HITS FOUND
contig_1962		216.995	343.029	380.17	393.567		-1.58082	9.14e-08		1.10827	0.167498		1.14733	0.0626915		1.75198	1.9e-11		1.81372	6.47e-13		gi|255626495|gb|ACU13592.1| unknown [Glycine max]	AT1G67430.1 | Symbols: | Ribosomal protein L22p/L17e family protein | chr1:25262209-25263627 FORWARD LENGTH=175	rcu:RCOM_1080700 protein with unknown function	GO:0019538:protein metabolic process	NO HITS FOUND	GO:0005622:intracellular,GO:0043229:intracellular organelle,GO:0043231:intracellular membrane-bound organelle,GO:0044424:intracellular part,GO:0005622:intracellular,GO:0005737:cytoplasm,GO:0005840:ribosome,GO:0030529:ribonucleoprotein complex,GO:0033279:ribosomal subunit,GO:0043229:intracellular organelle,GO:0043232:intracellular non-membrane-bound organelle,GO:0044424:intracellular part,GO:00444…
contig_417		424.542	342.784	313.635	339.84		1.23851	0.00315679		-1.09294	0.255589		-1.00866	0.910385		-1.35362	4.38e-05		-1.24924	0.0021809		gi|225427714|ref|XP_002264345.1| PREDICTED: hypothetical protein [Vitis vinifera]	AT4G39090.1 | Symbols: RD19, RD19A | Papain family cysteine protease | chr4:18215826-18217326 REVERSE LENGTH=368	vvi:100233049 CYSP; cysteine protease	GO:0009414:response to water deprivation,GO:0009415:response to water,GO:0019538:protein metabolic process,GO:0006970:response to osmotic stress	GO:0008233:peptidase activity	GO:0005622:intracellular,GO:0043229:intracellular organelle,GO:0043231:intracellular membrane-bound organelle,GO:0044424:intracellular part
Contig7390		309.707	342.329	404.995	356.8		-1.10533	0.201718		1.18306	0.021912		1.04227	0.584481		1.30767	0.000361491		1.15206	0.06826		gi|147856747|emb|CAN81352.1| hypothetical protein VITISV_012722 [Vitis vinifera]	AT1G01060.5 | Symbols: LHY | Homeodomain-like superfamily protein | chr1:33992-36836 REVERSE LENGTH=643	vvi:100250535 hypothetical protein LOC100250535	GO:0010035:response to inorganic substance,GO:0009725:response to hormone stimulus,GO:0006970:response to osmotic stress,GO:0051098:regulation of binding,GO:0009314:response to radiation,GO:0006139:nucleobase, nucleoside, nucleotide and nucleic acid metabolic process	GO:0003677:DNA binding	NO HITS FOUND
contig_3887		219.607	341.442	328.456	371.417		-1.55479	2.49e-07		-1.03954	0.616145		1.08779	0.261883		1.49565	3.16e-06		1.69128	3.53e-10		gi|32400871|gb|AAP80667.1|AF479048_1 ribosomal Pr 117 [Triticum aestivum]	AT3G04400.1 | Symbols: emb2171 | Ribosomal protein L14p/L23e family protein | chr3:1167339-1168308 FORWARD LENGTH=140	pop:POPTR_677379 hypothetical protein; K02894 large subunit ribosomal protein L23e	NO HITS FOUND	NO HITS FOUND	GO:0005622:intracellular,GO:0005737:cytoplasm,GO:0005840:ribosome,GO:0030529:ribonucleoprotein complex,GO:0033279:ribosomal subunit,GO:0043229:intracellular organelle,GO:0043232:intracellular non-membrane-bound organelle,GO:0044424:intracellular part,GO:0044444:cytoplasmic part,GO:0044446:intracellular organelle part
contig_5759		312.813	339.217	275.837	296.085		-1.08441	0.301468		-1.22978	0.010604		-1.14568	0.0872009		-1.13405	0.127757		-1.0565	0.498217		No hits found	No hits found	No hits found	NO HITS FOUND	NO HITS FOUND	NO HITS FOUND
de_novo_24876		296.496	339.017	317.982	377.767		-1.14341	0.091832		-1.06615	0.41222		1.1143	0.148031		1.07247	0.38646		1.27411	0.00174259		gi|257815341|gb|ACV70044.1| aquaporin PIP1;1 [Quercus macrocarpa]	AT4G23400.1 | Symbols: PIP1D, PIP1;5 | plasma membrane intrinsic protein 1;5 | chr4:12220792-12222155 FORWARD LENGTH=287	zma:541779 pip1b, pip1-2; plasma membrane intrinsic protein1	GO:0006810:transport	NO HITS FOUND	GO:0016020:membrane,GO:0031224:intrinsic to membrane,GO:0044425:membrane part
contig_8588		363.64	336.744	348.819	335.49		1.07987	0.309841		1.03586	0.644956		-1.00374	0.961459		-1.04249	0.579017		-1.08391	0.287388		gi|255579015|ref|XP_002530359.1| conserved hypothetical protein [Ricinus communis]_x0001_gi|223530106|gb|EEF32020.1| conserved hypothetical protein [Ricinus communis]	AT4G26850.1 | Symbols: VTC2 | mannose-1-phosphate guanylyltransferase (GDP)s;GDP-galactose:mannose-1-phosphate guanylyltransferases;GDP-galactose:glucose-1-phosphate guanylyltransferases;GDP-galactose:myoinositol-1- phosphate guanylyltransferases;glucose-1-phosphate guanylyltransferase | chr4:13499262-13501145 REVERSE LENGTH=442	rcu:RCOM_0278070 hypothetical protein; K14190 GDP-L-galactose phosphorylase [EC:2.7.7.69]	GO:0006082:organic acid metabolic process,GO:0006766:vitamin metabolic process,GO:0045229:external encapsulating structure organization and biogenesis,GO:0052482:cell wall thickening during defense response	GO:0016772:transferase activity, transferring phosphorus-containing groups,GO:0016757:transferase activity, transferring glycosyl groups,GO:0016757:transferase activity, transferring glycosyl groups	NO HITS FOUND
contig_16292		380.549	336.631	256.721	247.906		1.13046	0.10119		-1.31127	0.00102966		-1.3579	0.000239532		-1.48235	8.82e-07		-1.53505	1.12e-07		gi|293331695|ref|NP_001170480.1| HSP protein [Zea mays]_x0001_gi|226701026|gb|ACO72989.1| HSP protein [Zea mays]	AT5G56030.2 | Symbols: HSP81-2 | heat shock protein 81-2 | chr5:22686923-22689433 FORWARD LENGTH=728	zma:100384478 HSP90-2; HSP protein; K04079 molecular chaperone HtpG	GO:0019538:protein metabolic process,GO:0044260:cellular macromolecule metabolic process	NO HITS FOUND	GO:0005622:intracellular,GO:0044424:intracellular part
contig_46106		298.214	336.625	324.251	366.81		-1.1288	0.127625		-1.03816	0.630585		1.08967	0.255401		1.08731	0.29705		1.23002	0.007814		gi|224118670|ref|XP_002317878.1| predicted protein [Populus trichocarpa]_x0001_gi|222858551|gb|EEE96098.1| predicted protein [Populus trichocarpa]	AT1G73620.1 | Symbols: | Pathogenesis-related thaumatin superfamily protein | chr1:27681432-27682954 FORWARD LENGTH=264	pop:POPTR_729141 hypothetical protein	NO HITS FOUND	NO HITS FOUND	NO HITS FOUND
contig_4004		227.89	336.482	359.197	437.535		-1.47651	4.64e-06		1.06751	0.389485		1.30032	0.000278351		1.57618	5.43e-08		1.91994	2.63e-16		gi|225426162|ref|XP_002278759.1| PREDICTED: hypothetical protein [Vitis vinifera]	AT5G52650.1 | Symbols: | RNA binding Plectin/S10 domain-containing protein | chr5:21355781-21357003 REVERSE LENGTH=179	vvi:100243340 hypothetical protein LOC100243340; K02947 small subunit ribosomal protein S10e	NO HITS FOUND	NO HITS FOUND	NO HITS FOUND
contig_3271		343.956	335.641	294.796	363.165		1.02477	0.749971		-1.13855	0.103996		1.082	0.298122		-1.16676	0.0518631		1.05585	0.470396		gi|118485910|gb|ABK94801.1| unknown [Populus trichocarpa]	AT4G39090.1 | Symbols: RD19, RD19A | Papain family cysteine protease | chr4:18215826-18217326 REVERSE LENGTH=368	pop:POPTR_816035 hypothetical protein	GO:0019538:protein metabolic process	NO HITS FOUND	NO HITS FOUND
contig_8452		310.304	334.069	263.804	306.71		-1.07659	0.349549		-1.26636	0.00405059		-1.0892	0.280138		-1.17627	0.0524031		-1.01172	0.885047		gi|255583802|ref|XP_002532653.1| ubiquitin-conjugating enzyme E2, putative [Ricinus communis]_x0001_gi|223527613|gb|EEF29726.1| ubiquitin-conjugating enzyme E2, putative [Ricinus communis]	AT1G64230.2 | Symbols: UBC28 | ubiquitin-conjugating enzyme 28 | chr1:23833792-23835220 FORWARD LENGTH=148	rcu:RCOM_0149570 ubiquitin-conjugating enzyme E2, putative (EC:6.3.2.19); K06689 ubiquitin-conjugating enzyme E2 D/E [EC:6.3.2.19]	GO:0019538:protein metabolic process,GO:0043283:biopolymer metabolic process,GO:0044260:cellular macromolecule metabolic process	GO:0016879:ligase activity, forming carbon-nitrogen bonds	NO HITS FOUND
contig_1665		439.185	333.762	320.011	320.856		1.31586	0.000147673		-1.04297	0.591015		-1.04022	0.614261		-1.37241	1.49e-05		-1.36879	1.73e-05		gi|207559778|gb|ACI24390.1| COBRA-like protein [Eucalyptus nitens]	AT5G15630.1 | Symbols: COBL4, IRX6 | COBRA-like extracellular glycosyl-phosphatidyl inositol-anchored protein family | chr5:5084842-5086545 FORWARD LENGTH=431	vvi:100244586 hypothetical protein LOC100244586	NO HITS FOUND	NO HITS FOUND	NO HITS FOUND
contig_2388		207.193	333.747	321.893	364.336		-1.6108	4.74e-08		-1.03683	0.643685		1.09165	0.247296		1.55359	5.71e-07		1.75844	3.87e-11		gi|297734823|emb|CBI17057.3| unnamed protein product [Vitis vinifera]	AT3G44590.1 | Symbols: | 60S acidic ribosomal protein family | chr3:16163983-16164658 FORWARD LENGTH=111	vvi:100241998 hypothetical protein LOC100241998	NO HITS FOUND	NO HITS FOUND	GO:0005622:intracellular,GO:0030529:ribonucleoprotein complex,GO:0044424:intracellular part
contig_2835		224.79	333.566	202.746	280.791		-1.4839	3.96e-06		-1.64524	1.42e-08		-1.18795	0.0332962		-1.10873	0.286922		1.24913	0.012765		gi|224082498|ref|XP_002306717.1| predicted protein [Populus trichocarpa]_x0001_gi|222856166|gb|EEE93713.1| predicted protein [Populus trichocarpa]	AT4G09890.1 | Symbols: | Protein of unknown function (DUF3511) | chr4:6218501-6218764 FORWARD LENGTH=87	pop:POPTR_818602 hypothetical protein	NO HITS FOUND	NO HITS FOUND	NO HITS FOUND
contig_16806		352.279	333.31	316.327	311.11		1.05691	0.469139		-1.05369	0.505574		-1.07136	0.382213		-1.11365	0.164681		-1.13233	0.110151		gi|16552475|dbj|BAB71316.1| unnamed protein product [Homo sapiens]	AT5G03240.3 | Symbols: UBQ3 | polyubiquitin 3 | chr5:771976-772896 REVERSE LENGTH=306	tml:GSTUM_00005449001 hypothetical protein	GO:0007165:signal transduction,GO:0002682:regulation of immune system process,GO:0002684:positive regulation of immune system process,GO:0002757:immune response-activating signal transduction,GO:0007165:signal transduction,GO:0048518:positive regulation of biological process,GO:0050776:regulation of immune response,GO:0051239:regulation of multicellular organismal process,GO:0051240:positive regu…	NO HITS FOUND	GO:0016020:membrane,GO:0031090:organelle membrane,GO:0005622:intracellular,GO:0031981:nuclear lumen,GO:0043229:intracellular organelle,GO:0043231:intracellular membrane-bound organelle,GO:0043233:organelle lumen,GO:0044424:intracellular part,GO:0044428:nuclear part,GO:0044446:intracellular organelle part,GO:0005622:intracellular,GO:0005737:cytoplasm,GO:0044424:intracellular part,GO:0044444:cytopl…
gi|92275289|dbj|BD376389.1|		311.114	332.773	249.11	222.392		-1.06962	0.393735		-1.33585	0.000518913		-1.49634	2.66e-06		-1.2489	0.00880421		-1.39894	0.000120133		gi|62087115|dbj|BAD91878.1| transcription factor lim1 [Eucalyptus globulus]_x0001_gi|62087117|dbj|BAD91879.1| transcription factor lim1 [Eucalyptus globulus]_x0001_gi|62087119|dbj|BAD91880.1| transcription factor lim1 [Eucalyptus camaldulensis]_x0001_gi|62087121|dbj|BAD91881.1| transcription factor lim1 [Eucalyptus camaldulensis]	AT1G10200.1 | Symbols: WLIM1 | GATA type zinc finger transcription factor family protein | chr1:3346677-3347763 REVERSE LENGTH=190	vvi:100253922 hypothetical protein LOC100253922	GO:0006996:organelle organization and biogenesis	GO:0008092:cytoskeletal protein binding	GO:0016020:membrane
contig_5698		241.126	331.515	347.817	335.771		-1.37486	0.000156043		1.04917	0.531998		1.01284	0.869234		1.44247	1.06e-05		1.39251	7.97e-05		No hits found	No hits found	No hits found	NO HITS FOUND	NO HITS FOUND	NO HITS FOUND
contig_80450		205.137	330.413	368.754	290.855		-1.6107	5.55e-08		1.11604	0.147292		-1.13601	0.112708		1.7976	6.4e-12		1.41786	0.000116202		gi|148807183|gb|ABR13301.1| putative proline-rich cell wall protein [Prunus dulcis]	AT3G22142.1 | Symbols: | Bifunctional inhibitor/lipid-transfer protein/seed storage 2S albumin superfamily protein | chr3:7803604-7808046 REVERSE LENGTH=1480	pop:POPTR_254832 hypothetical protein	NO HITS FOUND	NO HITS FOUND	NO HITS FOUND
contig_3279		257.245	330.067	307.119	331.061		-1.28308	0.00264915		-1.07472	0.363687		1.00301	0.969189		1.19388	0.035852		1.28695	0.0023321		gi|224087993|ref|XP_002308283.1| nucleosome/chromatin assembly factor group [Populus trichocarpa]_x0001_gi|222854259|gb|EEE91806.1| nucleosome/chromatin assembly factor group [Populus trichocarpa]	AT5G56950.1 | Symbols: NFA03, NFA3, NAP1;3 | nucleosome assembly protein 1;3 | chr5:23032618-23035299 FORWARD LENGTH=374	pop:POPTR_819264 NFA902; nucleosome/chromatin assembly factor group; K11279 nucleosome assembly protein 1-like 1	GO:0006139:nucleobase, nucleoside, nucleotide and nucleic acid metabolic process,GO:0043283:biopolymer metabolic process,GO:0010035:response to inorganic substance	NO HITS FOUND	GO:0005622:intracellular,GO:0043229:intracellular organelle,GO:0043231:intracellular membrane-bound organelle,GO:0044424:intracellular part,GO:0016020:membrane
gi|100423283|gb|BV682040.1|		354.001	329.014	273.724	217.026		1.07595	0.339381		-1.20199	0.0243562		-1.51601	1.55e-06		-1.29328	0.00134828		-1.63114	8.71e-09		No hits found	No hits found	No hits found	NO HITS FOUND	NO HITS FOUND	NO HITS FOUND
AJ627721		353.531	328.902	280.024	339.657		1.07488	0.346143		-1.17455	0.0477106		1.0327	0.677713		-1.2625	0.00348939		-1.04085	0.598507		No hits found	No hits found	No hits found	NO HITS FOUND	NO HITS FOUND	NO HITS FOUND
contig_1969		237.376	328.163	317.101	333.361		-1.38246	0.000132406		-1.03489	0.663481		1.01584	0.839975		1.33586	0.000703976		1.40436	5.74e-05		gi|297741463|emb|CBI32594.3| unnamed protein product [Vitis vinifera]	AT2G21660.2 | Symbols: ATGRP7, CCR2 | cold, circadian rhythm, and rna binding 2 | chr2:9265477-9266316 REVERSE LENGTH=159	vvi:100253794 similar to Os03g0670700	GO:0006139:nucleobase, nucleoside, nucleotide and nucleic acid metabolic process,GO:0043283:biopolymer metabolic process,GO:0010035:response to inorganic substance,GO:0006403:RNA localization,GO:0006810:transport,GO:0015931:nucleobase, nucleoside, nucleotide and nucleic acid transport,GO:0046907:intracellular transport,GO:0050658:RNA transport,GO:0051236:establishment of RNA localization,GO:00516…	GO:0016772:transferase activity, transferring phosphorus-containing groups,GO:0016903:oxidoreductase activity, acting on the aldehyde or oxo group of donors,GO:0042802:identical protein binding,GO:0017076:purine nucleotide binding,GO:0032553:ribonucleotide binding,GO:0003677:DNA binding	GO:0005622:intracellular,GO:0005737:cytoplasm,GO:0043229:intracellular organelle,GO:0043231:intracellular membrane-bound organelle,GO:0044424:intracellular part,GO:0044444:cytoplasmic part,GO:0005622:intracellular,GO:0005737:cytoplasm,GO:0043229:intracellular organelle,GO:0043231:intracellular membrane-bound organelle,GO:0044424:intracellular part,GO:0044444:cytoplasmic part
contig_24061		382.41	328.154	199.587	270.51		1.16534	0.0418817		-1.64417	1.93e-08		-1.21309	0.0184995		-1.91601	2.26e-14		-1.41366	1.15e-05		gi|225446111|ref|XP_002274552.1| PREDICTED: hypothetical protein [Vitis vinifera]	AT4G25810.1 | Symbols: XTR6, XTH23 | xyloglucan endotransglycosylase 6 | chr4:13128694-13129715 FORWARD LENGTH=286	vvi:100263324 hypothetical protein LOC100263324	GO:0005975:carbohydrate metabolic process	GO:0016757:transferase activity, transferring glycosyl groups	NO HITS FOUND
contig_20960		631.497	328.076	236.904	264.737		1.92485	5.42e-23		-1.38485	0.000122987		-1.23925	0.0092854		-2.66562	2.66e-42		-2.38538	1.92e-35		gi|217075124|gb|ACJ85922.1| unknown [Medicago truncatula]	AT5G59720.1 | Symbols: HSP18.2 | heat shock protein 18.2 | chr5:24062632-24063117 FORWARD LENGTH=161	rcu:RCOM_0731690 heat-shock protein, putative	NO HITS FOUND	NO HITS FOUND	GO:0005622:intracellular,GO:0044424:intracellular part
contig_13981		273.145	327.817	319.809	349.361		-1.20015	0.0257787		-1.02504	0.753229		1.06572	0.408081		1.17084	0.0554392		1.27903	0.0022454		ref|XP_002305510.1| predicted protein [Populus trichocarpa]_x0001_gb|ABK94297.1| unknown [Populus trichocarpa]_x0001_gb|EEE86021.1| predicted protein [Populus trichocarpa]	AT2G16700.1 | Symbols: ADF5, ATADF5 | actin depolymerizing factor 5 | chr2:7244717-7245467 FORWARD LENGTH=143	pop:POPTR_713289 hypothetical protein	NO HITS FOUND	NO HITS FOUND	NO HITS FOUND
contig_40040		339.375	327.482	300.054	307.39		1.03632	0.645396		-1.09141	0.273943		-1.06536	0.425619		-1.13104	0.120174		-1.10405	0.20883		gi|225468506|ref|XP_002270831.1| PREDICTED: hypothetical protein [Vitis vinifera]	AT5G66920.1 | Symbols: sks17 | SKU5 similar 17 | chr5:26722963-26725370 FORWARD LENGTH=546	vvi:100249552 hypothetical protein LOC100249552	NO HITS FOUND	GO:0016679:oxidoreductase activity, acting on diphenols and related substances as donors	GO:0005618:cell wall,GO:0030312:external encapsulating structure
de_novo_18465		376.074	326.317	301.985	285.949		1.15248	0.0605607		-1.08057	0.332086		-1.14117	0.103006		-1.24534	0.00443218		-1.31518	0.000456425		No hits found	No hits found	rcu:RCOM_0163950 hypothetical protein	NO HITS FOUND	NO HITS FOUND	NO HITS FOUND
contig_11437		307.362	325.273	301.927	335.536		-1.05828	0.476759		-1.07733	0.351607		1.03155	0.689984		-1.018	0.825885		1.09166	0.266852		emb|CBI16180.3| unnamed protein product [Vitis vinifera]	AT5G59910.1 | Symbols: HTB4 | Histone superfamily protein | chr5:24127206-24127658 FORWARD LENGTH=150	vvi:100258812 hypothetical protein LOC100258812; K11252 histone H2B	NO HITS FOUND	NO HITS FOUND	GO:0005622:intracellular,GO:0043229:intracellular organelle,GO:0043232:intracellular non-membrane-bound organelle,GO:0044424:intracellular part,GO:0044427:chromosomal part,GO:0044446:intracellular organelle part,GO:0005622:intracellular,GO:0043229:intracellular organelle,GO:0043231:intracellular membrane-bound organelle,GO:0044424:intracellular part
Contig42		347.302	322.851	256.719	204.173		1.07573	0.345274		-1.2576	0.0060103		-1.58127	2.15e-07		-1.35285	0.000225067		-1.70102	9.16e-10		No hits found	No hits found	No hits found	NO HITS FOUND	NO HITS FOUND	NO HITS FOUND
contig_18301		212.293	322.114	286.616	242.865		-1.5173	1.91e-06		-1.12385	0.150498		-1.32631	0.000849536		1.3501	0.000869288		1.14401	0.15224		No hits found	No hits found	No hits found	NO HITS FOUND	NO HITS FOUND	NO HITS FOUND
gi|100423236|gb|BV682025.1|		347.052	321.79	276.851	220.193		1.0785	0.329034		-1.16232	0.0663868		-1.4614	1.23e-05		-1.25357	0.00494082		-1.57613	9.12e-08		No hits found	No hits found	No hits found	NO HITS FOUND	NO HITS FOUND	NO HITS FOUND
contig_13646		225.737	321.789	233.272	278.125		-1.4255	3.94e-05		-1.37946	0.000169123		-1.15699	0.0747929		1.03338	0.725376		1.23208	0.0196326		ref|XP_002511317.1| conserved hypothetical protein [Ricinus communis]_x0001_gb|EEF51919.1| conserved hypothetical protein [Ricinus communis]	No hits found	rcu:RCOM_1508650 hypothetical protein	NO HITS FOUND	NO HITS FOUND	NO HITS FOUND
contig_12138		265.205	321.671	287.15	349.579		-1.21292	0.0197885		-1.12022	0.162085		1.08676	0.281741		1.08275	0.350877		1.31815	0.000661546		ref|XP_002279938.1| PREDICTED: hypothetical protein [Vitis vinifera]_x0001_ref|XP_002285844.1| PREDICTED: hypothetical protein [Vitis vinifera]_x0001_emb|CAN73005.1| hypothetical protein VITISV_021007 [Vitis vinifera]_x0001_emb|CAN70425.1| hypothetical protein VITISV_033730 [Vitis vinifera]	AT2G04520.1 | Symbols: | Nucleic acid-binding, OB-fold-like protein | chr2:1574802-1575239 REVERSE LENGTH=145	vvi:100252402 hypothetical protein LOC100252402; K03236 translation initiation factor eIF-1A	NO HITS FOUND	GO:0008135:translation factor activity, nucleic acid binding	NO HITS FOUND
gi|32164249|gb|CD669579.1|CD669579		219.192	321.219	260.929	307.851		-1.46546	1.1e-05		-1.23106	0.0124716		-1.04342	0.594368		1.19041	0.0569569		1.40448	0.0001103		No hits found	No hits found	No hits found	NO HITS FOUND	NO HITS FOUND	NO HITS FOUND
contig_4118		241.182	321.154	348.048	357.718		-1.33158	0.000739207		1.08374	0.298861		1.11385	0.160769		1.44309	1.03e-05		1.48319	1.82e-06		gi|255537629|ref|XP_002509881.1| conserved hypothetical protein [Ricinus communis]_x0001_gi|223549780|gb|EEF51268.1| conserved hypothetical protein [Ricinus communis]	AT4G23630.1 | Symbols: BTI1, RTNLB1 | VIRB2-interacting protein 1 | chr4:12318070-12319574 FORWARD LENGTH=275	rcu:RCOM_1689400 hypothetical protein	NO HITS FOUND	NO HITS FOUND	NO HITS FOUND
contig_16485		364.433	320.992	257.227	258.046		1.13533	0.0972315		-1.24789	0.00800683		-1.24393	0.00890239		-1.41678	1.66e-05		-1.41228	1.95e-05		gi|255550778|ref|XP_002516437.1| conserved hypothetical protein [Ricinus communis]_x0001_gi|223544257|gb|EEF45778.1| conserved hypothetical protein [Ricinus communis]	AT5G11890.1 | Symbols: | FUNCTIONS IN: molecular_function unknown; LOCATED IN: plasma membrane; EXPRESSED IN: 12 plant structures; EXPRESSED DURING: 6 growth stages; BEST Arabidopsis thaliana protein match is: Late embryogenesis abundant (LEA) hydroxyproline-rich glycoprotein family (TAIR:AT1G17620.1); Has 1807 Blast hits to 1807 proteins in 277 species: Archae - 0; Bacteria - 0; Metazoa - 736; F…	rcu:RCOM_0797370 hypothetical protein	NO HITS FOUND	NO HITS FOUND	NO HITS FOUND
contig_31681		319.157	320.934	304.999	305.165		-1.00557	0.944078		-1.05224	0.52455		-1.05167	0.528933		-1.04642	0.571252		-1.04585	0.575823		gi|225444472|ref|XP_002272701.1| PREDICTED: hypothetical protein [Vitis vinifera]	AT1G11860.3 | Symbols: | Glycine cleavage T-protein family | chr1:4001801-4003245 FORWARD LENGTH=408	vvi:100250401 hypothetical protein LOC100250401; K00605 aminomethyltransferase [EC:2.1.2.10]	GO:0010035:response to inorganic substance,GO:0006082:organic acid metabolic process,GO:0006519:amino acid and derivative metabolic process,GO:0009308:amine metabolic process,GO:0006730:one-carbon compound metabolic process	GO:0016769:transferase activity, transferring nitrogenous groups,GO:0016741:transferase activity, transferring one-carbon groups	GO:0005622:intracellular,GO:0005737:cytoplasm,GO:0005840:ribosome,GO:0030529:ribonucleoprotein complex,GO:0043229:intracellular organelle,GO:0043232:intracellular non-membrane-bound organelle,GO:0044424:intracellular part,GO:0044444:cytoplasmic part,GO:0005622:intracellular,GO:0005737:cytoplasm,GO:0009526:plastid envelope,GO:0031967:organelle envelope,GO:0043229:intracellular organelle,GO:0043231…
contig_5267		272.229	320.777	331.486	409.749		-1.17834	0.0462851		1.03338	0.675261		1.27736	0.000990285		1.21767	0.0158951		1.50517	1.29e-07		gi|269994009|dbj|BAI50641.1| NADP-dependent isocitrate dehydrogenase [Eucalyptus grandis x Eucalyptus urophylla]	AT1G65930.1 | Symbols: cICDH | cytosolic NADP+-dependent isocitrate dehydrogenase | chr1:24539088-24541861 FORWARD LENGTH=410	rcu:RCOM_0113200 NADP-specific isocitrate dehydrogenase, putative (EC:1.1.1.42); K00031 isocitrate dehydrogenase [EC:1.1.1.42]	GO:0005975:carbohydrate metabolic process,GO:0006082:organic acid metabolic process,GO:0044248:cellular catabolic process,GO:0051186:cofactor metabolic process	GO:0046872:metal ion binding,GO:0016614:oxidoreductase activity, acting on CH-OH group of donors	GO:0005622:intracellular,GO:0044424:intracellular part
contig_9583		526.671	320.728	239.162	236.495		1.64211	1.2e-12		-1.34105	0.000561233		-1.35617	0.000355031		-2.20215	7.81e-26		-2.22698	2.18e-26		gi|255555875|ref|XP_002518973.1| Nodulin-26, putative [Ricinus communis]_x0001_gi|223541960|gb|EEF43506.1| Nodulin-26, putative [Ricinus communis]	AT4G10380.1 | Symbols: NIP5;1, NLM6, NLM8 | NOD26-like intrinsic protein 5;1 | chr4:6431530-6434510 REVERSE LENGTH=304	rcu:RCOM_1315270 Nodulin-26, putative	GO:0006810:transport,GO:0006811:ion transport,GO:0010035:response to inorganic substance	GO:0015563:uptake transmembrane transporter activity,GO:0005372:water transporter activity,GO:0022891:substrate-specific transmembrane transporter activity	GO:0005886:plasma membrane,GO:0016020:membrane,GO:0044425:membrane part,GO:0044459:plasma membrane part,GO:0005622:intracellular,GO:0043229:intracellular organelle,GO:0043231:intracellular membrane-bound organelle,GO:0044424:intracellular part
gi|100423515|gb|BV682114.1|		354.865	320.571	245.911	193.757		1.10698	0.187275		-1.30361	0.00169994		-1.6545	1.97e-08		-1.44306	8.46e-06		-1.83149	4.46e-12		No hits found	No hits found	No hits found	NO HITS FOUND	NO HITS FOUND	NO HITS FOUND
contig_74058		305.788	319.755	308.803	334.733		-1.04568	0.57687		-1.03547	0.662492		1.04684	0.558573		1.00986	0.9033		1.09466	0.2531		gi|297746124|emb|CBI16180.3| unnamed protein product [Vitis vinifera]	AT1G07790.1 | Symbols: HTB1 | Histone superfamily protein | chr1:2413049-2413495 FORWARD LENGTH=148	vvi:100258812 hypothetical protein LOC100258812; K11252 histone H2B	NO HITS FOUND	NO HITS FOUND	GO:0005622:intracellular,GO:0043229:intracellular organelle,GO:0043231:intracellular membrane-bound organelle,GO:0044424:intracellular part
contig_76719		216.678	319.504	270.969	274.52		-1.47456	8.6e-06		-1.17912	0.0458777		-1.16386	0.0650742		1.25056	0.0139659		1.26695	0.00905978		gi|269913328|emb|CAA72998.1| ABA-, stress-and fruit-ripening inducible-like protein [Zea mays]	No hits found	rcu:RCOM_0959350 Abscisic stress ripening protein, putative	NO HITS FOUND	NO HITS FOUND	NO HITS FOUND
contig_87904		341.513	318.997	283.908	309.9		1.07058	0.381364		-1.12359	0.153274		-1.02936	0.717028		-1.2029	0.0212858		-1.10201	0.215811		gi|285804077|gb|ADC35579.1| chloroplast chlorophyll a/b binding protein [Lycoris radiata]	AT2G34430.1 | Symbols: LHB1B1, LHCB1.4 | light-harvesting chlorophyll-protein complex II subunit B1 | chr2:14524818-14525618 FORWARD LENGTH=266	rcu:RCOM_0633890 chlorophyll A/B binding protein, putative; K08912 light-harvesting complex II chlorophyll a/b binding protein 1	GO:0019538:protein metabolic process,GO:0043283:biopolymer metabolic process,GO:0044260:cellular macromolecule metabolic process	GO:0043169:cation binding	GO:0005622:intracellular,GO:0009521:photosystem,GO:0043229:intracellular organelle,GO:0043231:intracellular membrane-bound organelle,GO:0044424:intracellular part,GO:0044436:thylakoid part,GO:0044446:intracellular organelle part,GO:0016020:membrane,GO:0031224:intrinsic to membrane,GO:0044425:membrane part,GO:0005622:intracellular,GO:0005737:cytoplasm,GO:0031984:organelle subcompartment,GO:0043229…
contig_2823		207.344	318.638	362.86	373.296		-1.53676	1.14e-06		1.13878	0.0904333		1.17154	0.03778		1.75004	5.86e-11		1.80037	4.26e-12		gi|32400871|gb|AAP80667.1|AF479048_1 ribosomal Pr 117 [Triticum aestivum]	AT3G04400.1 | Symbols: emb2171 | Ribosomal protein L14p/L23e family protein | chr3:1167339-1168308 FORWARD LENGTH=140	pop:POPTR_677379 hypothetical protein; K02894 large subunit ribosomal protein L23e	NO HITS FOUND	NO HITS FOUND	GO:0005622:intracellular,GO:0005737:cytoplasm,GO:0005840:ribosome,GO:0030529:ribonucleoprotein complex,GO:0033279:ribosomal subunit,GO:0043229:intracellular organelle,GO:0043232:intracellular non-membrane-bound organelle,GO:0044424:intracellular part,GO:0044444:cytoplasmic part,GO:0044446:intracellular organelle part
contig_4048		210.369	318.103	325.644	329.154		-1.51212	2.63e-06		1.02371	0.766499		1.03474	0.664282		1.54797	5.94e-07		1.56465	2.91e-07		gi|224116704|ref|XP_002331857.1| predicted protein [Populus trichocarpa]_x0001_gi|224132224|ref|XP_002321286.1| predicted protein [Populus trichocarpa]_x0001_gi|118483614|gb|ABK93702.1| unknown [Populus trichocarpa]_x0001_gi|118484494|gb|ABK94122.1| unknown [Populus trichocarpa]_x0001_gi|222862059|gb|EEE99601.1| predicted protein [Populus trichocarpa]_x0001_gi|222875375|gb|EEF12506.1| predicted p…	AT4G18100.1 | Symbols: | Ribosomal protein L32e | chr4:10035715-10036475 REVERSE LENGTH=133	pop:POPTR_665064 hypothetical protein; K02912 large subunit ribosomal protein L32e	NO HITS FOUND	NO HITS FOUND	GO:0005622:intracellular,GO:0030529:ribonucleoprotein complex,GO:0044424:intracellular part
de_novo_11945		473.224	317.26	328.328	295.717		1.4916	2.68e-08		1.03489	0.663393		-1.07285	0.38463		-1.44131	2.93e-07		-1.60026	1.32e-10		ref|XP_002864872.1| hypothetical protein ARALYDRAFT_496573 [Arabidopsis lyrata subsp. lyrata]_x0001_gb|EFH41131.1| hypothetical protein ARALYDRAFT_496573 [Arabidopsis lyrata subsp. lyrata]	AT5G63850.1 | Symbols: AAP4 | amino acid permease 4 | chr5:25551494-25553374 FORWARD LENGTH=466	vvi:100242414 hypothetical protein LOC100242414	GO:0006810:transport,GO:0015837:amine transport,GO:0015849:organic acid transport	GO:0022891:substrate-specific transmembrane transporter activity	GO:0016020:membrane,GO:0031224:intrinsic to membrane,GO:0044425:membrane part
gi|100423354|gb|BV682063.1|		340.28	315.831	259.912	208.603		1.07741	0.340209		-1.21514	0.0198107		-1.51403	2.68e-06		-1.30921	0.0010301		-1.63123	1.68e-08		No hits found	No hits found	No hits found	NO HITS FOUND	NO HITS FOUND	NO HITS FOUND
gi|106879129|gb|BV682227.2|		332.578	315.684	291.357	230.46		1.05352	0.507334		-1.08349	0.323878		-1.3698	0.000261949		-1.14148	0.0990863		-1.44311	1.62e-05		gi|224055689|ref|XP_002298604.1| predicted protein [Populus trichocarpa]_x0001_gi|222845862|gb|EEE83409.1| predicted protein [Populus trichocarpa]	AT3G01780.1 | Symbols: TPLATE | ARM repeat superfamily protein | chr3:279171-283399 FORWARD LENGTH=1176	pop:POPTR_549660 hypothetical protein	NO HITS FOUND	NO HITS FOUND	NO HITS FOUND
de_novo_11540		326.909	315.461	344.537	361.832		1.03629	0.651794		1.09217	0.25808		1.14699	0.0749243		1.05392	0.496672		1.10683	0.183566		ref|XP_002271911.1| PREDICTED: hypothetical protein [Vitis vinifera]_x0001_emb|CAN63832.1| hypothetical protein VITISV_009130 [Vitis vinifera]	AT2G03440.1 | Symbols: NRP1, ATNRP1 | nodulin-related protein 1 | chr2:1039409-1039972 REVERSE LENGTH=187	vvi:100262861 hypothetical protein LOC100262861	NO HITS FOUND	NO HITS FOUND	NO HITS FOUND
contig_6996		264.21	314.263	303.398	344.269		-1.18944	0.0375007		-1.03581	0.662279		1.09548	0.242619		1.14832	0.100214		1.30301	0.00116574		gi|224059642|ref|XP_002299948.1| predicted protein [Populus trichocarpa]_x0001_gi|222847206|gb|EEE84753.1| predicted protein [Populus trichocarpa]	AT3G08580.2 | Symbols: AAC1 | ADP/ATP carrier 1 | chr3:2605706-2607030 REVERSE LENGTH=381	pop:POPTR_815411 hypothetical protein; K05863 solute carrier family 25 (mitochondrial carrier; adenine nucleotide translocator)	GO:0006810:transport,GO:0015931:nucleobase, nucleoside, nucleotide and nucleic acid transport	GO:0022804:active transmembrane transporter activity,GO:0043169:cation binding,GO:0046872:metal ion binding	GO:0016020:membrane,GO:0031224:intrinsic to membrane,GO:0044425:membrane part,GO:0030312:external encapsulating structure,GO:0005622:intracellular,GO:0016020:membrane,GO:0019866:organelle inner membrane,GO:0031090:organelle membrane,GO:0031967:organelle envelope,GO:0043229:intracellular organelle,GO:0044424:intracellular part,GO:0044446:intracellular organelle part,GO:0005622:intracellular,GO:004…
contig_11204		366.691	313.756	257.609	320.555		1.16871	0.0425027		-1.21796	0.0188516		1.02167	0.787405		-1.42344	1.23e-05		-1.14393	0.0785668		ref|XP_002321087.1| predicted protein [Populus trichocarpa]_x0001_gb|EEE99402.1| predicted protein [Populus trichocarpa]	AT3G23730.1 | Symbols: XTH16 | xyloglucan endotransglucosylase/hydrolase 16 | chr3:8550222-8551248 FORWARD LENGTH=291	pop:POPTR_572886 hypothetical protein; K08235 xyloglucan:xyloglucosyl transferase [EC:2.4.1.207]	NO HITS FOUND	GO:0016798:hydrolase activity, acting on glycosyl bonds,GO:0016757:transferase activity, transferring glycosyl groups	GO:0030312:external encapsulating structure
contig_86402		233.265	313.048	351.384	366.607		-1.34202	0.000635875		1.12246	0.137184		1.17109	0.0400037		1.50637	9.73e-07		1.57163	4.72e-08		gi|29466643|dbj|BAC66787.1| expansin [Prunus persica]	AT2G39700.1 | Symbols: ATEXPA4, ATEXP4, ATHEXP ALPHA 1.6, EXPA4 | expansin A4 | chr2:16544246-16545434 REVERSE LENGTH=257	rcu:RCOM_0203470 Alpha-expansin 4 precursor, putative	GO:0045229:external encapsulating structure organization and biogenesis	NO HITS FOUND	NO HITS FOUND
contig_11564		276.652	312.919	309.478	354.925		-1.13109	0.135543		-1.01112	0.890407		1.13424	0.104255		1.11865	0.175461		1.28293	0.00183531		gb|ABK92589.1| unknown [Populus trichocarpa]	AT3G53750.1 | Symbols: ACT3 | actin 3 | chr3:19915924-19917371 FORWARD LENGTH=377	pop:POPTR_820341 ACT4; actin 4	NO HITS FOUND	GO:0017076:purine nucleotide binding,GO:0032553:ribonucleotide binding	GO:0005622:intracellular,GO:0043229:intracellular organelle,GO:0043232:intracellular non-membrane-bound organelle,GO:0044424:intracellular part
contig_2763		270.597	312.681	303.355	311.766		-1.15552	0.0815923		-1.03074	0.707367		-1.00293	0.970844		1.12106	0.17184		1.15214	0.0881957		gi|67107029|gb|AAY67798.1| 14-3-3 protein [Manihot esculenta]_x0001_gi|291293223|gb|ADD92155.1| 14-3-3 protein [Manihot esculenta]	AT3G02520.1 | Symbols: GRF7, GF14 NU | general regulatory factor 7 | chr3:526800-527915 REVERSE LENGTH=265	pop:POPTR_580782 hypothetical protein; K06630 tyrosine 3-monooxygenase/tryptophan 5-monooxygenase activation protein	NO HITS FOUND	NO HITS FOUND	NO HITS FOUND
contig_10557		203.96	312.516	256.598	296.531		-1.53224	1.68e-06		-1.21792	0.019105		-1.05391	0.517533		1.25808	0.0141941		1.45387	3.4e-05		No hits found	No hits found	No hits found	NO HITS FOUND	NO HITS FOUND	NO HITS FOUND
contig_9472		300.169	311.899	303.243	324.634		-1.03908	0.635718		-1.02854	0.727333		1.04083	0.614044		1.01024	0.900506		1.0815	0.328095		gi|225433728|ref|XP_002269474.1| PREDICTED: hypothetical protein [Vitis vinifera]	AT1G05850.1 | Symbols: POM1, ERH2, ELP1, CTL1, ELP, HOT2, ATCTL1 | Chitinase family protein | chr1:1766833-1768117 REVERSE LENGTH=321	vvi:100266937 hypothetical protein LOC100266937	GO:0008361:regulation of cell size,GO:0009653:anatomical structure morphogenesis,GO:0022603:regulation of anatomical structure morphogenesis,GO:0032989:cellular structure morphogenesis,GO:0050793:regulation of developmental process,GO:0009725:response to hormone stimulus,GO:0005975:carbohydrate metabolic process,GO:0009057:macromolecule catabolic process,GO:0009308:amine metabolic process,GO:0044…	GO:0016798:hydrolase activity, acting on glycosyl bonds	NO HITS FOUND
gi|100423758|gb|BV682195.1|		321.751	311.529	286.615	225.462		1.03281	0.684879		-1.08692	0.308757		-1.38173	0.00020078		-1.12259	0.154583		-1.42707	3.75e-05		No hits found	No hits found	No hits found	NO HITS FOUND	NO HITS FOUND	NO HITS FOUND
contig_6595		242.589	310.912	319.617	370.794		-1.28164	0.00367613		1.028	0.729078		1.1926	0.0218467		1.31752	0.00115266		1.52849	2.1e-07		gi|2213425|emb|CAB09799.1| hypothetical protein [Citrus x paradisi]	AT1G11840.6 | Symbols: GLX1 | glyoxalase I homolog | chr1:3995928-3997518 FORWARD LENGTH=322	vvi:100257313 hypothetical protein LOC100257313	NO HITS FOUND	GO:0016846:carbon-sulfur lyase activity,GO:0043169:cation binding	NO HITS FOUND
Contig4083		181.941	310.621	306.408	301.757		-1.70726	5.72e-09		-1.01375	0.865444		-1.02937	0.720468		1.6841	1.54e-08		1.65854	4.51e-08		No hits found	No hits found	No hits found	NO HITS FOUND	NO HITS FOUND	NO HITS FOUND
Contig7844		303.253	309.705	282.327	302.532		-1.02127	0.794608		-1.09697	0.260893		-1.02371	0.7721		-1.07412	0.387586		-1.00239	0.976626		gi|255640671|gb|ACU20620.1| unknown [Glycine max]	AT3G06035.1 | Symbols: | Glycoprotein membrane precursor GPI-anchored | chr3:1823172-1824110 REVERSE LENGTH=200	vvi:100257944 hypothetical protein LOC100257944	NO HITS FOUND	NO HITS FOUND	GO:0016020:membrane,GO:0031224:intrinsic to membrane,GO:0044425:membrane part
gi|92130806|dbj|BD284066.1|		200.727	308.006	361.691	369.444		-1.53445	1.85e-06		1.1743	0.038096		1.19947	0.0182711		1.8019	8.62e-12		1.84053	1.15e-12		gi|297740489|emb|CBI30671.3| unnamed protein product [Vitis vinifera]	AT5G45890.1 | Symbols: SAG12 | senescence-associated gene 12 | chr5:18613300-18614759 FORWARD LENGTH=346	vvi:100246411 hypothetical protein LOC100246411; K01365 cathepsin L [EC:3.4.22.15]	GO:0019538:protein metabolic process	GO:0016627:oxidoreductase activity, acting on the CH-CH group of donors	NO HITS FOUND
contig_3208		207.444	307.018	315.769	367.894		-1.48001	1.09e-05		1.0285	0.726094		1.19828	0.0191375		1.52219	2.06e-06		1.77346	1.73e-11		gi|224135747|ref|XP_002322150.1| predicted protein [Populus trichocarpa]_x0001_gi|222869146|gb|EEF06277.1| predicted protein [Populus trichocarpa]	AT3G53870.1 | Symbols: | Ribosomal protein S3 family protein | chr3:19951547-19952782 FORWARD LENGTH=249	pop:POPTR_835145 hypothetical protein; K02985 small subunit ribosomal protein S3e	NO HITS FOUND	NO HITS FOUND	GO:0005622:intracellular,GO:0030529:ribonucleoprotein complex,GO:0044424:intracellular part
contig_28997		311.761	306.853	306.364	317.438		1.01599	0.843732		-1.0016	0.984242		1.0345	0.672101		-1.01762	0.828308		1.01821	0.821087		gi|225439749|ref|XP_002274570.1| PREDICTED: hypothetical protein [Vitis vinifera]_x0001_gi|147769777|emb|CAN63391.1| hypothetical protein VITISV_009336 [Vitis vinifera]	AT5G02560.1 | Symbols: HTA12 | histone H2A 12 | chr5:575437-576456 FORWARD LENGTH=153	vvi:100265411 hypothetical protein LOC100265411; K11251 histone H2A	NO HITS FOUND	NO HITS FOUND	GO:0005622:intracellular,GO:0043229:intracellular organelle,GO:0043231:intracellular membrane-bound organelle,GO:0044424:intracellular part
contig_2963		340.239	306.852	316.483	283.925		1.1088	0.189659		1.03139	0.699931		-1.08075	0.345956		-1.07506	0.354307		-1.19834	0.0242282		gi|224141971|ref|XP_002324334.1| predicted protein [Populus trichocarpa]_x0001_gi|222865768|gb|EEF02899.1| predicted protein [Populus trichocarpa]	AT5G10840.1 | Symbols: | Endomembrane protein 70 protein family | chr5:3424910-3427797 REVERSE LENGTH=648	pop:POPTR_578289 hypothetical protein	NO HITS FOUND	NO HITS FOUND	GO:0005622:intracellular,GO:0043229:intracellular organelle,GO:0043231:intracellular membrane-bound organelle,GO:0044424:intracellular part,GO:0016020:membrane
gi|100423772|gb|BV682199.1|		327.355	306.188	238.878	195.066		1.06913	0.400756		-1.28177	0.003931		-1.56967	6.42e-07		-1.37039	0.000197669		-1.67818	6.14e-09		No hits found	No hits found	No hits found	NO HITS FOUND	NO HITS FOUND	NO HITS FOUND
contig_4598		261.993	306.137	303.973	335.773		-1.16849	0.0641659		-1.00712	0.930273		1.09681	0.242454		1.16023	0.0778017		1.28161	0.00253991		gi|224059642|ref|XP_002299948.1| predicted protein [Populus trichocarpa]_x0001_gi|222847206|gb|EEE84753.1| predicted protein [Populus trichocarpa]	AT5G13490.2 | Symbols: AAC2 | ADP/ATP carrier 2 | chr5:4336034-4337379 FORWARD LENGTH=385	pop:POPTR_815411 hypothetical protein; K05863 solute carrier family 25 (mitochondrial carrier; adenine nucleotide translocator)	GO:0006810:transport	NO HITS FOUND	GO:0005622:intracellular,GO:0043229:intracellular organelle,GO:0043231:intracellular membrane-bound organelle,GO:0044424:intracellular part,GO:0016020:membrane
contig_13393		201.156	306.132	333.425	349.85		-1.52186	2.98e-06		1.08915	0.280851		1.14281	0.0880005		1.65755	9.24e-09		1.7392	1.93e-10		ref|NP_001064799.1| Os10g0465800 [Oryza sativa Japonica Group]_x0001_gb|AAK27801.1|AC022457_4 60S ribosomal protein L21 [Oryza sativa Japonica Group]_x0001_gb|AAP54186.1| 60S ribosomal protein L21, putative, expressed [Oryza sativa Japonica Group]_x0001_dbj|BAF26713.1| Os10g0465800 [Oryza sativa Japonica Group]	AT1G57860.1 | Symbols: | Translation protein SH3-like family protein | chr1:21430034-21430827 REVERSE LENGTH=164	osa:4348839 Os10g0465800; K02889 large subunit ribosomal protein L21e	NO HITS FOUND	NO HITS FOUND	GO:0005622:intracellular,GO:0030529:ribonucleoprotein complex,GO:0044424:intracellular part
contig_2131		328.7	306.099	260.889	327.395		1.07384	0.370075		-1.17329	0.057738		1.06957	0.397881		-1.25992	0.00522182		-1.00399	0.959382		gi|224083362|ref|XP_002306996.1| predicted protein [Populus trichocarpa]_x0001_gi|222856445|gb|EEE93992.1| predicted protein [Populus trichocarpa]	AT1G20850.1 | Symbols: XCP2 | xylem cysteine peptidase 2 | chr1:7252208-7253537 FORWARD LENGTH=356	pop:POPTR_715679 hypothetical protein	GO:0019538:protein metabolic process,GO:0008219:cell death,GO:0030154:cell differentiation	GO:0016627:oxidoreductase activity, acting on the CH-CH group of donors	GO:0005622:intracellular,GO:0005737:cytoplasm,GO:0043229:intracellular organelle,GO:0043231:intracellular membrane-bound organelle,GO:0044424:intracellular part,GO:0044444:cytoplasmic part,GO:0030312:external encapsulating structure
contig_1651		205.985	306.057	309.918	389.891		-1.48582	9.36e-06		1.01262	0.87649		1.27392	0.00147773		1.50456	4.51e-06		1.89281	3.25e-14		gi|307136141|gb|ADN33986.1| 40S ribosomal protein s2 [Cucumis melo subsp. melo]	AT3G57490.1 | Symbols: | Ribosomal protein S5 family protein | chr3:21279824-21280887 REVERSE LENGTH=276	rcu:RCOM_1577790 40S ribosomal protein S2, putative	NO HITS FOUND	NO HITS FOUND	GO:0005622:intracellular,GO:0005737:cytoplasm,GO:0005840:ribosome,GO:0015935:small ribosomal subunit,GO:0030529:ribonucleoprotein complex,GO:0033279:ribosomal subunit,GO:0043229:intracellular organelle,GO:0043232:intracellular non-membrane-bound organelle,GO:0044424:intracellular part,GO:0044444:cytoplasmic part,GO:0044446:intracellular organelle part
contig_16616		205.423	304.523	325.12	322.071		-1.48242	1.1e-05		1.06764	0.412131		1.05763	0.48365		1.58269	1.86e-07		1.56785	3.5e-07		gi|255542784|ref|XP_002512455.1| 60S ribosomal protein L18, putative [Ricinus communis]_x0001_gi|223548416|gb|EEF49907.1| 60S ribosomal protein L18, putative [Ricinus communis]	AT5G27850.1 | Symbols: | Ribosomal protein L18e/L15 superfamily protein | chr5:9873169-9874297 FORWARD LENGTH=187	rcu:RCOM_1433890 60S ribosomal protein L18, putative	NO HITS FOUND	NO HITS FOUND	GO:0005622:intracellular,GO:0030529:ribonucleoprotein complex,GO:0044424:intracellular part
contig_10938		284.654	304.146	277.275	265.305		-1.06848	0.422224		-1.09691	0.265511		-1.1464	0.103819		-1.02661	0.755837		-1.07293	0.40978		ref|XP_002263278.1| PREDICTED: ripening-related protein-like [Vitis vinifera]_x0001_emb|CAB85625.1| putative ripening-related protein [Vitis vinifera]_x0001_emb|CAN79279.1| hypothetical protein VITISV_005237 [Vitis vinifera]_x0001_emb|CBI24569.3| unnamed protein product [Vitis vinifera]	AT5G62350.1 | Symbols: | Plant invertase/pectin methylesterase inhibitor superfamily protein | chr5:25037504-25038112 FORWARD LENGTH=202	vvi:100232884 GRIP28; ripening-related protein-like	GO:0009314:response to radiation	GO:0016788:hydrolase activity, acting on ester bonds	NO HITS FOUND
contig_25696		201.013	304.037	291.365	321.265		-1.51253	4.33e-06		-1.04349	0.603857		1.05666	0.491237		1.44948	4.53e-05		1.59823	1.29e-07		gi|15637350|gb|AAL04507.1|AF406809_1 glutaredoxin [Tilia platyphyllos]	AT5G40370.1 | Symbols: | Glutaredoxin family protein | chr5:16147826-16149052 REVERSE LENGTH=111	pop:POPTR_173884 PtrcGrx_C2; glutaredoxin C2; K03676 glutaredoxin 3	GO:0042592:homeostatic process	GO:0015036:disulfide oxidoreductase activity	GO:0005622:intracellular,GO:0043229:intracellular organelle,GO:0043231:intracellular membrane-bound organelle,GO:0044424:intracellular part,GO:0016020:membrane
contig_12712		214.624	303.78	322.167	343.539		-1.4154	8.82e-05		1.06052	0.462788		1.13088	0.118343		1.50107	3.28e-06		1.60065	4.36e-08		ref|XP_002518960.1| 60S ribosomal protein L9, putative [Ricinus communis]_x0001_gb|EEF43493.1| 60S ribosomal protein L9, putative [Ricinus communis]	AT1G33140.1 | Symbols: PGY2 | Ribosomal protein L6 family | chr1:12023360-12024502 FORWARD LENGTH=194	rcu:RCOM_1315040 60S ribosomal protein L9, putative; K02940 large subunit ribosomal protein L9e	NO HITS FOUND	GO:0003723:RNA binding	GO:0005622:intracellular,GO:0030529:ribonucleoprotein complex,GO:0044424:intracellular part
contig_2527		270.245	302.514	284.707	319.833		-1.11941	0.17788		-1.06254	0.462871		1.05725	0.487896		1.05352	0.539667		1.18349	0.0412935		gi|225433128|ref|XP_002285175.1| PREDICTED: hypothetical protein [Vitis vinifera]_x0001_gi|296083652|emb|CBI23641.3| unnamed protein product [Vitis vinifera]	AT2G31200.1 | Symbols: ADF6, ATADF6 | actin depolymerizing factor 6 | chr2:13294171-13294948 FORWARD LENGTH=146	vvi:100242532 hypothetical protein LOC100242532; K05765 cofilin	NO HITS FOUND	NO HITS FOUND	NO HITS FOUND
contig_7113		197.051	301.397	276.334	309.319		-1.52953	2.79e-06		-1.0907	0.297488		1.02629	0.748762		1.40234	0.000264292		1.56974	5.61e-07		gi|255647551|gb|ACU24239.1| unknown [Glycine max]	AT4G15000.1 | Symbols: | Ribosomal L27e protein family | chr4:8571896-8572303 FORWARD LENGTH=135	vvi:100250703 hypothetical protein LOC100250703; K02901 large subunit ribosomal protein L27e	NO HITS FOUND	NO HITS FOUND	GO:0005622:intracellular,GO:0005737:cytoplasm,GO:0005840:ribosome,GO:0030529:ribonucleoprotein complex,GO:0033279:ribosomal subunit,GO:0043229:intracellular organelle,GO:0043232:intracellular non-membrane-bound organelle,GO:0044424:intracellular part,GO:0044444:cytoplasmic part,GO:0044446:intracellular organelle part
contig_17573		262.303	301.089	291.938	336.414		-1.14787	0.10246		-1.03135	0.707348		1.11732	0.162065		1.11298	0.208468		1.28254	0.00244746		gi|2213877|gb|AAB61597.1| glutamine synthetase [Hevea brasiliensis]	AT5G37600.1 | Symbols: ATGSR1, GLN1;1, GSR 1, ATGLN1;1 | glutamine synthase clone R1 | chr5:14933574-14935656 REVERSE LENGTH=356	vvi:100246404 GS, 2, GS1, GS1-2; glutamine synthetase; K01915 glutamine synthetase [EC:6.3.1.2]	GO:0006082:organic acid metabolic process,GO:0006519:amino acid and derivative metabolic process,GO:0009308:amine metabolic process	GO:0016879:ligase activity, forming carbon-nitrogen bonds,GO:0017076:purine nucleotide binding,GO:0032553:ribonucleotide binding	GO:0005622:intracellular,GO:0044424:intracellular part
contig_30863		259.509	300.528	265.848	300.332		-1.15807	0.0832209		-1.13045	0.145346		-1.00065	0.993613		1.02443	0.782329		1.15731	0.0846545		gi|255556366|ref|XP_002519217.1| conserved hypothetical protein [Ricinus communis]_x0001_gi|223541532|gb|EEF43081.1| conserved hypothetical protein [Ricinus communis]	AT3G17020.1 | Symbols: | Adenine nucleotide alpha hydrolases-like superfamily protein | chr3:5802728-5804063 REVERSE LENGTH=163	rcu:RCOM_1000460 hypothetical protein	NO HITS FOUND	NO HITS FOUND	GO:0016020:membrane
contig_33128		289.605	300.258	297.929	335.476		-1.03678	0.661238		-1.00782	0.92419		1.11729	0.162762		1.02874	0.73156		1.15839	0.0666805		gi|192338748|gb|ACF04279.1| UDP-D-glucuronate carboxy-lyase [Eucalyptus grandis]	AT5G59290.2 | Symbols: UXS3, ATUXS3 | UDP-glucuronic acid decarboxylase 3 | chr5:23915814-23917998 REVERSE LENGTH=357	rcu:RCOM_0464520 dtdp-glucose 4-6-dehydratase, putative (EC:4.1.1.35); K01710 dTDP-glucose 4,6-dehydratase [EC:4.2.1.46]	GO:0005975:carbohydrate metabolic process,GO:0006066:alcohol metabolic process,GO:0006139:nucleobase, nucleoside, nucleotide and nucleic acid metabolic process	GO:0016830:carbon-carbon lyase activity	GO:0005622:intracellular,GO:0005737:cytoplasm,GO:0044424:intracellular part,GO:0044444:cytoplasmic part,GO:0016020:membrane
contig_2290		240.99	300.15	314.658	329.443		-1.24548	0.0109933		1.04834	0.558825		1.0976	0.243374		1.30569	0.00176911		1.36704	0.000209616		gi|238575930|ref|XP_002387848.1| hypothetical protein MPER_13207 [Moniliophthora perniciosa FA553]_x0001_gi|215448667|gb|EEB88778.1| hypothetical protein MPER_13207 [Moniliophthora perniciosa FA553]	AT1G51200.4 | Symbols: | A20/AN1-like zinc finger family protein | chr1:18985690-18986211 FORWARD LENGTH=173	mpr:MPER_13207 hypothetical protein	NO HITS FOUND	GO:0043169:cation binding,GO:0046872:metal ion binding	NO HITS FOUND
contig_4475		278.176	299.823	278.203	284.757		-1.07782	0.368335		-1.07771	0.368952		-1.05291	0.53359		1.0001	0.999077		1.02366	0.781708		gi|217074124|gb|ACJ85422.1| unknown [Medicago truncatula]	AT2G20760.1 | Symbols: | Clathrin light chain protein | chr2:8943279-8945108 REVERSE LENGTH=338	pop:POPTR_555555 hypothetical protein	GO:0006810:transport	NO HITS FOUND	GO:0012505:endomembrane system,GO:0016020:membrane,GO:0005622:intracellular,GO:0005737:cytoplasm,GO:0044424:intracellular part,GO:0044444:cytoplasmic part,GO:0016020:membrane,GO:0044425:membrane part
contig_18930		301.664	299.265	265.874	230.03		1.00801	0.922132		-1.12559	0.160446		-1.30098	0.00260942		-1.13461	0.133284		-1.31141	0.00188423		gi|297736547|emb|CBI25418.3| unnamed protein product [Vitis vinifera]	AT2G40370.1 | Symbols: LAC5 | laccase 5 | chr2:16858192-16860593 REVERSE LENGTH=580	rcu:RCOM_0687550 laccase, putative (EC:1.10.3.3)	GO:0006519:amino acid and derivative metabolic process,GO:0006725:aromatic compound metabolic process,GO:0009698:phenylpropanoid metabolic process,GO:0010035:response to inorganic substance	GO:0043169:cation binding,GO:0016679:oxidoreductase activity, acting on diphenols and related substances as donors	NO HITS FOUND
gi|106879110|gb|BV682244.2|		324.141	298.73	246.165	196.911		1.08506	0.308992		-1.21354	0.0243733		-1.51708	4.55e-06		-1.31676	0.00108725		-1.64613	2.2e-08		No hits found	No hits found	No hits found	NO HITS FOUND	NO HITS FOUND	NO HITS FOUND
contig_12648		269.648	298.154	304.427	307.507		-1.10572	0.231961		1.02104	0.798503		1.03137	0.704202		1.12898	0.146916		1.1404	0.115297		gb|ACV66985.1| plasma membrane aquaporin 1 [Hevea brasiliensis]	AT4G00430.1 | Symbols: TMP-C, PIP1;4, PIP1E | plasma membrane intrinsic protein 1;4 | chr4:186143-187531 REVERSE LENGTH=287	rcu:RCOM_1687030 Aquaporin PIP1.3, putative	GO:0006810:transport	NO HITS FOUND	GO:0016020:membrane,GO:0031224:intrinsic to membrane,GO:0044425:membrane part
contig_28426		267.52	298.006	235.194	271.415		-1.11396	0.200212		-1.26706	0.00652159		-1.09797	0.265528		-1.13744	0.149709		1.01456	0.866912		gi|297791835|ref|XP_002863802.1| ubiquitin family protein [Arabidopsis lyrata subsp. lyrata]_x0001_gi|297309637|gb|EFH40061.1| ubiquitin family protein [Arabidopsis lyrata subsp. lyrata]	AT5G42300.1 | Symbols: UBL5 | ubiquitin-like protein 5 | chr5:16913611-16913832 REVERSE LENGTH=73	pop:POPTR_563737 hypothetical protein; K13113 ubiquitin-like protein 5	NO HITS FOUND	NO HITS FOUND	NO HITS FOUND
contig_32373		236.403	297.129	300.468	352.196		-1.25688	0.00856351		1.01124	0.891458		1.18533	0.0307436		1.271	0.00568808		1.48981	1.72e-06		No hits found	No hits found	No hits found	NO HITS FOUND	NO HITS FOUND	NO HITS FOUND
contig_4895		279.757	296.606	269.101	266.879		-1.06023	0.483217		-1.10221	0.247918		-1.11139	0.210831		-1.0396	0.649567		-1.04825	0.582147		gi|225452887|ref|XP_002283932.1| PREDICTED: hypothetical protein [Vitis vinifera]	AT5G39570.1 | Symbols: | FUNCTIONS IN: molecular_function unknown; INVOLVED IN: biological_process unknown; LOCATED IN: cytosol, nucleus; EXPRESSED IN: 25 plant structures; EXPRESSED DURING: 14 growth stages; BEST Arabidopsis thaliana protein match is: glycine-rich protein (TAIR:AT3G29075.1); Has 30201 Blast hits to 17322 proteins in 780 species: Archae - 12; Bacteria - 1396; Metazoa - 17338; Fun…	vvi:100252475 hypothetical protein LOC100252475	NO HITS FOUND	NO HITS FOUND	NO HITS FOUND
contig_15797		251.304	296.529	246.614	284.854		-1.17996	0.0534546		-1.2024	0.0322782		-1.04099	0.628575		-1.01902	0.833727		1.1335	0.147673		gi|225425390|ref|XP_002276865.1| PREDICTED: hypothetical protein isoform 2 [Vitis vinifera]	AT1G27310.1 | Symbols: NTF2A | nuclear transport factor 2A | chr1:9484615-9485790 REVERSE LENGTH=122	vvi:100252245 hypothetical protein LOC100252245	GO:0006810:transport,GO:0046907:intracellular transport,GO:0051641:cellular localization,GO:0051649:establishment of cellular localization,GO:0006810:transport,GO:0008104:protein localization,GO:0015031:protein transport,GO:0045184:establishment of protein localization,GO:0046907:intracellular transport,GO:0051641:cellular localization,GO:0051649:establishment of cellular localization	GO:0019899:enzyme binding	GO:0012505:endomembrane system,GO:0016020:membrane,GO:0005622:intracellular,GO:0043229:intracellular organelle,GO:0043231:intracellular membrane-bound organelle,GO:0044424:intracellular part,GO:0016020:membrane
contig_14908		243.198	296.366	286.641	278.954		-1.21862	0.0221219		-1.03393	0.687405		-1.06242	0.468295		1.17863	0.0592568		1.14702	0.11791		gi|225440831|ref|XP_002282071.1| PREDICTED: similar to ubiquitin fusion protein [Vitis vinifera]_x0001_gi|255578906|ref|XP_002530306.1| ubiquitin, putative [Ricinus communis]_x0001_gi|255578975|ref|XP_002530340.1| ubiquitin, putative [Ricinus communis]_x0001_gi|71040673|gb|AAZ20285.1| ubiquitin fusion protein [Arachis hypogaea]_x0001_gi|147769165|emb|CAN60770.1| hypothetical protein VITISV_012429…	AT3G52590.1 | Symbols: UBQ1, EMB2167, ERD16, HAP4 | ubiquitin extension protein 1 | chr3:19505668-19506681 FORWARD LENGTH=128	vvi:100246002 similar to ubiquitin fusion protein; K02927 large subunit ribosomal protein L40e	GO:0048513:organ development,GO:0048731:system development,GO:0019538:protein metabolic process,GO:0022411:cellular component disassembly,GO:0044260:cellular macromolecule metabolic process,GO:0007165:signal transduction,GO:0002682:regulation of immune system process,GO:0002684:positive regulation of immune system process,GO:0002757:immune response-activating signal transduction,GO:0007165:signal…	NO HITS FOUND	GO:0016020:membrane,GO:0031090:organelle membrane,GO:0005622:intracellular,GO:0031981:nuclear lumen,GO:0043229:intracellular organelle,GO:0043231:intracellular membrane-bound organelle,GO:0043233:organelle lumen,GO:0044424:intracellular part,GO:0044428:nuclear part,GO:0044446:intracellular organelle part,GO:0005622:intracellular,GO:0005737:cytoplasm,GO:0005840:ribosome,GO:0030529:ribonucleoprotei…
contig_21173		408.822	296.164	242.816	249.135		1.38039	2.15e-05		-1.2197	0.0216026		-1.18877	0.0441099		-1.68367	6.44e-11		-1.64097	4.08e-10		gi|255581751|ref|XP_002531677.1| Phenylalanine ammonia-lyase, putative [Ricinus communis]_x0001_gi|223528682|gb|EEF30696.1| Phenylalanine ammonia-lyase, putative [Ricinus communis]	AT3G53260.1 | Symbols: PAL2, ATPAL2 | phenylalanine ammonia-lyase 2 | chr3:19744256-19746619 REVERSE LENGTH=717	rcu:RCOM_0262230 Phenylalanine ammonia-lyase, putative (EC:4.3.1.24); K10775 phenylalanine ammonia-lyase [EC:4.3.1.24]	GO:0006082:organic acid metabolic process,GO:0006519:amino acid and derivative metabolic process,GO:0006725:aromatic compound metabolic process,GO:0009308:amine metabolic process	GO:0016840:carbon-nitrogen lyase activity	GO:0005622:intracellular,GO:0044424:intracellular part
contig_5146		364.711	295.655	226.637	256.554		1.23357	0.00720261		-1.30453	0.00251907		-1.15241	0.0963324		-1.60923	1.21e-08		-1.42158	1.38e-05		gi|255584675|ref|XP_002533060.1| dopamine beta-monooxygenase, putative [Ricinus communis]_x0001_gi|223527158|gb|EEF29330.1| dopamine beta-monooxygenase, putative [Ricinus communis]	AT3G25290.2 | Symbols: | Auxin-responsive family protein | chr3:9208955-9210353 FORWARD LENGTH=393	rcu:RCOM_0318360 dopamine beta-monooxygenase, putative	NO HITS FOUND	NO HITS FOUND	GO:0016020:membrane
contig_927		351.531	295.102	260.21	260.189		1.19122	0.02652		-1.13409	0.138982		-1.13418	0.138733		-1.35095	0.000219374		-1.35106	0.000218571		gi|300077149|gb|ADJ66851.1| O-methyltransferase [Vitis vinifera]	AT4G35160.1 | Symbols: | O-methyltransferase family protein | chr4:16730989-16732808 REVERSE LENGTH=382	vvi:100256875 hypothetical protein LOC100256875	GO:0006730:one-carbon compound metabolic process	GO:0016741:transferase activity, transferring one-carbon groups	NO HITS FOUND
contig_2373		370.359	294.717	244.391	234.019		1.25666	0.00334935		-1.20592	0.0302588		-1.25937	0.00829798		-1.51544	3.51e-07		-1.58261	2.63e-08		gi|146215994|gb|ABQ10199.1| cysteine protease Cp1 [Actinidia deliciosa]	AT5G60360.1 | Symbols: SAG2, AALP, ALP | aleurain-like protease | chr5:24280044-24282152 FORWARD LENGTH=358	vvi:100244107 hypothetical protein LOC100244107; K01366 cathepsin H [EC:3.4.22.16]	GO:0019538:protein metabolic process	NO HITS FOUND	NO HITS FOUND
de_novo_11929		319.184	294.233	173.248	210.535		1.0848	0.314124		-1.69833	1.9e-08		-1.39755	0.000191766		-1.84235	3.64e-11		-1.51606	2.22e-06		No hits found	No hits found	No hits found	NO HITS FOUND	NO HITS FOUND	NO HITS FOUND
contig_21714		177.836	294.221	307.513	376.772		-1.65445	7.54e-08		1.04518	0.588237		1.28058	0.00143194		1.7292	3.32e-09		2.11865	1.43e-17		gi|77999293|gb|ABB16993.1| unknown [Solanum tuberosum]	AT5G02960.1 | Symbols: | Ribosomal protein S12/S23 family protein | chr5:693280-694396 REVERSE LENGTH=142	pop:POPTR_826396 hypothetical protein	NO HITS FOUND	NO HITS FOUND	GO:0005622:intracellular,GO:0030529:ribonucleoprotein complex,GO:0044424:intracellular part
contig_6805		236.705	293.962	205.941	264.926		-1.24189	0.0129473		-1.42741	8.07e-05		-1.1096	0.219745		-1.14938	0.144057		1.11923	0.208062		gi|224116926|ref|XP_002331848.1| predicted protein [Populus trichocarpa]_x0001_gi|224118148|ref|XP_002317742.1| predicted protein [Populus trichocarpa]_x0001_gi|118484605|gb|ABK94176.1| unknown [Populus trichocarpa]_x0001_gi|118486683|gb|ABK95178.1| unknown [Populus trichocarpa]_x0001_gi|192910722|gb|ACF06469.1| ubiquitin conjugating enzyme [Elaeis guineensis]_x0001_gi|222858415|gb|EEE95962.1| pr…	AT5G53300.4 | Symbols: UBC10 | ubiquitin-conjugating enzyme 10 | chr5:21632802-21633989 REVERSE LENGTH=148	pop:POPTR_586577 hypothetical protein; K06689 ubiquitin-conjugating enzyme E2 D/E [EC:6.3.2.19]	GO:0009057:macromolecule catabolic process,GO:0019538:protein metabolic process,GO:0043283:biopolymer metabolic process,GO:0044248:cellular catabolic process,GO:0044260:cellular macromolecule metabolic process,GO:0019538:protein metabolic process,GO:0043283:biopolymer metabolic process,GO:0044260:cellular macromolecule metabolic process	GO:0019899:enzyme binding,GO:0016879:ligase activity, forming carbon-nitrogen bonds	NO HITS FOUND
gi|100423176|gb|BV682005.1|		322.124	292.167	224.861	183.149		1.10253	0.227133		-1.29932	0.00306771		-1.59524	5.26e-07		-1.43255	3.11e-05		-1.7588	5.12e-10		No hits found	No hits found	No hits found	NO HITS FOUND	NO HITS FOUND	NO HITS FOUND
gi|100423521|gb|BV682116.1|		311.446	291.604	258.54	203.674		1.06804	0.419505		-1.12789	0.158956		-1.43172	7.59e-05		-1.20463	0.0267377		-1.52914	1.93e-06		No hits found	No hits found	No hits found	NO HITS FOUND	NO HITS FOUND	NO HITS FOUND
de_novo_12005		234.505	290.68	265.643	303.481		-1.23955	0.0142509		-1.09425	0.288877		1.04404	0.599832		1.13278	0.164182		1.29413	0.00293321		No hits found	No hits found	No hits found	NO HITS FOUND	NO HITS FOUND	NO HITS FOUND
contig_4413		232.45	289.898	292.185	312.33		-1.24714	0.0119595		1.00789	0.924567		1.07738	0.361091		1.25698	0.00911054		1.34364	0.000615113		gi|67107029|gb|AAY67798.1| 14-3-3 protein [Manihot esculenta]_x0001_gi|291293223|gb|ADD92155.1| 14-3-3 protein [Manihot esculenta]	AT5G38480.1 | Symbols: GRF3, RCI1 | general regulatory factor 3 | chr5:15410277-15411285 FORWARD LENGTH=255	pop:POPTR_580782 hypothetical protein; K06630 tyrosine 3-monooxygenase/tryptophan 5-monooxygenase activation protein	NO HITS FOUND	NO HITS FOUND	NO HITS FOUND
contig_368		298.181	289.042	249.814	283.469		1.03162	0.706365		-1.15703	0.0912559		-1.01966	0.815999		-1.19361	0.0388985		-1.0519	0.542242		gi|255570954|ref|XP_002526428.1| conserved hypothetical protein [Ricinus communis]_x0001_gi|223534208|gb|EEF35923.1| conserved hypothetical protein [Ricinus communis]	AT1G09610.1 | Symbols: | Protein of unknown function (DUF579) | chr1:3111789-3112637 FORWARD LENGTH=282	rcu:RCOM_0757630 hypothetical protein	NO HITS FOUND	NO HITS FOUND	NO HITS FOUND
contig_33266		389.503	288.11	246.767	299.991		1.35192	9.66e-05		-1.16754	0.0740038		1.04124	0.624539		-1.57843	1.37e-08		-1.29838	0.000647615		gi|300909887|ref|ZP_07127348.1| conserved hypothetical protein [Lactobacillus reuteri SD2112]_x0001_gi|300893752|gb|EFK87111.1| conserved hypothetical protein [Lactobacillus reuteri SD2112]	No hits found	bmj:BMULJ_05098 hypothetical protein	NO HITS FOUND	NO HITS FOUND	NO HITS FOUND
contig_12510		220.612	288.007	281.127	302.703		-1.30549	0.00279609		-1.02448	0.773247		1.05103	0.545781		1.2743	0.00689796		1.37211	0.000328272		ref|XP_002327761.1| predicted protein [Populus trichocarpa]_x0001_gb|ABK94183.1| unknown [Populus trichocarpa]_x0001_gb|EEE75239.1| predicted protein [Populus trichocarpa]	AT4G36130.1 | Symbols: | Ribosomal protein L2 family | chr4:17097613-17098656 FORWARD LENGTH=258	pop:POPTR_1111495 hypothetical protein; K02938 large subunit ribosomal protein L8e	GO:0003006:reproductive developmental process	NO HITS FOUND	GO:0005622:intracellular,GO:0005737:cytoplasm,GO:0043229:intracellular organelle,GO:0043231:intracellular membrane-bound organelle,GO:0044424:intracellular part,GO:0044444:cytoplasmic part,GO:0005622:intracellular,GO:0005737:cytoplasm,GO:0005840:ribosome,GO:0030529:ribonucleoprotein complex,GO:0033279:ribosomal subunit,GO:0043229:intracellular organelle,GO:0043232:intracellular non-membrane-bound…
contig_12221		253.861	287.626	309.041	315.091		-1.13301	0.147071		1.07445	0.38107		1.09549	0.263649		1.21737	0.0200595		1.2412	0.0102626		ref|XP_002533463.1| malate dehydrogenase, putative [Ricinus communis]_x0001_gb|EEF28915.1| malate dehydrogenase, putative [Ricinus communis]	AT1G04410.1 | Symbols: | Lactate/malate dehydrogenase family protein | chr1:1189418-1191267 REVERSE LENGTH=332	rcu:RCOM_0400340 malate dehydrogenase, putative (EC:1.1.1.37); K00025 malate dehydrogenase [EC:1.1.1.37]	GO:0006082:organic acid metabolic process,GO:0005975:carbohydrate metabolic process,GO:0006066:alcohol metabolic process,GO:0009057:macromolecule catabolic process,GO:0044248:cellular catabolic process	GO:0016614:oxidoreductase activity, acting on CH-OH group of donors	NO HITS FOUND
contig_33139		280.334	287.57	218.564	302.726		-1.02581	0.761623		-1.31573	0.00215116		1.0527	0.533153		-1.28262	0.00567849		1.07988	0.354179		gi|225441339|ref|XP_002276510.1| PREDICTED: hypothetical protein [Vitis vinifera]_x0001_gi|147782754|emb|CAN70573.1| hypothetical protein VITISV_027129 [Vitis vinifera]	AT2G41430.5 | Symbols: ERD15 | dehydration-induced protein (ERD15) | chr2:17269736-17270314 FORWARD LENGTH=163	vvi:100248739 hypothetical protein LOC100248739	GO:0009314:response to radiation	NO HITS FOUND	NO HITS FOUND
contig_12		184.951	287.014	291.792	372.888		-1.55184	2.47e-06		1.01665	0.842745		1.2992	0.000823835		1.57768	9.2e-07		2.01615	9.99e-16		gb|ACU14901.1| unknown [Glycine max]	AT2G39390.1 | Symbols: | Ribosomal L29 family protein | chr2:16450803-16451762 REVERSE LENGTH=123	vvi:100265729 hypothetical protein LOC100265729; K02918 large subunit ribosomal protein L35e	GO:0022613:ribonucleoprotein complex biogenesis and assembly	NO HITS FOUND	GO:0016020:membrane,GO:0031090:organelle membrane,GO:0005622:intracellular,GO:0005737:cytoplasm,GO:0005840:ribosome,GO:0030529:ribonucleoprotein complex,GO:0033279:ribosomal subunit,GO:0043229:intracellular organelle,GO:0043232:intracellular non-membrane-bound organelle,GO:0044424:intracellular part,GO:0044444:cytoplasmic part,GO:0044446:intracellular organelle part
contig_22579		427.428	286.903	179.941	211.396		1.4898	1.36e-07		-1.59442	6.83e-07		-1.35718	0.000711665		-2.37537	2.44e-24		-2.02193	6.46e-18		gi|224142001|ref|XP_002324349.1| predicted protein [Populus trichocarpa]_x0001_gi|222865783|gb|EEF02914.1| predicted protein [Populus trichocarpa]	AT5G10770.1 | Symbols: | Eukaryotic aspartyl protease family protein | chr5:3403331-3405331 REVERSE LENGTH=474	pop:POPTR_1106310 hypothetical protein	NO HITS FOUND	NO HITS FOUND	NO HITS FOUND
contig_10415		212.427	286.385	283.363	293.174		-1.34816	0.000920825		-1.01067	0.89934		1.0237	0.778167		1.33393	0.00143514		1.38012	0.000324919		ref|XP_002327761.1| predicted protein [Populus trichocarpa]_x0001_gb|ABK94183.1| unknown [Populus trichocarpa]_x0001_gb|EEE75239.1| predicted protein [Populus trichocarpa]	AT4G36130.1 | Symbols: | Ribosomal protein L2 family | chr4:17097613-17098656 FORWARD LENGTH=258	pop:POPTR_1111495 hypothetical protein; K02938 large subunit ribosomal protein L8e	GO:0003006:reproductive developmental process	NO HITS FOUND	GO:0005622:intracellular,GO:0005737:cytoplasm,GO:0043229:intracellular organelle,GO:0043231:intracellular membrane-bound organelle,GO:0044424:intracellular part,GO:0044444:cytoplasmic part,GO:0005622:intracellular,GO:0005737:cytoplasm,GO:0005840:ribosome,GO:0030529:ribonucleoprotein complex,GO:0033279:ribosomal subunit,GO:0043229:intracellular organelle,GO:0043232:intracellular non-membrane-bound…
contig_128		541.24	286.342	207.879	215.31		1.89019	4.39e-19		-1.37745	0.000411328		-1.32991	0.00150842		-2.60363	3.1e-35		-2.51377	2.28e-33		gb|ABW89470.1| low molecular weight heat shock protein [Gossypium hirsutum]	AT2G29500.1 | Symbols: | HSP20-like chaperones superfamily protein | chr2:12633279-12633740 REVERSE LENGTH=153	rcu:RCOM_0731970 heat-shock protein, putative; K13993 HSP20 family protein	NO HITS FOUND	NO HITS FOUND	GO:0005622:intracellular,GO:0044424:intracellular part
contig_8184		249.953	286.336	275.87	299.637		-1.14556	0.116419		-1.03794	0.65926		1.04645	0.583035		1.10369	0.258802		1.19877	0.0341303		gi|224059642|ref|XP_002299948.1| predicted protein [Populus trichocarpa]_x0001_gi|222847206|gb|EEE84753.1| predicted protein [Populus trichocarpa]	AT5G13490.2 | Symbols: AAC2 | ADP/ATP carrier 2 | chr5:4336034-4337379 FORWARD LENGTH=385	pop:POPTR_815411 hypothetical protein; K05863 solute carrier family 25 (mitochondrial carrier; adenine nucleotide translocator)	GO:0006810:transport,GO:0015931:nucleobase, nucleoside, nucleotide and nucleic acid transport	GO:0022804:active transmembrane transporter activity,GO:0043169:cation binding,GO:0046872:metal ion binding	GO:0016020:membrane,GO:0031224:intrinsic to membrane,GO:0044425:membrane part,GO:0030312:external encapsulating structure,GO:0005622:intracellular,GO:0016020:membrane,GO:0019866:organelle inner membrane,GO:0031090:organelle membrane,GO:0031967:organelle envelope,GO:0043229:intracellular organelle,GO:0044424:intracellular part,GO:0044446:intracellular organelle part,GO:0005622:intracellular,GO:004…
contig_11449		199.338	286.279	294.846	285.649		-1.43615	7.78e-05		1.02992	0.722572		-1.00221	0.979001		1.47912	1.67e-05		1.43299	8.68e-05		gb|AAY41426.1| putative L24 ribosomal protein [Ipomoea batatas]	AT3G49910.1 | Symbols: | Translation protein SH3-like family protein | chr3:18504311-18504751 FORWARD LENGTH=146	vvi:100242242 hypothetical protein LOC100242242; K02898 large subunit ribosomal protein L26e	NO HITS FOUND	NO HITS FOUND	GO:0016020:membrane,GO:0031090:organelle membrane,GO:0005622:intracellular,GO:0005737:cytoplasm,GO:0005840:ribosome,GO:0030529:ribonucleoprotein complex,GO:0033279:ribosomal subunit,GO:0043229:intracellular organelle,GO:0043232:intracellular non-membrane-bound organelle,GO:0044424:intracellular part,GO:0044444:cytoplasmic part,GO:0044446:intracellular organelle part,GO:0005622:intracellular,GO:00…
contig_2609		270.142	286.066	239.602	276.76		-1.05895	0.499973		-1.19392	0.042801		-1.03362	0.695165		-1.12746	0.17652		1.0245	0.777412		gi|297717263|ref|XP_002834873.1| PREDICTED: hypothetical protein LOC100439748 [Pongo abelii]	AT5G10980.1 | Symbols: | Histone superfamily protein | chr5:3472591-3473349 REVERSE LENGTH=136	aml:100471070 histone H3.2-like; K11253 histone H3	NO HITS FOUND	NO HITS FOUND	NO HITS FOUND
contig_1932		257.182	285.679	267.005	286.489		-1.1108	0.221697		-1.06994	0.427458		1.00284	0.972991		1.03819	0.668233		1.11396	0.209162		gi|255641378|gb|ACU20966.1| unknown [Glycine max]	AT1G32050.1 | Symbols: | SCAMP family protein | chr1:11528616-11530974 FORWARD LENGTH=264	pop:POPTR_712356 hypothetical protein	NO HITS FOUND	NO HITS FOUND	GO:0016020:membrane,GO:0031224:intrinsic to membrane,GO:0044425:membrane part,GO:0005622:intracellular,GO:0043229:intracellular organelle,GO:0043231:intracellular membrane-bound organelle,GO:0044424:intracellular part
gi|100423841|gb|BV682222.1|		297.378	285.369	243.5	200.573		1.04208	0.619199		-1.17194	0.0688308		-1.42276	0.000117242		-1.22126	0.0205561		-1.48264	1.38e-05		No hits found	No hits found	No hits found	NO HITS FOUND	NO HITS FOUND	NO HITS FOUND
contig_52812		244.745	284.805	310.122	255.631		-1.16368	0.0819017		1.08889	0.299686		-1.11413	0.209871		1.26712	0.0055075		1.04448	0.626903		gi|290782380|gb|ADD62392.1| pectase lyase [Prunus persica]	AT1G04680.1 | Symbols: | Pectin lyase-like superfamily protein | chr1:1304052-1307780 REVERSE LENGTH=431	vvi:100251082 hypothetical protein LOC100251082	NO HITS FOUND	NO HITS FOUND	NO HITS FOUND
de_novo_11371		131.838	284.545	212.296	261.266		-2.15829	4.01e-14		-1.34032	0.00118177		-1.0891	0.319475		1.61028	1.36e-05		1.98171	4.73e-11		ref|XP_002271461.1| PREDICTED: hypothetical protein isoform 1 [Vitis vinifera]	AT4G12510.1 | Symbols: | Bifunctional inhibitor/lipid-transfer protein/seed storage 2S albumin superfamily protein | chr4:7417414-7417803 REVERSE LENGTH=129	vvi:100267804 hypothetical protein LOC100267804	NO HITS FOUND	NO HITS FOUND	NO HITS FOUND
contig_10351		219.514	284.239	203.157	306.208		-1.29486	0.00392098		-1.39911	0.000236165		1.07729	0.36636		-1.08051	0.426846		1.39494	0.000153414		No hits found	AT4G15910.1 | Symbols: ATDI21, DI21 | drought-induced 21 | chr4:9028657-9029269 FORWARD LENGTH=104	No hits found	NO HITS FOUND	NO HITS FOUND	NO HITS FOUND
contig_7908		215.322	284.12	255	305.763		-1.31951	0.00207192		-1.1142	0.210169		1.07618	0.373285		1.18427	0.0674929		1.42002	7.26e-05		gi|189498314|gb|ACE06753.1| plastid acyl carrier protein [Camellia oleifera]	AT1G54630.1 | Symbols: ACP3 | acyl carrier protein 3 | chr1:20401642-20402919 REVERSE LENGTH=136	vvi:100242610 similar to plastid acyl carrier protein	NO HITS FOUND	NO HITS FOUND	NO HITS FOUND
contig_4439		218.444	283.848	286.321	299.933		-1.29941	0.00351095		1.00871	0.91761		1.05667	0.506002		1.31073	0.00250876		1.37304	0.000340316		gi|297736505|emb|CBI25376.3| unnamed protein product [Vitis vinifera]	AT3G56340.1 | Symbols: | Ribosomal protein S26e family protein | chr3:20892309-20893343 REVERSE LENGTH=130	vvi:100265511 hypothetical protein LOC100265511; K02976 small subunit ribosomal protein S26e	NO HITS FOUND	NO HITS FOUND	GO:0005622:intracellular,GO:0030529:ribonucleoprotein complex,GO:0044424:intracellular part
Contig3509		260.269	283.728	299.675	315.347		-1.09013	0.314962		1.05621	0.509478		1.11144	0.196741		1.15141	0.0960586		1.21162	0.021727		ref|XP_002459506.1| hypothetical protein SORBIDRAFT_02g005730 [Sorghum bicolor]_x0001_gb|ACF84519.1| unknown [Zea mays]_x0001_gb|ACF84742.1| unknown [Zea mays]_x0001_gb|ACG28427.1| vesicle-associated membrane protein 725 [Zea mays]_x0001_gb|ACN28437.1| unknown [Zea mays]_x0001_gb|EER96027.1| hypothetical protein SORBIDRAFT_02g005730 [Sorghum bicolor]	AT2G33120.1 | Symbols: SAR1, VAMP722, ATVAMP722 | synaptobrevin-related protein 1 | chr2:14043785-14045337 REVERSE LENGTH=221	sbi:SORBI_02g005730 hypothetical protein	GO:0006403:RNA localization,GO:0006810:transport,GO:0015931:nucleobase, nucleoside, nucleotide and nucleic acid transport,GO:0046907:intracellular transport,GO:0050658:RNA transport,GO:0051236:establishment of RNA localization,GO:0051641:cellular localization,GO:0051649:establishment of cellular localization,GO:0009725:response to hormone stimulus	NO HITS FOUND	GO:0005622:intracellular,GO:0005635:nuclear envelope,GO:0012505:endomembrane system,GO:0016020:membrane,GO:0031967:organelle envelope,GO:0043229:intracellular organelle,GO:0043231:intracellular membrane-bound organelle,GO:0044424:intracellular part,GO:0044428:nuclear part,GO:0044446:intracellular organelle part,GO:0016020:membrane,GO:0031090:organelle membrane,GO:0016020:membrane,GO:0031224:intri…
Contig5132		190.858	283.443	287.812	284.133		-1.4851	2.05e-05		1.01541	0.855095		1.00243	0.976921		1.50799	8.94e-06		1.48871	1.8e-05		gi|255562848|ref|XP_002522429.1| 60S ribosomal protein L34, putative [Ricinus communis]_x0001_gi|223538314|gb|EEF39921.1| 60S ribosomal protein L34, putative [Ricinus communis]	AT1G26880.1 | Symbols: | Ribosomal protein L34e superfamily protein | chr1:9315640-9316681 REVERSE LENGTH=120	rcu:RCOM_0836350 60S ribosomal protein L34, putative; K02915 large subunit ribosomal protein L34e	GO:0022613:ribonucleoprotein complex biogenesis and assembly	NO HITS FOUND	GO:0016020:membrane,GO:0031090:organelle membrane,GO:0005622:intracellular,GO:0005737:cytoplasm,GO:0005840:ribosome,GO:0030529:ribonucleoprotein complex,GO:0033279:ribosomal subunit,GO:0043229:intracellular organelle,GO:0043232:intracellular non-membrane-bound organelle,GO:0044424:intracellular part,GO:0044444:cytoplasmic part,GO:0044446:intracellular organelle part,GO:0005622:intracellular,GO:00…
contig_81834		332.678	283.17	275.795	274.457		1.17484	0.0461332		-1.02674	0.755342		-1.03174	0.712441		-1.20625	0.02114		-1.21213	0.0181577		gi|225438807|ref|XP_002283263.1| PREDICTED: similar to cysteine protease Cp2 isoform 1 [Vitis vinifera]	AT1G47128.1 | Symbols: RD21, RD21A | Granulin repeat cysteine protease family protein | chr1:17283139-17285609 REVERSE LENGTH=462	vvi:100261257 similar to cysteine protease Cp2; K01365 cathepsin L [EC:3.4.22.15]	GO:0019538:protein metabolic process	GO:0016627:oxidoreductase activity, acting on the CH-CH group of donors	NO HITS FOUND
contig_67735		706.521	283.03	285.142	369.796		2.49628	1.45e-42		1.00746	0.929461		1.30656	0.000679155		-2.47779	4.7e-42		-1.91057	4.42e-25		gi|255545766|ref|XP_002513943.1| conserved hypothetical protein [Ricinus communis]_x0001_gi|223547029|gb|EEF48526.1| conserved hypothetical protein [Ricinus communis]	AT4G08950.1 | Symbols: EXO | Phosphate-responsive 1 family protein | chr4:5740378-5741322 FORWARD LENGTH=314	rcu:RCOM_1036560 hypothetical protein	NO HITS FOUND	NO HITS FOUND	NO HITS FOUND
contig_518		183.613	282.907	305.456	333.185		-1.54078	4.05e-06		1.07971	0.352981		1.17772	0.0428872		1.66359	3.17e-08		1.8146	3.61e-11		gi|297735811|emb|CBI18498.3| unnamed protein product [Vitis vinifera]	AT3G13580.1 | Symbols: | Ribosomal protein L30/L7 family protein | chr3:4433809-4435109 FORWARD LENGTH=244	vvi:100242794 hypothetical protein LOC100242794; K02937 large subunit ribosomal protein L7e	NO HITS FOUND	NO HITS FOUND	GO:0016020:membrane,GO:0031090:organelle membrane,GO:0005622:intracellular,GO:0005737:cytoplasm,GO:0005840:ribosome,GO:0030529:ribonucleoprotein complex,GO:0033279:ribosomal subunit,GO:0043229:intracellular organelle,GO:0043232:intracellular non-membrane-bound organelle,GO:0044424:intracellular part,GO:0044444:cytoplasmic part,GO:0044446:intracellular organelle part,GO:0030312:external encapsulat…
contig_25739		223.881	282.784	270.367	333.955		-1.2631	0.00887614		-1.04593	0.597896		1.18096	0.0394223		1.20764	0.0366129		1.49167	3e-06		gi|118488826|gb|ABK96223.1| unknown [Populus trichocarpa x Populus deltoides]_x0001_gi|118488997|gb|ABK96306.1| unknown [Populus trichocarpa x Populus deltoides]_x0001_gi|118489823|gb|ABK96711.1| unknown [Populus trichocarpa x Populus deltoides]	AT1G79040.1 | Symbols: PSBR | photosystem II subunit R | chr1:29736085-29736781 FORWARD LENGTH=140	vvi:100243967 hypothetical protein LOC100243967; K03541 photosystem II 10kDa protein	NO HITS FOUND	NO HITS FOUND	GO:0005622:intracellular,GO:0009521:photosystem,GO:0043229:intracellular organelle,GO:0043231:intracellular membrane-bound organelle,GO:0044424:intracellular part,GO:0044436:thylakoid part,GO:0044446:intracellular organelle part,GO:0005622:intracellular,GO:0005737:cytoplasm,GO:0031984:organelle subcompartment,GO:0043229:intracellular organelle,GO:0043231:intracellular membrane-bound organelle,GO:…
contig_1426		229.978	282.625	255.157	279.086		-1.22892	0.0200887		-1.10765	0.236644		-1.01268	0.881428		1.10948	0.253439		1.21353	0.0295772		gi|255625651|gb|ACU13170.1| unknown [Glycine max]	AT2G29960.1 | Symbols: CYP5, ATCYP5, CYP19-4 | cyclophilin 5 | chr2:12769183-12770528 REVERSE LENGTH=201	rcu:RCOM_0612510 cyclophilin, putative (EC:5.2.1.8)	GO:0019538:protein metabolic process,GO:0044260:cellular macromolecule metabolic process	GO:0016859:cis-trans isomerase activity	GO:0005622:intracellular,GO:0005737:cytoplasm,GO:0043229:intracellular organelle,GO:0043231:intracellular membrane-bound organelle,GO:0044424:intracellular part,GO:0044444:cytoplasmic part,GO:0005622:intracellular,GO:0005737:cytoplasm,GO:0043229:intracellular organelle,GO:0043231:intracellular membrane-bound organelle,GO:0044424:intracellular part,GO:0044431:Golgi apparatus part,GO:0044444:cytopl…
contig_6156		197.067	282.39	289.829	335.357		-1.43297	9.53e-05		1.02634	0.756059		1.18757	0.0331404		1.47071	2.53e-05		1.70174	1.73e-09		gi|75283426|sp|Q56E62|NDK1_TOBAC RecName: Full=Nucleoside diphosphate kinase 1; AltName: Full=Nucleoside diphosphate kinase I; Short=NDK I; Short=NDP kinase I; Short=NDPK I_x0001_gi|62114996|gb|AAX63738.1| nucleoside diphosphate kinase [Nicotiana tabacum]	AT4G09320.1 | Symbols: NDPK1 | Nucleoside diphosphate kinase family protein | chr4:5923424-5924366 FORWARD LENGTH=169	rcu:RCOM_0658170 nucleoside diphosphate kinase, putative (EC:2.7.4.6); K00940 nucleoside-diphosphate kinase [EC:2.7.4.6]	GO:0006139:nucleobase, nucleoside, nucleotide and nucleic acid metabolic process,GO:0044249:cellular biosynthetic process,GO:0006793:phosphorus metabolic process,GO:0006139:nucleobase, nucleoside, nucleotide and nucleic acid metabolic process,GO:0044249:cellular biosynthetic process,GO:0009314:response to radiation,GO:0009581:detection of external stimulus,GO:0009582:detection of abiotic stimulus…	GO:0043169:cation binding,GO:0016772:transferase activity, transferring phosphorus-containing groups,GO:0017076:purine nucleotide binding,GO:0032553:ribonucleotide binding	GO:0005622:intracellular,GO:0044424:intracellular part
contig_6664		202.162	282.364	272.702	268.179		-1.39672	0.000264773		-1.03543	0.682043		-1.05289	0.545875		1.34893	0.00119927		1.32655	0.00232487		gi|255548029|ref|XP_002515071.1| 60S acidic ribosomal protein P1, putative [Ricinus communis]_x0001_gi|223545551|gb|EEF47055.1| 60S acidic ribosomal protein P1, putative [Ricinus communis]	AT5G24510.1 | Symbols: | 60S acidic ribosomal protein family | chr5:8369295-8369866 REVERSE LENGTH=111	rcu:RCOM_1339620 60S acidic ribosomal protein P1, putative; K02942 large subunit ribosomal protein LP1	NO HITS FOUND	NO HITS FOUND	NO HITS FOUND
gi|100423227|gb|BV682022.1|		296.5	281.561	235.602	186.94		1.05306	0.534753		-1.19507	0.0433832		-1.50616	1.18e-05		-1.25848	0.00829046		-1.58607	5.78e-07		No hits found	No hits found	No hits found	NO HITS FOUND	NO HITS FOUND	NO HITS FOUND
contig_2655		309.364	280.62	281.178	271.612		1.10243	0.237014		1.00199	0.981228		-1.03316	0.701787		-1.10024	0.246473		-1.13899	0.117527		gi|255550387|ref|XP_002516244.1| polygalacturonase, putative [Ricinus communis]_x0001_gi|223544730|gb|EEF46246.1| polygalacturonase, putative [Ricinus communis]	AT1G19170.1 | Symbols: | Pectin lyase-like superfamily protein | chr1:6616777-6618875 FORWARD LENGTH=506	rcu:RCOM_0710990 polygalacturonase, putative (EC:3.2.1.15)	GO:0045229:external encapsulating structure organization and biogenesis	GO:0016798:hydrolase activity, acting on glycosyl bonds	GO:0005622:intracellular,GO:0043229:intracellular organelle,GO:0043231:intracellular membrane-bound organelle,GO:0044424:intracellular part
contig_14797		233.826	280.432	285.397	270.956		-1.19932	0.0399515		1.01771	0.834814		-1.03497	0.686847		1.22055	0.0236632		1.15879	0.0986492		gi|255542136|ref|XP_002512132.1| initiation factor 5a, putative [Ricinus communis]_x0001_gi|223549312|gb|EEF50801.1| initiation factor 5a, putative [Ricinus communis]	AT1G13950.1 | Symbols: EIF-5A, ELF5A-1, ATELF5A-1, EIF5A | eukaryotic elongation factor 5A-1 | chr1:4773631-4774668 FORWARD LENGTH=158	rcu:RCOM_1622080 initiation factor 5a, putative	GO:0006414:translational elongation,GO:0006417:regulation of translation,GO:0009059:macromolecule biosynthetic process,GO:0009889:regulation of biosynthetic process,GO:0010468:regulation of gene expression,GO:0019222:regulation of metabolic process,GO:0019538:protein metabolic process,GO:0031323:regulation of cellular metabolic process,GO:0043283:biopolymer metabolic process,GO:0044249:cellular b…	GO:0008135:translation factor activity, nucleic acid binding	NO HITS FOUND
contig_8631		167.956	280.354	294.74	357.84		-1.66921	9.83e-08		1.05131	0.548968		1.27639	0.00215353		1.75486	3.14e-09		2.13055	5.97e-17		gi|77999293|gb|ABB16993.1| unknown [Solanum tuberosum]	AT5G02960.1 | Symbols: | Ribosomal protein S12/S23 family protein | chr5:693280-694396 REVERSE LENGTH=142	pop:POPTR_826396 hypothetical protein	NO HITS FOUND	NO HITS FOUND	GO:0005622:intracellular,GO:0030529:ribonucleoprotein complex,GO:0044424:intracellular part
contig_31547		248.799	280.324	253.265	282.476		-1.12671	0.170879		-1.10684	0.241859		1.00768	0.927804		1.01795	0.842177		1.13536	0.144303		gi|146454784|gb|ABQ42058.1| putative translation factor [Sonneratia caseolaris]	AT4G27130.1 | Symbols: | Translation initiation factor SUI1 family protein | chr4:13604814-13605525 REVERSE LENGTH=113	vvi:100243115 hypothetical protein LOC100243115; K03113 translation initiation factor eIF-1	NO HITS FOUND	GO:0008135:translation factor activity, nucleic acid binding	NO HITS FOUND
gi|100423203|gb|BV682014.1|		295.717	280.188	251.756	200.068		1.05542	0.517964		-1.11294	0.218061		-1.40046	0.000252158		-1.17462	0.0604018		-1.47808	1.68e-05		No hits found	No hits found	No hits found	NO HITS FOUND	NO HITS FOUND	NO HITS FOUND
contig_11247		321.42	280.009	224.212	263.559		1.14789	0.0914791		-1.24886	0.0129735		-1.06241	0.480895		-1.43356	3.07e-05		-1.21954	0.0167616		gb|EEE63859.1| hypothetical protein OsJ_18683 [Oryza sativa Japonica Group]	AT5G10980.1 | Symbols: | Histone superfamily protein | chr5:3472591-3473349 REVERSE LENGTH=136	dan:Dana_GF22347 GF22347 gene product from transcript GF22347-RA	NO HITS FOUND	NO HITS FOUND	NO HITS FOUND
contig_2987		292.236	279.966	269.259	298.939		1.04383	0.608336		-1.03977	0.648087		1.06777	0.430799		-1.08534	0.332635		1.02294	0.783009		gi|296081995|emb|CBI21000.3| unnamed protein product [Vitis vinifera]	AT5G20020.1 | Symbols: RAN2 | RAS-related GTP-binding nuclear protein 2 | chr5:6762817-6764381 FORWARD LENGTH=221	vvi:100250818 hypothetical protein LOC100250818; K07936 GTP-binding nuclear protein Ran	GO:0010035:response to inorganic substance,GO:0006810:transport,GO:0008104:protein localization,GO:0015031:protein transport,GO:0045184:establishment of protein localization,GO:0046907:intracellular transport,GO:0051641:cellular localization,GO:0051649:establishment of cellular localization,GO:0006139:nucleobase, nucleoside, nucleotide and nucleic acid metabolic process,GO:0044248:cellular catabo…	GO:0016817:hydrolase activity, acting on acid anhydrides,GO:0017076:purine nucleotide binding,GO:0032553:ribonucleotide binding	GO:0005622:intracellular,GO:0043229:intracellular organelle,GO:0043231:intracellular membrane-bound organelle,GO:0044424:intracellular part,GO:0030312:external encapsulating structure,GO:0005622:intracellular,GO:0043229:intracellular organelle,GO:0043232:intracellular non-membrane-bound organelle,GO:0044424:intracellular part,GO:0016020:membrane
contig_23777		211.658	279.887	330.603	275.123		-1.32236	0.00207882		1.1812	0.0401848		-1.01732	0.839909		1.56197	3e-07		1.29985	0.00401271		No hits found	No hits found	No hits found	NO HITS FOUND	NO HITS FOUND	NO HITS FOUND
contig_6510		325.376	279.065	294.963	272.834		1.16595	0.0597292		1.05697	0.507384		-1.02284	0.791043		-1.10311	0.222394		-1.19258	0.0317523		gi|255561582|ref|XP_002521801.1| Patellin-3, putative [Ricinus communis]_x0001_gi|223539014|gb|EEF40611.1| Patellin-3, putative [Ricinus communis]	AT1G72160.1 | Symbols: | Sec14p-like phosphatidylinositol transfer family protein | chr1:27153823-27155609 REVERSE LENGTH=490	rcu:RCOM_1332620 Patellin-3, putative	NO HITS FOUND	NO HITS FOUND	NO HITS FOUND
gi|100423432|gb|BV682087.1|		303.495	278.725	247.597	194.304		1.08887	0.305048		-1.12572	0.175194		-1.43448	0.000101439		-1.22576	0.0172834		-1.56195	9.2e-07		No hits found	No hits found	No hits found	NO HITS FOUND	NO HITS FOUND	NO HITS FOUND
contig_16233		215.595	278.488	98.462	191.796		-1.29172	0.00465589		-2.82838	3.41e-21		-1.452	6.23e-05		-2.18963	2.43e-11		-1.12408	0.2389		No hits found	No hits found	No hits found	NO HITS FOUND	NO HITS FOUND	NO HITS FOUND
contig_4789		238.462	278.469	260.304	271.319		-1.16777	0.0786593		-1.06979	0.434302		-1.02635	0.760655		1.09159	0.328574		1.13779	0.145923		gi|225425320|ref|XP_002273708.1| PREDICTED: hypothetical protein [Vitis vinifera]_x0001_gi|296085554|emb|CBI29286.3| unnamed protein product [Vitis vinifera]	AT5G61790.1 | Symbols: CNX1, ATCNX1 | calnexin 1 | chr5:24827394-24829642 REVERSE LENGTH=530	vvi:100260960 hypothetical protein LOC100260960; K08054 calnexin	NO HITS FOUND	NO HITS FOUND	GO:0016020:membrane,GO:0031090:organelle membrane,GO:0005622:intracellular,GO:0005737:cytoplasm,GO:0043229:intracellular organelle,GO:0043231:intracellular membrane-bound organelle,GO:0044424:intracellular part,GO:0044444:cytoplasmic part
contig_1889		272.63	278.258	237.582	213.814		-1.02064	0.810714		-1.17121	0.0734808		-1.3014	0.00366255		-1.14752	0.121025		-1.27508	0.0076577		gi|57639078|gb|AAW55475.1| ER-binding protein [Malus pumila]	AT5G42020.1 | Symbols: BIP, BIP2 | Heat shock protein 70 (Hsp 70) family protein | chr5:16807697-16810480 REVERSE LENGTH=668	rcu:RCOM_1312280 heat shock protein, putative (EC:1.3.1.74); K09490 heat shock 70kDa protein 5	GO:0009057:macromolecule catabolic process,GO:0019538:protein metabolic process,GO:0043283:biopolymer metabolic process,GO:0044248:cellular catabolic process,GO:0044260:cellular macromolecule metabolic process,GO:0010035:response to inorganic substance,GO:0006996:organelle organization and biogenesis,GO:0033554:cellular response to stress	GO:0016627:oxidoreductase activity, acting on the CH-CH group of donors,GO:0017076:purine nucleotide binding,GO:0032553:ribonucleotide binding	GO:0005622:intracellular,GO:0005737:cytoplasm,GO:0043229:intracellular organelle,GO:0043231:intracellular membrane-bound organelle,GO:0044424:intracellular part,GO:0044432:endoplasmic reticulum part,GO:0044444:cytoplasmic part,GO:0044446:intracellular organelle part,GO:0030312:external encapsulating structure,GO:0005622:intracellular,GO:0005737:cytoplasm,GO:0043229:intracellular organelle,GO:0043…
contig_5622		327.411	278.247	247.858	252.256		1.17669	0.0458408		-1.12261	0.185569		-1.10304	0.259554		-1.32096	0.00090428		-1.29793	0.0017916		gi|60657596|gb|AAX33319.1| secondary cell wall-related glycosyltransferase family 43 [Populus tremula x Populus tremuloides]	AT2G37090.1 | Symbols: IRX9 | Nucleotide-diphospho-sugar transferases superfamily protein | chr2:15587671-15589223 REVERSE LENGTH=351	pop:POPTR_576657 glycosyl transferase (EC:2.4.2.24)	GO:0045229:external encapsulating structure organization and biogenesis,GO:0005975:carbohydrate metabolic process,GO:0010382:cell wall metabolic process,GO:0043283:biopolymer metabolic process,GO:0044260:cellular macromolecule metabolic process,GO:0045229:external encapsulating structure organization and biogenesis	GO:0016757:transferase activity, transferring glycosyl groups	GO:0005622:intracellular,GO:0043229:intracellular organelle,GO:0043231:intracellular membrane-bound organelle,GO:0044424:intracellular part
contig_8604		251.386	277.88	306.319	295.221		-1.10539	0.249898		1.10234	0.239737		1.0624	0.46927		1.21852	0.0200433		1.17437	0.0609428		gi|225456079|ref|XP_002280824.1| PREDICTED: hypothetical protein [Vitis vinifera]	AT5G08690.1 | Symbols: | ATP synthase alpha/beta family protein | chr5:2825739-2828352 FORWARD LENGTH=556	vvi:100259544 hypothetical protein LOC100259544; K02133 F-type H+-transporting ATPase subunit beta [EC:3.6.3.14]	GO:0006119:oxidative phosphorylation,GO:0006139:nucleobase, nucleoside, nucleotide and nucleic acid metabolic process,GO:0006793:phosphorus metabolic process,GO:0006810:transport,GO:0006811:ion transport,GO:0006818:hydrogen transport,GO:0044249:cellular biosynthetic process,GO:0051186:cofactor metabolic process,GO:0006139:nucleobase, nucleoside, nucleotide and nucleic acid metabolic process,GO:00…	GO:0022891:substrate-specific transmembrane transporter activity,GO:0016817:hydrolase activity, acting on acid anhydrides,GO:0022804:active transmembrane transporter activity,GO:0022891:substrate-specific transmembrane transporter activity,GO:0016817:hydrolase activity, acting on acid anhydrides,GO:0022804:active transmembrane transporter activity,GO:0022891:substrate-specific transmembrane trans…	GO:0005622:intracellular,GO:0016020:membrane,GO:0019866:organelle inner membrane,GO:0031090:organelle membrane,GO:0031967:organelle envelope,GO:0043229:intracellular organelle,GO:0044424:intracellular part,GO:0044446:intracellular organelle part,GO:0016020:membrane,GO:0016469:proton-transporting two-sector ATPase complex,GO:0033178:proton-transporting two-sector ATPase complex, catalytic domain,G…
contig_8615		386.749	277.865	252.811	253.224		1.39186	2.34e-05		-1.0991	0.277218		-1.09731	0.285415		-1.5298	1.09e-07		-1.5273	1.21e-07		gi|292668921|gb|ADE41115.1| AP2 domain class transcription factor [Malus x domestica]	AT1G78080.1 | Symbols: RAP2.4 | related to AP2 4 | chr1:29364790-29365794 FORWARD LENGTH=334	vvi:100245515 hypothetical protein LOC100245515	GO:0006139:nucleobase, nucleoside, nucleotide and nucleic acid metabolic process	NO HITS FOUND	NO HITS FOUND
contig_3803		264.294	277.782	238.715	296.684		-1.05103	0.562771		-1.16366	0.0858156		1.06804	0.43076		-1.10715	0.254521		1.12255	0.171787		gi|224124152|ref|XP_002319258.1| predicted protein [Populus trichocarpa]_x0001_gi|222857634|gb|EEE95181.1| predicted protein [Populus trichocarpa]	AT4G27270.1 | Symbols: | Quinone reductase family protein | chr4:13661458-13663243 REVERSE LENGTH=205	vvi:100232919 QOR; quinone reductase-like; K03809 Trp repressor binding protein	NO HITS FOUND	GO:0016651:oxidoreductase activity, acting on NADH or NADPH	GO:0005622:intracellular,GO:0043229:intracellular organelle,GO:0043231:intracellular membrane-bound organelle,GO:0044424:intracellular part,GO:0016020:membrane,GO:0031090:organelle membrane
contig_2376		197.304	277.098	261.969	267.14		-1.40442	0.000244775		-1.05775	0.515073		-1.03728	0.669799		1.32774	0.00253994		1.35395	0.00118475		No hits found	No hits found	No hits found	NO HITS FOUND	NO HITS FOUND	NO HITS FOUND
contig_354		170.581	276.27	303.97	346.088		-1.61959	5.25e-07		1.10026	0.250552		1.25271	0.0051271		1.78197	7.41e-10		2.02888	6.72e-15		gi|296081197|emb|CBI18223.3| unnamed protein product [Vitis vinifera]	AT1G61580.1 | Symbols: RPL3B, ARP2 | R-protein L3 B | chr1:22720833-22722402 REVERSE LENGTH=390	vvi:100260533 hypothetical protein LOC100260533; K02925 large subunit ribosomal protein L3e	NO HITS FOUND	NO HITS FOUND	GO:0005622:intracellular,GO:0030529:ribonucleoprotein complex,GO:0044424:intracellular part
contig_3189		251.819	276.112	267.656	296.904		-1.09647	0.29083		-1.03159	0.717177		1.0753	0.385509		1.06289	0.487601		1.17904	0.0543931		gi|255559639|ref|XP_002520839.1| conserved hypothetical protein [Ricinus communis]_x0001_gi|223539970|gb|EEF41548.1| conserved hypothetical protein [Ricinus communis]	AT2G40480.1 | Symbols: | Plant protein of unknown function (DUF827) | chr2:16910425-16912444 FORWARD LENGTH=518	rcu:RCOM_0689280 hypothetical protein	NO HITS FOUND	NO HITS FOUND	NO HITS FOUND
contig_12813		197.519	276.035	265.701	263.578		-1.39751	0.000303916		-1.0389	0.657367		-1.04726	0.592173		1.34519	0.00152608		1.33445	0.00208559		emb|CBI25619.3| unnamed protein product [Vitis vinifera]	AT4G31985.1 | Symbols: | Ribosomal protein L39 family protein | chr4:15469931-15470366 FORWARD LENGTH=51	pop:POPTR_578792 hypothetical protein	NO HITS FOUND	NO HITS FOUND	GO:0005622:intracellular,GO:0005737:cytoplasm,GO:0005840:ribosome,GO:0030529:ribonucleoprotein complex,GO:0033279:ribosomal subunit,GO:0043229:intracellular organelle,GO:0043232:intracellular non-membrane-bound organelle,GO:0044424:intracellular part,GO:0044444:cytoplasmic part,GO:0044446:intracellular organelle part
Contig5443		181.801	275.563	305.763	348.468		-1.51574	1.11e-05		1.1096	0.210718		1.26457	0.00351077		1.68185	1.72e-08		1.91675	3.07e-13		gi|297736557|emb|CBI25428.3| unnamed protein product [Vitis vinifera]	AT5G58420.1 | Symbols: | Ribosomal protein S4 (RPS4A) family protein | chr5:23619599-23620896 FORWARD LENGTH=262	vvi:100244922 similar to 40S ribosomal S4 protein; K02987 small subunit ribosomal protein S4e	NO HITS FOUND	NO HITS FOUND	GO:0005622:intracellular,GO:0030529:ribonucleoprotein complex,GO:0044424:intracellular part
contig_31391		236.607	275.532	309.255	311.296		-1.16451	0.0856356		1.12239	0.163468		1.1298	0.140128		1.30704	0.00186654		1.31566	0.00141117		gi|317106672|dbj|BAJ53175.1| JHL18I08.9 [Jatropha curcas]	AT1G75500.2 | Symbols: WAT1 | Walls Are Thin 1 | chr1:28338282-28340091 REVERSE LENGTH=389	vvi:100266024 hypothetical protein LOC100266024	GO:0007165:signal transduction,GO:0009725:response to hormone stimulus	NO HITS FOUND	GO:0005622:intracellular,GO:0005737:cytoplasm,GO:0044424:intracellular part,GO:0044444:cytoplasmic part,GO:0016020:membrane,GO:0031224:intrinsic to membrane,GO:0044425:membrane part
contig_48447		283.028	275.45	328.786	234.108		1.02751	0.7487		1.19363	0.0300754		-1.17659	0.0671989		1.16167	0.064456		-1.20896	0.0315238		gi|255554212|ref|XP_002518146.1| Pectate lyase precursor, putative [Ricinus communis]_x0001_gi|223542742|gb|EEF44279.1| Pectate lyase precursor, putative [Ricinus communis]	AT4G13710.2 | Symbols: | Pectin lyase-like superfamily protein | chr4:7962550-7966012 FORWARD LENGTH=451	rcu:RCOM_1022270 Pectate lyase precursor, putative (EC:4.2.2.2)	NO HITS FOUND	GO:0016835:carbon-oxygen lyase activity	NO HITS FOUND
contig_20917		176.781	275.412	306.132	339.144		-1.55793	3.31e-06		1.11154	0.203043		1.23141	0.0101489		1.73171	3.32e-09		1.91844	5.98e-13		gi|297736557|emb|CBI25428.3| unnamed protein product [Vitis vinifera]	AT5G58420.1 | Symbols: | Ribosomal protein S4 (RPS4A) family protein | chr5:23619599-23620896 FORWARD LENGTH=262	vvi:100244922 similar to 40S ribosomal S4 protein; K02987 small subunit ribosomal protein S4e	NO HITS FOUND	NO HITS FOUND	GO:0005622:intracellular,GO:0030529:ribonucleoprotein complex,GO:0044424:intracellular part
contig_18464		227.176	275.39	123.38	209.728		-1.21224	0.0315648		-2.23206	1.38e-14		-1.31308	0.00286213		-1.84127	2.46e-08		-1.08319	0.404451		gi|255587002|ref|XP_002534094.1| Beta-expansin 1a precursor, putative [Ricinus communis]_x0001_gi|223525857|gb|EEF28288.1| Beta-expansin 1a precursor, putative [Ricinus communis]	AT4G38400.1 | Symbols: ATEXLA2, EXPL2, ATEXPL2, ATHEXP BETA 2.2, EXLA2 | expansin-like A2 | chr4:17978675-17979665 REVERSE LENGTH=265	rcu:RCOM_0235100 Beta-expansin 1a precursor, putative	NO HITS FOUND	NO HITS FOUND	NO HITS FOUND
contig_3052		370.802	274.367	139.578	111.285		1.35148	0.000144517		-1.96569	2.45e-11		-2.46545	3.66e-17		-2.6566	2.19e-25		-3.33201	7.9e-34		gi|57013900|ref|YP_173374.1| hypothetical protein NitaMp027 [Nicotiana tabacum]_x0001_gi|57014030|ref|YP_173501.1| hypothetical protein NitaMp164 [Nicotiana tabacum]_x0001_gi|56806536|dbj|BAD83437.1| hypothetical protein [Nicotiana tabacum]_x0001_gi|56806666|dbj|BAD83567.1| hypothetical protein [Nicotiana tabacum]	ATMG00030.1 | Symbols: ORF107A | hypothetical protein | chrM:11918-12241 FORWARD LENGTH=107	ath:ArthMp003 hypothetical protein	NO HITS FOUND	NO HITS FOUND	NO HITS FOUND
contig_4347		246.022	274.265	385.965	334.109		-1.1148	0.21604		1.40727	1.34e-05		1.2182	0.0152723		1.56882	2.34e-08		1.35804	0.000251652		gi|38228697|emb|CAE54085.1| superoxide dismutase [Fagus sylvatica]	AT1G08830.2 | Symbols: CSD1 | copper/zinc superoxide dismutase 1 | chr1:2827700-2829053 FORWARD LENGTH=152	pop:POPTR_595511 copper, zinc superoxide dismutase (EC:1.15.1.1); K04565 Cu/Zn superoxide dismutase [EC:1.15.1.1]	NO HITS FOUND	GO:0043169:cation binding	GO:0005622:intracellular,GO:0044424:intracellular part
contig_5852		434.335	274.216	270.571	284.519		1.58392	1.58e-09		-1.01347	0.876035		1.03757	0.663243		-1.60525	5.97e-10		-1.52656	2.1e-08		gi|224133758|ref|XP_002327673.1| histone H1 [Populus trichocarpa]_x0001_gi|222836758|gb|EEE75151.1| histone H1 [Populus trichocarpa]	AT2G18050.1 | Symbols: HIS1-3 | histone H1-3 | chr2:7846095-7846670 FORWARD LENGTH=167	pop:POPTR_679169 HON906; histone H1; K11275 histone H1/5	NO HITS FOUND	GO:0003677:DNA binding,GO:0031490:chromatin DNA binding	GO:0005622:intracellular,GO:0043229:intracellular organelle,GO:0043232:intracellular non-membrane-bound organelle,GO:0044424:intracellular part,GO:0044427:chromosomal part,GO:0044446:intracellular organelle part,GO:0005622:intracellular,GO:0043229:intracellular organelle,GO:0043231:intracellular membrane-bound organelle,GO:0044424:intracellular part
de_novo_11454		327.487	273.992	163.27	225.646		1.19524	0.0292154		-1.67815	1.06e-07		-1.21426	0.0306145		-2.0058	7.68e-14		-1.45133	1.44e-05		No hits found	No hits found	No hits found	NO HITS FOUND	NO HITS FOUND	NO HITS FOUND
contig_3907		376.534	273.835	228.059	271.27		1.37504	5.53e-05		-1.20072	0.0411176		-1.00945	0.912629		-1.65104	1.33e-09		-1.38804	3.45e-05		gi|160942697|ref|ZP_02089939.1| hypothetical protein FAEPRAM212_00170 [Faecalibacterium prausnitzii M21/2]_x0001_gi|160943063|ref|ZP_02090301.1| hypothetical protein FAEPRAM212_00541 [Faecalibacterium prausnitzii M21/2]_x0001_gi|160943397|ref|ZP_02090631.1| hypothetical protein FAEPRAM212_00883 [Faecalibacterium prausnitzii M21/2]_x0001_gi|158445257|gb|EDP22260.1| hypothetical protein FAEPRAM212_…	No hits found	No hits found	NO HITS FOUND	NO HITS FOUND	NO HITS FOUND
contig_2692		250.686	273.607	308.268	313.779		-1.09143	0.317286		1.12668	0.151035		1.14683	0.0976092		1.2297	0.0148856		1.25168	0.00791619		gi|192338746|gb|ACF04278.1| UTP-glucose 1 phosphate uridylyltransferase [Eucalyptus grandis]	AT5G17310.2 | Symbols: UGP2 | UDP-glucose pyrophosphorylase 2 | chr5:5696955-5700845 REVERSE LENGTH=470	pop:POPTR_592888 UTP--glucose-1-phosphate uridylyltransferase (EC:2.7.7.9); K00963 UTP--glucose-1-phosphate uridylyltransferase [EC:2.7.7.9]	NO HITS FOUND	GO:0016772:transferase activity, transferring phosphorus-containing groups	GO:0005622:intracellular,GO:0044424:intracellular part
contig_9221		199.004	273.432	293.627	269.166		-1.374	0.000610032		1.07386	0.396839		-1.01585	0.854851		1.47548	1.94e-05		1.35257	0.00117576		gi|217075678|gb|ACJ86199.1| unknown [Medicago truncatula]	AT4G02230.1 | Symbols: | Ribosomal protein L19e family protein | chr4:979391-980640 REVERSE LENGTH=208	rcu:RCOM_0682590 60S ribosomal protein L19, putative; K02885 large subunit ribosomal protein L19e	GO:0003006:reproductive developmental process,GO:0022613:ribonucleoprotein complex biogenesis and assembly	NO HITS FOUND	GO:0005622:intracellular,GO:0005737:cytoplasm,GO:0005840:ribosome,GO:0030529:ribonucleoprotein complex,GO:0033279:ribosomal subunit,GO:0043229:intracellular organelle,GO:0043232:intracellular non-membrane-bound organelle,GO:0044424:intracellular part,GO:0044444:cytoplasmic part,GO:0044446:intracellular organelle part,GO:0016020:membrane
contig_15120		218.52	273.099	242.413	283.259		-1.24977	0.0138474		-1.12659	0.176883		1.0372	0.667002		1.10934	0.266257		1.29626	0.00384357		gi|212722842|ref|NP_001131288.1| hypothetical protein LOC100192601 [Zea mays]_x0001_gi|194691090|gb|ACF79629.1| unknown [Zea mays]	AT3G43810.1 | Symbols: CAM7 | calmodulin 7 | chr3:15664619-15666355 REVERSE LENGTH=149	zma:100192601 hypothetical protein LOC100192601	GO:0048580:regulation of post-embryonic development,GO:0050793:regulation of developmental process,GO:0007165:signal transduction,GO:0009593:detection of chemical stimulus	GO:0046872:metal ion binding	NO HITS FOUND
contig_18076		273.355	272.157	228.367	243.136		1.0044	0.959144		-1.19175	0.0504298		-1.11936	0.201472		-1.197	0.0446986		-1.12429	0.183987		gi|319904012|gb|ADV77208.1| histone H3 [Ostreococcus tauri]	AT5G10980.1 | Symbols: | Histone superfamily protein | chr5:3472591-3473349 REVERSE LENGTH=136	olu:OSTLU_32891 HTR3503; hypothetical protein; K11253 histone H3	NO HITS FOUND	NO HITS FOUND	GO:0005622:intracellular,GO:0043229:intracellular organelle,GO:0043231:intracellular membrane-bound organelle,GO:0044424:intracellular part
contig_10274		189.969	271.254	275.718	287.731		-1.42788	0.000150676		1.01646	0.848775		1.06074	0.486273		1.45138	6.89e-05		1.51462	7.35e-06		ref|XP_002326470.1| predicted protein [Populus trichocarpa]_x0001_gb|EEE72269.1| predicted protein [Populus trichocarpa]	AT4G16830.3 | Symbols: | Hyaluronan / mRNA binding family | chr4:9470652-9472308 FORWARD LENGTH=345	pop:POPTR_836308 hypothetical protein; K13199 plasminogen activator inhibitor 1 RNA-binding protein	NO HITS FOUND	NO HITS FOUND	NO HITS FOUND
contig_58698		555.196	271.143	270.195	316.414		2.04761	1.94e-23		-1.00351	0.967519		1.16696	0.0619391		-2.0548	1.3e-23		-1.75465	4.14e-16		gi|187372992|gb|ACD03230.1| xyloglucan endotransglucosylase/hydrolase 6 [Malus x domestica]	AT4G14130.1 | Symbols: XTR7, XTH15 | xyloglucan endotransglucosylase/hydrolase 15 | chr4:8137161-8138196 REVERSE LENGTH=289	rcu:RCOM_1194420 Brassinosteroid-regulated protein BRU1 precursor, putative (EC:2.4.1.207); K08235 xyloglucan:xyloglucosyl transferase [EC:2.4.1.207]	NO HITS FOUND	GO:0016757:transferase activity, transferring glycosyl groups	GO:0030312:external encapsulating structure
contig_4989		364.396	271.105	211.682	256.645		1.34412	0.000212251		-1.28072	0.00683902		-1.05634	0.52949		-1.72143	1.61e-10		-1.41985	1.49e-05		gi|94502665|ref|YP_588403.1| hypothetical protein ZeamMp158 [Zea mays subsp. mays]_x0001_gi|40795104|gb|AAR91148.1| hypothetical protein [Zea mays]	No hits found	lcr:LCRIS_01651 hypothetical protein	NO HITS FOUND	NO HITS FOUND	NO HITS FOUND
contig_27700		362.316	270.293	213.819	245.076		1.34045	0.000250456		-1.26412	0.0102718		-1.10289	0.267104		-1.6945	5.12e-10		-1.47838	1.87e-06		gi|260222406|emb|CBA31938.1| hypothetical protein Csp_D29620 [Curvibacter putative symbiont of Hydra magnipapillata]	No hits found	No hits found	NO HITS FOUND	NO HITS FOUND	NO HITS FOUND
contig_10540		517.127	270.148	191.445	202.513		1.91424	7.29e-19		-1.4111	0.000244954		-1.33398	0.00185536		-2.70118	1.27e-35		-2.55355	9.47e-33		ref|XP_002520459.1| heat-shock protein, putative [Ricinus communis]_x0001_gb|EEF41872.1| heat-shock protein, putative [Ricinus communis]	AT2G29500.1 | Symbols: | HSP20-like chaperones superfamily protein | chr2:12633279-12633740 REVERSE LENGTH=153	rcu:RCOM_0731640 heat-shock protein, putative	NO HITS FOUND	NO HITS FOUND	NO HITS FOUND
contig_3067		173.976	269.641	268.338	309.865		-1.54988	5.27e-06		-1.00486	0.955248		1.14917	0.0949397		1.54239	6.86e-06		1.78108	5.23e-10		gi|224074885|ref|XP_002304475.1| predicted protein [Populus trichocarpa]_x0001_gi|118481513|gb|ABK92699.1| unknown [Populus trichocarpa]_x0001_gi|222841907|gb|EEE79454.1| predicted protein [Populus trichocarpa]	AT3G53020.1 | Symbols: STV1, RPL24B, RPL24 | Ribosomal protein L24e family protein | chr3:19660749-19661912 REVERSE LENGTH=163	pop:POPTR_817338 hypothetical protein; K02896 large subunit ribosomal protein L24e	NO HITS FOUND	NO HITS FOUND	GO:0005622:intracellular,GO:0030529:ribonucleoprotein complex,GO:0044424:intracellular part
contig_13396		250.191	269.531	362.959	307.733		-1.0773	0.396737		1.34663	0.000200561		1.14174	0.112065		1.45073	5.05e-06		1.22999	0.014863		No hits found	No hits found	No hits found	NO HITS FOUND	NO HITS FOUND	NO HITS FOUND
contig_52342		217.954	269.289	275.055	332.604		-1.23553	0.0200721		1.02141	0.805002		1.23512	0.00986213		1.26199	0.0101255		1.52603	9.64e-07		gi|297737108|emb|CBI26309.3| unnamed protein product [Vitis vinifera]	AT4G14710.5 | Symbols: ATARD2 | RmlC-like cupins superfamily protein | chr4:8424897-8426174 REVERSE LENGTH=201	vvi:100246010 hypothetical protein LOC100246010	GO:0006082:organic acid metabolic process,GO:0006519:amino acid and derivative metabolic process,GO:0009308:amine metabolic process,GO:0043094:metabolic compound salvage	GO:0043169:cation binding,GO:0016701:oxidoreductase activity, acting on single donors with incorporation of molecular oxygen,GO:0051213:dioxygenase activity	NO HITS FOUND
contig_5983		181.92	269.067	249.378	313.208		-1.47904	3.94e-05		-1.07895	0.387672		1.16405	0.0675075		1.37081	0.0011521		1.72168	3.06e-09		gi|225428963|ref|XP_002263938.1| PREDICTED: hypothetical protein [Vitis vinifera]	AT4G33865.1 | Symbols: | Ribosomal protein S14p/S29e family protein | chr4:16233395-16234114 REVERSE LENGTH=56	vvi:100241311 hypothetical protein LOC100241311; K02980 small subunit ribosomal protein S29e	NO HITS FOUND	NO HITS FOUND	GO:0005622:intracellular,GO:0005737:cytoplasm,GO:0005840:ribosome,GO:0015935:small ribosomal subunit,GO:0030529:ribonucleoprotein complex,GO:0033279:ribosomal subunit,GO:0043229:intracellular organelle,GO:0043232:intracellular non-membrane-bound organelle,GO:0044424:intracellular part,GO:0044444:cytoplasmic part,GO:0044446:intracellular organelle part
contig_6444		215.595	268.772	287.955	320.47		-1.24666	0.0157023		1.07137	0.416657		1.19235	0.0332549		1.33563	0.00125331		1.48645	5.64e-06		gi|225465198|ref|XP_002264400.1| PREDICTED: hypothetical protein [Vitis vinifera]	AT1G57720.2 | Symbols: | Translation elongation factor EF1B, gamma chain | chr1:21377873-21380114 FORWARD LENGTH=413	vvi:100264325 hypothetical protein LOC100264325; K03233 elongation factor EF-1 gamma subunit	NO HITS FOUND	GO:0008135:translation factor activity, nucleic acid binding	NO HITS FOUND
gi|100423245|gb|BV682028.1|		286.759	268.675	179.587	149.495		1.06731	0.443311		-1.49607	2.48e-05		-1.79722	4.62e-09		-1.59677	6.4e-07		-1.91819	3.62e-11		No hits found	No hits found	No hits found	NO HITS FOUND	NO HITS FOUND	NO HITS FOUND
contig_40144		212.087	268.657	260.296	306.544		-1.26673	0.00988315		-1.03212	0.716499		1.14102	0.114406		1.22731	0.0266043		1.44537	3.26e-05		gi|323319529|gb|ADX36135.1| gibberellic acid-stimulated protein 1 [Glycine soja]	AT3G02885.1 | Symbols: GASA5 | GAST1 protein homolog 5 | chr3:638323-639011 REVERSE LENGTH=97	ath:AT3G02885 GASA5; GASA5 (GAST1 PROTEIN HOMOLOG 5)	NO HITS FOUND	NO HITS FOUND	NO HITS FOUND
contig_8461		447.735	268.249	197.964	184.194		1.6691	1.6e-11		-1.35504	0.00112477		-1.45634	7.56e-05		-2.2617	2.53e-23		-2.43078	2.03e-26		gi|224131644|ref|XP_002328073.1| arogenate/prephenate dehydratase [Populus trichocarpa]_x0001_gi|118487988|gb|ABK95815.1| unknown [Populus trichocarpa]_x0001_gi|222837588|gb|EEE75953.1| arogenate/prephenate dehydratase [Populus trichocarpa]	AT2G27820.1 | Symbols: PD1, ADT3 | prephenate dehydratase 1 | chr2:11856808-11858082 FORWARD LENGTH=424	pop:POPTR_594833 PDT2; arogenate/prephenate dehydratase (EC:4.2.1.91)	GO:0009314:response to radiation,GO:0006082:organic acid metabolic process,GO:0006519:amino acid and derivative metabolic process,GO:0006725:aromatic compound metabolic process,GO:0009308:amine metabolic process,GO:0006082:organic acid metabolic process,GO:0006519:amino acid and derivative metabolic process,GO:0006725:aromatic compound metabolic process,GO:0009308:amine metabolic process	GO:0016835:carbon-oxygen lyase activity	GO:0005622:intracellular,GO:0005737:cytoplasm,GO:0043229:intracellular organelle,GO:0043231:intracellular membrane-bound organelle,GO:0044424:intracellular part,GO:0044444:cytoplasmic part
contig_8076		241.443	268.225	269.293	270.972		-1.11092	0.235937		1.00398	0.963284		1.01024	0.905921		1.11535	0.218241		1.1223	0.192457		gi|217075040|gb|ACJ85880.1| unknown [Medicago truncatula]	AT1G56220.4 | Symbols: | Dormancy/auxin associated family protein | chr1:21043414-21044381 FORWARD LENGTH=109	rcu:RCOM_1433630 hypothetical protein	NO HITS FOUND	NO HITS FOUND	NO HITS FOUND
contig_2662		239.611	267.928	247.159	277.612		-1.11818	0.209179		-1.08403	0.360616		1.03614	0.678748		1.0315	0.732553		1.15859	0.0949606		gi|297743870|emb|CBI36840.3| unnamed protein product [Vitis vinifera]	AT4G02450.1 | Symbols: | HSP20-like chaperones superfamily protein | chr4:1073987-1075765 REVERSE LENGTH=241	vvi:100258848 hypothetical protein LOC100258848	NO HITS FOUND	NO HITS FOUND	GO:0016020:membrane
contig_4320		251.4	267.505	271.316	282.586		-1.06406	0.480041		1.01425	0.869732		1.05638	0.520627		1.07922	0.384184		1.12405	0.177506		gi|255546638|ref|XP_002514378.1| ankyrin repeat domain protein, putative [Ricinus communis]_x0001_gi|223546475|gb|EEF47974.1| ankyrin repeat domain protein, putative [Ricinus communis]	AT4G35450.1 | Symbols: AKR2, AFT, AKR2A | ankyrin repeat-containing protein 2 | chr4:16839862-16841759 FORWARD LENGTH=342	rcu:RCOM_1563370 ankyrin repeat domain protein, putative	NO HITS FOUND	NO HITS FOUND	NO HITS FOUND
contig_7465		172.154	267.472	286.091	312.117		-1.55368	5.16e-06		1.06961	0.429199		1.16691	0.0638141		1.66183	9.11e-08		1.81301	1.58e-10		gi|255629617|gb|ACU15156.1| unknown [Glycine max]	AT4G29410.2 | Symbols: | Ribosomal L28e protein family | chr4:14468439-14469964 REVERSE LENGTH=143	rcu:RCOM_1485620 60S ribosomal protein L28, putative; K02903 large subunit ribosomal protein L28e	GO:0022613:ribonucleoprotein complex biogenesis and assembly	NO HITS FOUND	GO:0005622:intracellular,GO:0005737:cytoplasm,GO:0005840:ribosome,GO:0030529:ribonucleoprotein complex,GO:0033279:ribosomal subunit,GO:0043229:intracellular organelle,GO:0043232:intracellular non-membrane-bound organelle,GO:0044424:intracellular part,GO:0044444:cytoplasmic part,GO:0044446:intracellular organelle part,GO:0016020:membrane
contig_25456		245.769	267.438	352.033	283.703		-1.08817	0.339292		1.31632	0.000671449		1.06082	0.488857		1.43237	1.34e-05		1.15435	0.0994679		gi|51980218|gb|AAU20773.1| late elongated hypocotyl [Castanea sativa]	AT1G01060.4 | Symbols: LHY, LHY1 | Homeodomain-like superfamily protein | chr1:33992-37061 REVERSE LENGTH=644	vvi:100250535 hypothetical protein LOC100250535	NO HITS FOUND	NO HITS FOUND	NO HITS FOUND
contig_7856		160.296	266.375	282.252	325.144		-1.66177	2.53e-07		1.0596	0.498311		1.22062	0.0156941		1.76081	5.64e-09		2.02839	4.43e-14		gi|225439460|ref|XP_002268192.1| PREDICTED: similar to 40S ribosomal S4 protein [Vitis vinifera]	AT5G58420.1 | Symbols: | Ribosomal protein S4 (RPS4A) family protein | chr5:23619599-23620896 FORWARD LENGTH=262	vvi:100262686 similar to 40S ribosomal S4 protein	NO HITS FOUND	GO:0003723:RNA binding	GO:0005622:intracellular,GO:0030529:ribonucleoprotein complex,GO:0044424:intracellular part
Contig5481		280.229	266.14	206.532	174.538		1.05294	0.547088		-1.28861	0.0061069		-1.52483	1.22e-05		-1.35683	0.000829556		-1.60555	6.61e-07		gi|297736998|emb|CBI26199.3| unnamed protein product [Vitis vinifera]	AT3G06070.1 | Symbols: | unknown protein; BEST Arabidopsis thaliana protein match is: unknown protein (TAIR:AT5G19190.1); Has 33 Blast hits to 33 proteins in 12 species: Archae - 0; Bacteria - 0; Metazoa - 1; Fungi - 0; Plants - 32; Viruses - 0; Other Eukaryotes - 0 (source: NCBI BLink). | chr3:1831305-1831846 REVERSE LENGTH=151	pop:POPTR_820928 hypothetical protein	NO HITS FOUND	NO HITS FOUND	NO HITS FOUND
contig_4890		203.147	265.575	275.519	306.989		-1.30731	0.00392395		1.03744	0.66934		1.15594	0.0836788		1.35626	0.000932168		1.51117	4.06e-06		gi|147772691|emb|CAN64937.1| hypothetical protein VITISV_011515 [Vitis vinifera]	AT5G59240.1 | Symbols: | Ribosomal protein S8e family protein | chr5:23902626-23903670 REVERSE LENGTH=210	pop:POPTR_743662 hypothetical protein	NO HITS FOUND	NO HITS FOUND	GO:0005622:intracellular
contig_2647		277.432	265.475	276.612	266.054		1.04504	0.608196		1.04195	0.632779		1.00218	0.979976		-1.00297	0.972213		-1.04277	0.625867		gi|255549852|ref|XP_002515977.1| DNA binding protein, putative [Ricinus communis]_x0001_gi|223544882|gb|EEF46397.1| DNA binding protein, putative [Ricinus communis]	AT1G52150.1 | Symbols: ATHB-15, ATHB15, CNA, ICU4 | Homeobox-leucine zipper family protein / lipid-binding START domain-containing protein | chr1:19409913-19413961 REVERSE LENGTH=836	rcu:RCOM_1491170 DNA binding protein, putative	GO:0003002:regionalization,GO:0007389:pattern specification process,GO:0006139:nucleobase, nucleoside, nucleotide and nucleic acid metabolic process,GO:0010468:regulation of gene expression,GO:0019222:regulation of metabolic process,GO:0031323:regulation of cellular metabolic process,GO:0045449:regulation of transcription,GO:0050794:regulation of cellular process,GO:0009653:anatomical structure m…	GO:0003677:DNA binding	GO:0005622:intracellular,GO:0043229:intracellular organelle,GO:0043231:intracellular membrane-bound organelle,GO:0044424:intracellular part
contig_6042		266.629	265.28	269.829	288.715		1.00509	0.953393		1.01715	0.844261		1.08834	0.319849		1.012	0.890241		1.08283	0.349101		No hits found	No hits found	No hits found	NO HITS FOUND	NO HITS FOUND	NO HITS FOUND
contig_2096		181.135	265.21	313.718	310.442		-1.46415	6.71e-05		1.1829	0.0438854		1.17055	0.0595253		1.73195	2.11e-09		1.71387	4.64e-09		gi|225468097|ref|XP_002265940.1| PREDICTED: hypothetical protein [Vitis vinifera]	AT3G25520.1 | Symbols: ATL5, PGY3, OLI5, RPL5A | ribosomal protein L5 | chr3:9269573-9271327 REVERSE LENGTH=301	vvi:100242372 hypothetical protein LOC100242372; K02932 large subunit ribosomal protein L5e	GO:0003002:regionalization,GO:0007389:pattern specification process,GO:0022613:ribonucleoprotein complex biogenesis and assembly,GO:0009653:anatomical structure morphogenesis,GO:0009887:organ morphogenesis,GO:0048513:organ development,GO:0048731:system development,GO:0006810:transport,GO:0046907:intracellular transport,GO:0051641:cellular localization,GO:0051649:establishment of cellular localiza…	GO:0043169:cation binding,GO:0046872:metal ion binding,GO:0003723:RNA binding	GO:0005622:intracellular,GO:0005737:cytoplasm,GO:0043229:intracellular organelle,GO:0043231:intracellular membrane-bound organelle,GO:0044424:intracellular part,GO:0044444:cytoplasmic part,GO:0005622:intracellular,GO:0005737:cytoplasm,GO:0005840:ribosome,GO:0030529:ribonucleoprotein complex,GO:0033279:ribosomal subunit,GO:0043229:intracellular organelle,GO:0043232:intracellular non-membrane-bound…
contig_12659		190.363	265.071	268.384	281.698		-1.39245	0.000458111		1.0125	0.886093		1.06272	0.477491		1.40985	0.000265423		1.47979	2.53e-05		gb|ACU13744.1| unknown [Glycine max]	AT2G21580.2 | Symbols: | Ribosomal protein S25 family protein | chr2:9236629-9237510 FORWARD LENGTH=107	rcu:RCOM_1447530 40S ribosomal protein S25-1, putative; K02975 small subunit ribosomal protein S25e	NO HITS FOUND	NO HITS FOUND	GO:0016020:membrane,GO:0031090:organelle membrane,GO:0005622:intracellular,GO:0005737:cytoplasm,GO:0005840:ribosome,GO:0015935:small ribosomal subunit,GO:0030529:ribonucleoprotein complex,GO:0033279:ribosomal subunit,GO:0043229:intracellular organelle,GO:0043232:intracellular non-membrane-bound organelle,GO:0044424:intracellular part,GO:0044444:cytoplasmic part,GO:0044446:intracellular organelle …
contig_4157		360.684	264.542	213.133	263.69		1.36343	0.000118597		-1.24121	0.0186931		-1.00323	0.970459		-1.6923	6.09e-10		-1.36783	0.000101942		gi|167860595|gb|ACA05077.1| hypothetical protein [Flammeovirga yaeyamensis]	No hits found	lcr:LCRIS_00453 putative protein without homology	NO HITS FOUND	NO HITS FOUND	NO HITS FOUND
gi|147907855|gb|EF577077.1|		280.813	264.105	245.5	190.791		1.06326	0.474587		-1.07578	0.410329		-1.38426	0.00058074		-1.14384	0.124015		-1.47183	3.28e-05		No hits found	No hits found	No hits found	NO HITS FOUND	NO HITS FOUND	NO HITS FOUND
contig_3734		225.75	263.978	266.762	305.65		-1.16934	0.0843021		1.01055	0.903911		1.15786	0.0809832		1.18167	0.0647647		1.35393	0.000522792		gi|5669640|gb|AAD46405.1|AF096249_1 ethylene-responsive small GTP-binding protein [Solanum lycopersicum]	AT3G46060.3 | Symbols: ARA3 | RAB GTPase homolog 8A | chr3:16917908-16919740 FORWARD LENGTH=216	rcu:RCOM_0249780 protein with unknown function (EC:3.1.4.12); K07901 Ras-related protein Rab-8A	GO:0006810:transport	GO:0017076:purine nucleotide binding,GO:0032553:ribonucleotide binding	NO HITS FOUND
contig_6515		225.869	263.747	267.779	315.155		-1.1677	0.0871465		1.01529	0.861329		1.19491	0.0326906		1.18555	0.0594043		1.3953	0.000121423		gi|225446408|ref|XP_002275525.1| PREDICTED: hypothetical protein [Vitis vinifera]	AT4G28390.1 | Symbols: AAC3, ATAAC3 | ADP/ATP carrier 3 | chr4:14041486-14042781 REVERSE LENGTH=379	vvi:100262663 hypothetical protein LOC100262663; K05863 solute carrier family 25 (mitochondrial carrier; adenine nucleotide translocator)	GO:0006810:transport,GO:0015931:nucleobase, nucleoside, nucleotide and nucleic acid transport,GO:0006810:transport,GO:0046907:intracellular transport,GO:0051641:cellular localization,GO:0051649:establishment of cellular localization	GO:0022804:active transmembrane transporter activity	GO:0005622:intracellular,GO:0016020:membrane,GO:0019866:organelle inner membrane,GO:0031090:organelle membrane,GO:0031967:organelle envelope,GO:0043229:intracellular organelle,GO:0044424:intracellular part,GO:0044446:intracellular organelle part,GO:0005622:intracellular,GO:0005737:cytoplasm,GO:0009526:plastid envelope,GO:0031967:organelle envelope,GO:0043229:intracellular organelle,GO:0043231:int…
Contig4490		161.832	263.197	244.126	287.791		-1.62636	8.07e-07		-1.07812	0.397638		1.09344	0.29518		1.50852	4.26e-05		1.77834	2.34e-09		gb|ACJ86190.1| unknown [Medicago truncatula]	AT4G15000.1 | Symbols: | Ribosomal L27e protein family | chr4:8571896-8572303 FORWARD LENGTH=135	vvi:100250703 hypothetical protein LOC100250703; K02901 large subunit ribosomal protein L27e	NO HITS FOUND	NO HITS FOUND	GO:0005622:intracellular,GO:0005737:cytoplasm,GO:0005840:ribosome,GO:0030529:ribonucleoprotein complex,GO:0033279:ribosomal subunit,GO:0043229:intracellular organelle,GO:0043232:intracellular non-membrane-bound organelle,GO:0044424:intracellular part,GO:0044444:cytoplasmic part,GO:0044446:intracellular organelle part
contig_6967		264.402	263.187	231.631	237.652		1.00462	0.957846		-1.13623	0.156362		-1.10745	0.254321		-1.14148	0.141496		-1.11256	0.232965		gi|224071978|ref|XP_002303604.1| predicted protein [Populus trichocarpa]_x0001_gi|118481859|gb|ABK92866.1| unknown [Populus trichocarpa]_x0001_gi|118484209|gb|ABK93985.1| unknown [Populus trichocarpa]_x0001_gi|222841036|gb|EEE78583.1| predicted protein [Populus trichocarpa]	AT4G23496.1 | Symbols: SP1L5 | SPIRAL1-like5 | chr4:12257914-12258297 REVERSE LENGTH=99	pop:POPTR_817377 hypothetical protein	NO HITS FOUND	NO HITS FOUND	NO HITS FOUND
Contig3104		270.784	262.641	220.818	263.281		1.031	0.724704		-1.1894	0.0573021		1.00244	0.977763		-1.22628	0.0242716		-1.0285	0.745707		ref|XP_002280080.1| PREDICTED: hypothetical protein isoform 2 [Vitis vinifera]_x0001_ref|XP_002280065.1| PREDICTED: hypothetical protein isoform 1 [Vitis vinifera]_x0001_emb|CBI26638.3| unnamed protein product [Vitis vinifera]	AT5G54940.2 | Symbols: | Translation initiation factor SUI1 family protein | chr5:22308420-22308758 REVERSE LENGTH=112	vvi:100243506 hypothetical protein LOC100243506	NO HITS FOUND	NO HITS FOUND	NO HITS FOUND
contig_3266		301.783	262.521	161.008	159.528		1.14956	0.0985904		-1.63049	7.43e-07		-1.64562	4.86e-07		-1.87434	4.47e-11		-1.89173	2.58e-11		gi|164662323|ref|XP_001732283.1| hypothetical protein MGL_0058 [Malassezia globosa CBS 7966]_x0001_gi|159106186|gb|EDP45069.1| hypothetical protein MGL_0058 [Malassezia globosa CBS 7966]	AT1G16030.1 | Symbols: Hsp70b | heat shock protein 70B | chr1:5502386-5504326 REVERSE LENGTH=646	mgl:MGL_0058 hypothetical protein; K03283 heat shock 70kDa protein 1/8	NO HITS FOUND	GO:0016627:oxidoreductase activity, acting on the CH-CH group of donors,GO:0016817:hydrolase activity, acting on acid anhydrides,GO:0017076:purine nucleotide binding,GO:0032553:ribonucleotide binding	GO:0005622:intracellular,GO:0044424:intracellular part
contig_64905		241.259	262.496	298.847	299.548		-1.08803	0.344518		1.13848	0.125226		1.14115	0.118335		1.2387	0.0132255		1.2416	0.0122032		gi|255558856|ref|XP_002520451.1| tubulin beta chain, putative [Ricinus communis]_x0001_gi|223540293|gb|EEF41864.1| tubulin beta chain, putative [Ricinus communis]	AT5G23860.2 | Symbols: TUB8 | tubulin beta 8 | chr5:8042962-8044528 FORWARD LENGTH=449	rcu:RCOM_0731360 tubulin beta chain, putative	GO:0019538:protein metabolic process,GO:0022607:cellular component assembly,GO:0044260:cellular macromolecule metabolic process,GO:0065003:macromolecular complex assembly,GO:0006139:nucleobase, nucleoside, nucleotide and nucleic acid metabolic process,GO:0044248:cellular catabolic process,GO:0006970:response to osmotic stress,GO:0006996:organelle organization and biogenesis	GO:0016817:hydrolase activity, acting on acid anhydrides,GO:0017076:purine nucleotide binding,GO:0032553:ribonucleotide binding	GO:0005622:intracellular,GO:0043229:intracellular organelle,GO:0043232:intracellular non-membrane-bound organelle,GO:0044424:intracellular part
contig_11068		167.995	261.827	284.878	315.918		-1.55855	5.68e-06		1.08804	0.324666		1.20659	0.0244657		1.69575	3.46e-08		1.88052	1.29e-11		ref|XP_002327273.1| predicted protein [Populus trichocarpa]_x0001_gb|ABK93503.1| unknown [Populus trichocarpa]_x0001_gb|EEE74078.1| predicted protein [Populus trichocarpa]	AT4G16720.1 | Symbols: | Ribosomal protein L23/L15e family protein | chr4:9400156-9401315 REVERSE LENGTH=204	pop:POPTR_676405 hypothetical protein	NO HITS FOUND	NO HITS FOUND	GO:0005622:intracellular,GO:0030529:ribonucleoprotein complex,GO:0044424:intracellular part
contig_3811		261.352	261.791	235.526	251.847		-1.00168	0.984724		-1.11152	0.239334		-1.03948	0.661202		-1.10965	0.247063		-1.03774	0.675137		gi|224075447|ref|XP_002304637.1| predicted protein [Populus trichocarpa]_x0001_gi|222842069|gb|EEE79616.1| predicted protein [Populus trichocarpa]	AT1G27440.1 | Symbols: GUT2, IRX10, ATGUT1 | Exostosin family protein | chr1:9529265-9531213 REVERSE LENGTH=412	pop:POPTR_554680 hypothetical protein	GO:0045229:external encapsulating structure organization and biogenesis,GO:0005975:carbohydrate metabolic process,GO:0010382:cell wall metabolic process,GO:0043283:biopolymer metabolic process,GO:0044260:cellular macromolecule metabolic process,GO:0045229:external encapsulating structure organization and biogenesis	GO:0016757:transferase activity, transferring glycosyl groups	GO:0005622:intracellular,GO:0043229:intracellular organelle,GO:0043231:intracellular membrane-bound organelle,GO:0044424:intracellular part
contig_3461		180.706	261.697	286.387	304.721		-1.44819	0.000115095		1.09435	0.29203		1.16441	0.0707953		1.58482	9.35e-07		1.68628	1.57e-08		gi|225457331|ref|XP_002284583.1| PREDICTED: hypothetical protein [Vitis vinifera]_x0001_gi|147778228|emb|CAN69723.1| hypothetical protein VITISV_018888 [Vitis vinifera]_x0001_gi|297733934|emb|CBI15181.3| unnamed protein product [Vitis vinifera]	AT1G13950.1 | Symbols: EIF-5A, ELF5A-1, ATELF5A-1, EIF5A | eukaryotic elongation factor 5A-1 | chr1:4773631-4774668 FORWARD LENGTH=158	vvi:100253611 hypothetical protein LOC100253611; K03263 translation initiation factor eIF-5A	GO:0006414:translational elongation,GO:0006417:regulation of translation,GO:0009059:macromolecule biosynthetic process,GO:0009889:regulation of biosynthetic process,GO:0010468:regulation of gene expression,GO:0019222:regulation of metabolic process,GO:0019538:protein metabolic process,GO:0031323:regulation of cellular metabolic process,GO:0043283:biopolymer metabolic process,GO:0044249:cellular b…	GO:0008135:translation factor activity, nucleic acid binding	NO HITS FOUND
contig_8260		172.67	261.663	252.381	274.944		-1.51539	1.87e-05		-1.03678	0.682583		1.05076	0.566803		1.46164	0.000107762		1.59231	1.24e-06		gi|225449052|ref|XP_002274407.1| PREDICTED: hypothetical protein [Vitis vinifera]_x0001_gi|147785001|emb|CAN75443.1| hypothetical protein VITISV_019658 [Vitis vinifera]	AT2G37190.1 | Symbols: | Ribosomal protein L11 family protein | chr2:15619559-15620059 REVERSE LENGTH=166	vvi:100244384 hypothetical protein LOC100244384; K02870 large subunit ribosomal protein L12e	GO:0022613:ribonucleoprotein complex biogenesis and assembly	GO:0003723:RNA binding,GO:0043169:cation binding,GO:0046872:metal ion binding	GO:0005622:intracellular,GO:0005737:cytoplasm,GO:0043229:intracellular organelle,GO:0043231:intracellular membrane-bound organelle,GO:0044424:intracellular part,GO:0044444:cytoplasmic part,GO:0005622:intracellular,GO:0005737:cytoplasm,GO:0005840:ribosome,GO:0030529:ribonucleoprotein complex,GO:0033279:ribosomal subunit,GO:0043229:intracellular organelle,GO:0043232:intracellular non-membrane-bound…
de_novo_12114		301.429	261.274	161.666	165.613		1.15369	0.0906935		-1.61613	1.18e-06		-1.57761	3.43e-06		-1.86452	6.27e-11		-1.82007	2.58e-10		dbj|BAJ34054.1| unnamed protein product [Thellungiella halophila]	AT5G02490.1 | Symbols: | Heat shock protein 70 (Hsp 70) family protein | chr5:550296-552565 REVERSE LENGTH=653	ppp:PHYPADRAFT_226216 hypothetical protein; K03283 heat shock 70kDa protein 1/8	NO HITS FOUND	NO HITS FOUND	NO HITS FOUND
contig_2361		166.192	261.206	282.757	357.333		-1.57171	4.05e-06		1.08251	0.35593		1.36801	0.000109152		1.70139	3.28e-08		2.15012	3.13e-17		gi|255630929|gb|ACU15827.1| unknown [Glycine max]	AT3G02560.2 | Symbols: | Ribosomal protein S7e family protein | chr3:542341-543168 FORWARD LENGTH=191	rcu:RCOM_1166900 40S ribosomal protein S7, putative; K02993 small subunit ribosomal protein S7e	NO HITS FOUND	NO HITS FOUND	GO:0005622:intracellular,GO:0030529:ribonucleoprotein complex,GO:0044424:intracellular part
gi|32164197|gb|CD669527.1|CD669527		290.512	261.071	219.316	202.236		1.11277	0.210371		-1.19039	0.0569165		-1.29092	0.00626382		-1.32463	0.0016068		-1.4365	6.81e-05		No hits found	AT4G05320.4 | Symbols: UBQ10 | polyubiquitin 10 | chr4:2718559-2719932 FORWARD LENGTH=457	No hits found	NO HITS FOUND	NO HITS FOUND	NO HITS FOUND
contig_20380		178.089	260.921	287.221	302.866		-1.46512	7.5e-05		1.1008	0.261705		1.16076	0.0774741		1.6128	3.85e-07		1.70065	1.1e-08		gi|212292267|gb|ACJ24167.1| Rack [Phaseolus vulgaris]	AT1G48630.1 | Symbols: RACK1B_AT | receptor for activated C kinase 1B | chr1:17981977-17983268 REVERSE LENGTH=326	vvi:100249027 hypothetical protein LOC100249027	GO:0010035:response to inorganic substance,GO:0006793:phosphorus metabolic process,GO:0048513:organ development,GO:0048731:system development	GO:0016772:transferase activity, transferring phosphorus-containing groups	GO:0005622:intracellular,GO:0005737:cytoplasm,GO:0005840:ribosome,GO:0030529:ribonucleoprotein complex,GO:0043229:intracellular organelle,GO:0043232:intracellular non-membrane-bound organelle,GO:0044424:intracellular part,GO:0044444:cytoplasmic part,GO:0005622:intracellular,GO:0005737:cytoplasm,GO:0043229:intracellular organelle,GO:0043231:intracellular membrane-bound organelle,GO:0044424:intrace…
CU404326		168.74	260.833	230.099	295.658		-1.54577	8.41e-06		-1.13357	0.165775		1.13351	0.140167		1.36363	0.00211212		1.75215	3.23e-09		gi|297739775|emb|CBI29957.3| unnamed protein product [Vitis vinifera]	AT5G64140.1 | Symbols: RPS28 | ribosomal protein S28 | chr5:25667529-25667723 REVERSE LENGTH=64	rcu:RCOM_0687370 ribosomal protein S28, putative	NO HITS FOUND	NO HITS FOUND	NO HITS FOUND
contig_2769		260.719	260.155	250.077	239.816		1.00217	0.980294		-1.0403	0.655852		-1.08481	0.363522		-1.04255	0.638108		-1.08716	0.350629		gi|255579936|ref|XP_002530803.1| 6-phosphogluconate dehydrogenase, putative [Ricinus communis]_x0001_gi|223529624|gb|EEF31571.1| 6-phosphogluconate dehydrogenase, putative [Ricinus communis]	AT3G02360.1 | Symbols: | 6-phosphogluconate dehydrogenase family protein | chr3:482498-483958 FORWARD LENGTH=486	rcu:RCOM_0876630 6-phosphogluconate dehydrogenase, putative (EC:1.1.1.44); K00033 6-phosphogluconate dehydrogenase [EC:1.1.1.44]	GO:0006970:response to osmotic stress,GO:0005975:carbohydrate metabolic process,GO:0006066:alcohol metabolic process,GO:0009057:macromolecule catabolic process,GO:0044248:cellular catabolic process	GO:0016614:oxidoreductase activity, acting on CH-OH group of donors	GO:0005622:intracellular,GO:0005737:cytoplasm,GO:0043229:intracellular organelle,GO:0043231:intracellular membrane-bound organelle,GO:0044424:intracellular part,GO:0044444:cytoplasmic part
Contig4213		194.482	260.002	274.869	313.761		-1.3369	0.0021066		1.05718	0.520769		1.20676	0.0248537		1.41334	0.000203163		1.61332	1.1e-07		ref|XP_002528466.1| 30S ribosomal protein S8, putative [Ricinus communis]_x0001_gb|EEF33949.1| 30S ribosomal protein S8, putative [Ricinus communis]	AT5G59850.1 | Symbols: | Ribosomal protein S8 family protein | chr5:24112499-24113084 REVERSE LENGTH=130	rcu:RCOM_0465830 30S ribosomal protein S8, putative; K02957 small subunit ribosomal protein S15Ae	NO HITS FOUND	NO HITS FOUND	GO:0016020:membrane,GO:0031090:organelle membrane,GO:0005622:intracellular,GO:0043229:intracellular organelle,GO:0043231:intracellular membrane-bound organelle,GO:0044424:intracellular part,GO:0005622:intracellular,GO:0005737:cytoplasm,GO:0005840:ribosome,GO:0015935:small ribosomal subunit,GO:0030529:ribonucleoprotein complex,GO:0033279:ribosomal subunit,GO:0043229:intracellular organelle,GO:0043…
CT982413		162.951	259.563	283.645	321.986		-1.59289	2.42e-06		1.09278	0.301915		1.24049	0.0096417		1.74068	9.51e-09		1.97597	3.33e-13		gi|225468444|ref|XP_002264580.1| PREDICTED: hypothetical protein [Vitis vinifera]_x0001_gi|296090614|emb|CBI40998.3| unnamed protein product [Vitis vinifera]	AT4G39730.1 | Symbols: | Lipase/lipooxygenase, PLAT/LH2 family protein | chr4:18432950-18433581 FORWARD LENGTH=181	vvi:100265055 hypothetical protein LOC100265055	NO HITS FOUND	NO HITS FOUND	NO HITS FOUND
contig_85372		175.698	259.451	291.137	213.737		-1.47669	5.77e-05		1.12212	0.177244		-1.21388	0.0356792		1.65703	8.15e-08		1.2165	0.0540768		No hits found	No hits found	No hits found	NO HITS FOUND	NO HITS FOUND	NO HITS FOUND
CT984109		216.668	259.087	285.303	342.242		-1.19578	0.051934		1.10119	0.261596		1.32095	0.000690898		1.31678	0.00217917		1.57957	9.89e-08		gi|192910908|gb|ACF06562.1| fructose-bisphosphate aldolase [Elaeis guineensis]	AT2G36460.2 | Symbols: | Aldolase superfamily protein | chr2:15296929-15297732 REVERSE LENGTH=267	rcu:RCOM_0383870 fructose-bisphosphate aldolase, putative (EC:4.1.2.13); K01623 fructose-bisphosphate aldolase, class I [EC:4.1.2.13]	GO:0005975:carbohydrate metabolic process,GO:0006066:alcohol metabolic process,GO:0009057:macromolecule catabolic process,GO:0044248:cellular catabolic process	GO:0016830:carbon-carbon lyase activity	GO:0005622:intracellular,GO:0044424:intracellular part
contig_10261		163.268	258.403	264.633	289.411		-1.5827	3.38e-06		1.02411	0.785559		1.12	0.18559		1.62085	8.8e-07		1.77261	2.52e-09		emb|CBI28706.3| unnamed protein product [Vitis vinifera]	AT4G09800.1 | Symbols: RPS18C | S18 ribosomal protein | chr4:6173818-6174963 FORWARD LENGTH=152	ppp:PHYPADRAFT_195584 hypothetical protein	NO HITS FOUND	NO HITS FOUND	GO:0005622:intracellular
contig_16029		202.413	258.094	282.549	307.01		-1.27508	0.00947066		1.09475	0.293354		1.18953	0.0396988		1.3959	0.000269622		1.51675	3.39e-06		gi|225470747|ref|XP_002267459.1| PREDICTED: hypothetical protein [Vitis vinifera]	AT3G48990.1 | Symbols: | AMP-dependent synthetase and ligase family protein | chr3:18159031-18161294 REVERSE LENGTH=514	vvi:100256632 hypothetical protein LOC100256632	GO:0010035:response to inorganic substance	GO:0016877:ligase activity, forming carbon-sulfur bonds,GO:0017076:purine nucleotide binding,GO:0032553:ribonucleotide binding	GO:0005622:intracellular,GO:0005737:cytoplasm,GO:0043229:intracellular organelle,GO:0043231:intracellular membrane-bound organelle,GO:0044424:intracellular part,GO:0044444:cytoplasmic part
CU404120		205.95	257.934	290.462	251.964		-1.25241	0.0158171		1.12611	0.165155		-1.02369	0.791715		1.41035	0.000145937		1.22343	0.0316041		No hits found	No hits found	No hits found	NO HITS FOUND	NO HITS FOUND	NO HITS FOUND
Contig66		241.053	257.621	237.097	217.215		-1.06873	0.458626		-1.08656	0.356644		-1.18602	0.0638678		-1.01669	0.856604		-1.10974	0.265971		dbj|BAD91878.1| transcription factor lim1 [Eucalyptus globulus]_x0001_dbj|BAD91879.1| transcription factor lim1 [Eucalyptus globulus]_x0001_dbj|BAD91880.1| transcription factor lim1 [Eucalyptus camaldulensis]_x0001_dbj|BAD91881.1| transcription factor lim1 [Eucalyptus camaldulensis]	AT1G10200.1 | Symbols: WLIM1 | GATA type zinc finger transcription factor family protein | chr1:3346677-3347763 REVERSE LENGTH=190	vvi:100253922 hypothetical protein LOC100253922	GO:0006996:organelle organization and biogenesis	GO:0008092:cytoskeletal protein binding	GO:0016020:membrane
de_novo_11748		285.268	256.854	187.839	201.852		1.11062	0.222722		-1.36742	0.00105635		-1.27249	0.0102309		-1.51869	7.13e-06		-1.41326	0.000154166		No hits found	No hits found	No hits found	NO HITS FOUND	NO HITS FOUND	NO HITS FOUND
contig_3473		250.335	256.815	220.575	257.654		-1.02589	0.773784		-1.1643	0.0974394		1.00327	0.970517		-1.13492	0.170645		1.02924	0.745644		gi|224074217|ref|XP_002304305.1| predicted protein [Populus trichocarpa]_x0001_gi|118485751|gb|ABK94725.1| unknown [Populus trichocarpa]_x0001_gi|222841737|gb|EEE79284.1| predicted protein [Populus trichocarpa]	AT4G17530.1 | Symbols: RAB1C, ATRAB1C, ATRABD2C | RAB GTPase homolog 1C | chr4:9773721-9775424 REVERSE LENGTH=202	pop:POPTR_830731 hypothetical protein; K07874 Ras-related protein Rab-1A	GO:0006810:transport	GO:0017076:purine nucleotide binding,GO:0032553:ribonucleotide binding	NO HITS FOUND
de_novo_11464		347.194	256.776	123.843	178.657		1.35213	0.000230969		-2.07339	6.19e-12		-1.43726	0.000177714		-2.80349	9.87e-26		-1.94336	1.3e-13		No hits found	No hits found	No hits found	NO HITS FOUND	NO HITS FOUND	NO HITS FOUND
contig_1808		319.613	255.783	298.917	225.713		1.24955	0.00778991		1.16864	0.0671851		-1.13322	0.170952		-1.06924	0.405705		-1.41602	5.66e-05		gi|224138022|ref|XP_002322710.1| predicted protein [Populus trichocarpa]_x0001_gi|222867340|gb|EEF04471.1| predicted protein [Populus trichocarpa]	AT3G57520.1 | Symbols: AtSIP2, SIP2 | seed imbibition 2 | chr3:21288982-21292694 REVERSE LENGTH=773	pop:POPTR_734995 hydrolase, hydrolyzing O-glycosyl compounds	NO HITS FOUND	NO HITS FOUND	NO HITS FOUND
gi|106879108|gb|BV682242.2|		272.142	255.604	227.22	178.804		1.0647	0.472054		-1.12492	0.196848		-1.42952	0.000224708		-1.1977	0.0445092		-1.52201	1.06e-05		No hits found	No hits found	No hits found	NO HITS FOUND	NO HITS FOUND	NO HITS FOUND
Contig6937		185.164	255.346	263.837	287.09		-1.37903	0.000818207		1.03325	0.709713		1.12432	0.173227		1.42489	0.00020115		1.55047	2.56e-06		gi|255564428|ref|XP_002523210.1| elongation factor 1-beta, putative [Ricinus communis]_x0001_gi|223537506|gb|EEF39131.1| elongation factor 1-beta, putative [Ricinus communis]	AT2G18110.1 | Symbols: | Translation elongation factor EF1B/ribosomal protein S6 family protein | chr2:7872636-7873713 FORWARD LENGTH=231	rcu:RCOM_0783980 elongation factor 1-beta, putative; K03232 elongation factor EF-1 beta subunit	GO:0010035:response to inorganic substance	GO:0008135:translation factor activity, nucleic acid binding	GO:0016020:membrane
contig_33258		216.949	255.344	205.77	262.805		-1.17698	0.0774732		-1.24092	0.0210038		1.02922	0.743357		-1.05433	0.587138		1.21137	0.0363811		gi|296083945|emb|CBI24333.3| unnamed protein product [Vitis vinifera]	AT3G43810.1 | Symbols: CAM7 | calmodulin 7 | chr3:15664619-15666355 REVERSE LENGTH=149	zma:542415 CALM1, ZMCALM1; Calmodulin (EC:2.7.11.19)	NO HITS FOUND	NO HITS FOUND	NO HITS FOUND
contig_44418		307.298	255.285	197.011	226.972		1.20374	0.0283667		-1.29579	0.00613783		-1.12474	0.197714		-1.5598	8.43e-07		-1.3539	0.000505289		gi|224070855|ref|XP_002303266.1| predicted protein [Populus trichocarpa]_x0001_gi|222840698|gb|EEE78245.1| predicted protein [Populus trichocarpa]	AT1G52760.1 | Symbols: LysoPL2 | lysophospholipase 2 | chr1:19651378-19652576 FORWARD LENGTH=332	pop:POPTR_553671 hypothetical protein	NO HITS FOUND	NO HITS FOUND	NO HITS FOUND
contig_30680		173.356	255.036	259.882	281.175		-1.47117	7.72e-05		1.019	0.831069		1.10249	0.259402		1.49912	3.11e-05		1.62195	3.88e-07		gi|296081217|emb|CBI18243.3| unnamed protein product [Vitis vinifera]	AT4G09800.1 | Symbols: RPS18C | S18 ribosomal protein | chr4:6173818-6174963 FORWARD LENGTH=152	vvi:100245272 hypothetical protein LOC100245272; K02964 small subunit ribosomal protein S18e	NO HITS FOUND	NO HITS FOUND	GO:0016020:membrane,GO:0031090:organelle membrane,GO:0005622:intracellular,GO:0005737:cytoplasm,GO:0005840:ribosome,GO:0015935:small ribosomal subunit,GO:0030529:ribonucleoprotein complex,GO:0033279:ribosomal subunit,GO:0043229:intracellular organelle,GO:0043232:intracellular non-membrane-bound organelle,GO:0044424:intracellular part,GO:0044444:cytoplasmic part,GO:0044446:intracellular organelle …
Contig24		273.312	254.984	234.212	184.502		1.07188	0.425675		-1.08869	0.348156		-1.38201	0.000765846		-1.16694	0.0828353		-1.48135	3.2e-05		ref|XP_002513387.1| acetylornithine aminotransferase, putative [Ricinus communis]_x0001_gb|EEF48790.1| acetylornithine aminotransferase, putative [Ricinus communis]	AT1G80600.1 | Symbols: WIN1 | HOPW1-1-interacting 1 | chr1:30298675-30300513 REVERSE LENGTH=457	rcu:RCOM_1575530 acetylornithine aminotransferase, putative (EC:2.6.1.11)	GO:0006082:organic acid metabolic process,GO:0006519:amino acid and derivative metabolic process,GO:0009308:amine metabolic process,GO:0006139:nucleobase, nucleoside, nucleotide and nucleic acid metabolic process	GO:0016769:transferase activity, transferring nitrogenous groups,GO:0043169:cation binding,GO:0046872:metal ion binding	GO:0005622:intracellular,GO:0005737:cytoplasm,GO:0043229:intracellular organelle,GO:0043231:intracellular membrane-bound organelle,GO:0044424:intracellular part,GO:0044435:plastid part,GO:0044444:cytoplasmic part,GO:0044446:intracellular organelle part
contig_366		164.486	254.484	286.789	323.091		-1.54715	1.04e-05		1.12694	0.165309		1.26959	0.00430105		1.74355	7.22e-09		1.96425	4.49e-13		gi|297745090|emb|CBI38929.3| unnamed protein product [Vitis vinifera]	AT2G32060.2 | Symbols: | Ribosomal protein L7Ae/L30e/S12e/Gadd45 family protein | chr2:13639228-13640104 REVERSE LENGTH=144	vvi:100255187 hypothetical protein LOC100255187; K02951 small subunit ribosomal protein S12e	NO HITS FOUND	NO HITS FOUND	NO HITS FOUND
de_novo_11419		219.49	254.177	169.553	272.305		-1.15804	0.11126		-1.4991	3.8e-05		1.07132	0.429972		-1.29452	0.0113593		1.24063	0.0172636		ref|XP_002325108.1| predicted protein [Populus trichocarpa]_x0001_gb|EEF03673.1| predicted protein [Populus trichocarpa]	AT2G18660.1 | Symbols: PNP-A | plant natriuretic peptide A | chr2:8091032-8091644 REVERSE LENGTH=130	pop:POPTR_779521 hypothetical protein	NO HITS FOUND	NO HITS FOUND	NO HITS FOUND
[truncated: 34,265 more rows]
[truncated: 2 more columns]
