# Supplementary material for: Contrasting nitrogen fertilization treatments impact xylem gene expression and secondary cell wall lignification in Eucalyptus
Source: BMC Plant Biol. 2014 Sep 28;14:256. doi: 10.1186/s12870-014-0256-9 (PMC4189757; doi:10.1186/s12870-014-0256-9)
Supplement: Additional file 4: Table S2 — Differentially Expressed genes (Limiting vs Luxuriant treatments). [file 12870_2014_256_MOESM4_ESM.xlsx]

## Sheet: All
Differentially Expressed genes (Limiting vs Luxuriant treatments)
Gene ID/EucDS		RPKM values					N+/N-			NO3/N-			Annotation				Gene Ontolology
		N-	Op	N+	NO3		Fold	P-value		Fold	P-value		TAIR	NR	KEGG		Biological Process	Molecular Function	Compent Celular
de_novo_12353		5.11423	0.664418	13.7095	36.7353		2.68066	0.00382096		7.18297	2.05e-08		No hits found	No hits found	No hits found		NO HITS FOUND	NO HITS FOUND	NO HITS FOUND
de_novo_16431		1.26382	0.769641	12.3611	6.03793		9.78078	0.0050871		4.77752	0.0213267		No hits found	No hits found	No hits found		NO HITS FOUND	NO HITS FOUND	NO HITS FOUND
contig_54647		1.5229	0.865589	3.86171	12.4726		2.53576	0.00625938		8.19004	0.895854		No hits found	gi|238014838|gb|ACR38454.1| unknown [Zea mays]	vcn:VOLCADRAFT_58526 hypothetical protein		NO HITS FOUND	NO HITS FOUND	NO HITS FOUND
de_novo_24951		3.42653	1.48387	17.7915	29.9343		5.19227	0.0501016		8.73604	0.00109158		No hits found	No hits found	No hits found		NO HITS FOUND	NO HITS FOUND	NO HITS FOUND
de_novo_15506		0.634543	1.60752	12.8264	8.03792		20.2136	0.0116044		12.6673	0.00552506		No hits found	No hits found	No hits found		NO HITS FOUND	NO HITS FOUND	NO HITS FOUND
de_novo_12924		4.27782	1.70895	35.0994	5.60568		8.20499	1.87e-84		1.31041	3.1e-33		AT3G43660.1 | Symbols: | Vacuolar iron transporter (VIT) family protein | chr3:15565332-15565928 FORWARD LENGTH=198	ref|XP_002527771.1| Nodulin, putative [Ricinus communis]_x0001_gb|EEF34632.1| Nodulin, putative [Ricinus communis]	rcu:RCOM_0618080 Nodulin, putative		GO:0010035:response to inorganic substance,GO:0009725:response to hormone stimulus	NO HITS FOUND	NO HITS FOUND
contig_20597		11.7458	1.73644	1.40853	2.21146		-8.33906	0.00199473		-5.31133	0.25002		No hits found	No hits found	No hits found		NO HITS FOUND	NO HITS FOUND	NO HITS FOUND
de_novo_21139		17.7324	1.90565	0.566788	0.427145		-31.2858	0.000360731		-41.5138	5.86e-06		No hits found	No hits found	No hits found		NO HITS FOUND	NO HITS FOUND	NO HITS FOUND
contig_157		14.4633	2.17606	1.84918	3.25171		-7.82146	0.121025		-4.44791	0.0076577		No hits found	No hits found	No hits found		NO HITS FOUND	NO HITS FOUND	NO HITS FOUND
de_novo_25459		35.2365	2.76341	0.186797	0.656949		-188.635	0.100214		-53.6366	0.00116574		No hits found	No hits found	No hits found		NO HITS FOUND	NO HITS FOUND	NO HITS FOUND
contig_56737		1.99383	2.86782	3.30179	35.251		1.65601	0.00241809		17.6801	0.0653536		No hits found	gi|50307715|ref|XP_453850.1| hypothetical protein [Kluyveromyces lactis NRRL Y-1140]_x0001_gi|302310626|ref|XP_453838.2| hypothetical protein [Kluyveromyces lactis NRRL Y-1140]_x0001_gi|302310628|ref|XP_453844.2| hypothetical protein [Kluyveromyces lactis NRRL Y-1140]_x0001_gi|82582284|sp|Q6CQE5|TAR1_KLULA RecName: Full=Protein TAR1_x0001_gi|49642984|emb|CAH00946.1| KLLA0D17864p [Kluyveromyces la…	kla:KLLA0D17864g hypothetical protein		NO HITS FOUND	NO HITS FOUND	NO HITS FOUND
contig_21045		23.8163	3.10501	2.73406	4.9451		-8.71096	1.79e-07		-4.81615	2.45e-09		No hits found	No hits found	No hits found		NO HITS FOUND	NO HITS FOUND	NO HITS FOUND
de_novo_19104		40.143	3.53035	7.12509	8.66679		-5.63403	0.145705		-4.63182	0.0071292		No hits found	gi|302535128|ref|ZP_07287470.1| conserved hypothetical protein [Streptomyces sp. C]_x0001_gi|302535772|ref|ZP_07288114.1| conserved hypothetical protein [Streptomyces sp. C]_x0001_gi|302444023|gb|EFL15839.1| conserved hypothetical protein [Streptomyces sp. C]_x0001_gi|302444667|gb|EFL16483.1| conserved hypothetical protein [Streptomyces sp. C]	pmx:PERMA_1937 hypothetical protein		NO HITS FOUND	NO HITS FOUND	NO HITS FOUND
de_novo_19657		2.40607	3.58555	9.9978	65.2225		4.15523	0.00703405		27.1074	0.016475		No hits found	gi|242805359|ref|XP_002484510.1| hypothetical protein TSTA_040370 [Talaromyces stipitatus ATCC 10500]_x0001_gi|218715135|gb|EED14557.1| hypothetical protein TSTA_040370 [Talaromyces stipitatus ATCC 10500]	No hits found		NO HITS FOUND	NO HITS FOUND	NO HITS FOUND
de_novo_25577		30.7292	3.63261	6.6299	8.88259		-4.63494	0.116833		-3.45949	0.0756592		No hits found	gi|314916672|gb|EFS80503.1| hypothetical protein HMPREF9597_00208 [Propionibacterium acnes HL005PA4]	ctc:CTC00549 hypothetical protein		NO HITS FOUND	NO HITS FOUND	NO HITS FOUND
de_novo_12372		43.1059	3.64679	7.99459	9.44256		-5.39188	0.44588		-4.56506	0.00882052		No hits found	ref|ZP_07286019.1| conserved hypothetical protein [Streptomyces sp. C]_x0001_gb|EFL14388.1| conserved hypothetical protein [Streptomyces sp. C]	No hits found		NO HITS FOUND	NO HITS FOUND	NO HITS FOUND
de_novo_23668		28.1406	3.66568	5.23327	9.03814		-5.37725	0.0056159		-3.11354	7.16e-10		No hits found	gi|167630400|ref|YP_001680899.1| hypothetical protein HM1_3128 [Heliobacterium modesticaldum Ice1]_x0001_gi|167593140|gb|ABZ84888.1| conserved hypothetical protein [Heliobacterium modesticaldum Ice1]	hmo:HM1_3128 hypothetical protein		NO HITS FOUND	NO HITS FOUND	NO HITS FOUND
de_novo_25453		36.4913	3.67411	6.47732	7.03993		-5.6337	0.00404041		-5.18347	1.41e-12		No hits found	gi|25028099|ref|NP_738153.1| hypothetical protein CE1543 [Corynebacterium efficiens YS-314]_x0001_gi|23493383|dbj|BAC18353.1| conserved hypothetical protein [Corynebacterium efficiens YS-314]	cef:CE1543 hypothetical protein		NO HITS FOUND	NO HITS FOUND	NO HITS FOUND
de_novo_15864		15.9769	3.75383	1.60084	1.11363		-9.98032	0.000502313		-14.3467	0.0719506		AT4G36820.1 | Symbols: | Protein of unknown function (DUF607) | chr4:17346889-17347994 FORWARD LENGTH=338	ref|XP_002281805.1| PREDICTED: hypothetical protein [Vitis vinifera]_x0001_emb|CBI19644.3| unnamed protein product [Vitis vinifera]	vvi:100262482 hypothetical protein LOC100262482		NO HITS FOUND	NO HITS FOUND	NO HITS FOUND
de_novo_19269		3.40948	3.87577	20.1731	25.8554		5.91677	0.000203125		7.58337	0.000597009		No hits found	No hits found	No hits found		NO HITS FOUND	NO HITS FOUND	NO HITS FOUND
contig_92700		0.521542	3.896	11.8081	17.0858		22.6407	0.183864		32.7602	0.00455962		No hits found	No hits found	No hits found		NO HITS FOUND	NO HITS FOUND	NO HITS FOUND
contig_93584		0.596215	3.90055	9.62652	12.6494		16.1461	0.00179792		21.2161	8.24e-05		No hits found	No hits found	No hits found		NO HITS FOUND	NO HITS FOUND	NO HITS FOUND
contig_29088		40.2797	3.94264	6.79598	17.2729		-5.92699	0.00880421		-2.33196	0.000120133		No hits found	gi|154507523|ref|ZP_02043165.1| hypothetical protein ACTODO_00002 [Actinomyces odontolyticus ATCC 17982]_x0001_gi|153799348|gb|EDN81768.1| hypothetical protein ACTODO_00002 [Actinomyces odontolyticus ATCC 17982]	pop:POPTR_794471 hypothetical protein		NO HITS FOUND	NO HITS FOUND	NO HITS FOUND
CU401802		2.19266	4.22436	8.98997	12.0264		4.10003	0.120311		5.48485	0.00329231		AT2G27510.1 | Symbols: ATFD3, FD3 | ferredoxin 3 | chr2:11758281-11758748 REVERSE LENGTH=155	gi|255565639|ref|XP_002523809.1| Ferredoxin-3, chloroplast precursor, putative [Ricinus communis]_x0001_gi|223536897|gb|EEF38535.1| Ferredoxin-3, chloroplast precursor, putative [Ricinus communis]	rcu:RCOM_1281630 Ferredoxin-3, chloroplast precursor, putative; K02639 ferredoxin		NO HITS FOUND	GO:0051536:iron-sulfur cluster binding,GO:0043169:cation binding	GO:0005622:intracellular,GO:0005737:cytoplasm,GO:0043229:intracellular organelle,GO:0043231:intracellular membrane-bound organelle,GO:0044424:intracellular part,GO:0044444:cytoplasmic part
de_novo_17765		7.54887	4.31729	0.178343	1.97125		-42.3279	0.164963		-3.82949	0.00178518		AT1G77330.1 | Symbols: | 2-oxoglutarate (2OG) and Fe(II)-dependent oxygenase superfamily protein | chr1:29063215-29064447 REVERSE LENGTH=307	gi|28949891|emb|CAD70622.1| 1-aminocyclopropane-1-carboxylic acid oxidase [Cicer arietinum]	pop:POPTR_643574 ACO1; 1-aminocyclopropane-1-carboxylate		GO:0006519:amino acid and derivative metabolic process,GO:0042445:hormone metabolic process,GO:0043449:alkene metabolic process	GO:0016638:oxidoreductase activity, acting on the CH-NH2 group of donors	NO HITS FOUND
de_novo_11866		4.35115	4.39104	6.92406	53.9632		1.59132	0.00356877		12.4021	0.321861		No hits found	ref|XP_003064996.1| predicted protein [Micromonas pusilla CCMP1545]_x0001_gb|EEH50843.1| predicted protein [Micromonas pusilla CCMP1545]	zma:100382981 IDP87; LOC100382981		NO HITS FOUND	NO HITS FOUND	NO HITS FOUND
de_novo_12597		48.3422	4.39303	5.92051	6.90645		-8.1652	1.1e-08		-6.99957	0.0219402		No hits found	gb|EFT57008.1| hypothetical protein HMPREF9610_00001 [Propionibacterium acnes HL027PA2]	bmj:BMULJ_05093 hypothetical protein		NO HITS FOUND	NO HITS FOUND	NO HITS FOUND
de_novo_13442		18.9594	4.49354	3.56397	3.74907		-5.31974	0.0102135		-5.05711	0.00164148		AT5G53190.1 | Symbols: SWEET3, AtSWEET3 | Nodulin MtN3 family protein | chr5:21572417-21574284 REVERSE LENGTH=263	ref|XP_002267886.1| PREDICTED: hypothetical protein [Vitis vinifera]_x0001_emb|CBI22544.3| unnamed protein product [Vitis vinifera]	vvi:100246651 hypothetical protein LOC100246651		NO HITS FOUND	NO HITS FOUND	GO:0005622:intracellular,GO:0043229:intracellular organelle,GO:0043231:intracellular membrane-bound organelle,GO:0044424:intracellular part,GO:0016020:membrane
contig_17283		17.4882	4.74882	4.36188	4.28903		-4.00932	2.44e-24		-4.07741	6.46e-18		AT3G09640.2 | Symbols: APX2, APX1B | ascorbate peroxidase 2 | chr3:2956301-2958163 FORWARD LENGTH=251	gi|221327587|gb|ACM17463.1| ascorbate peroxidase [Citrus maxima]	pop:POPTR_1103794 hypothetical protein		NO HITS FOUND	GO:0043169:cation binding,GO:0046872:metal ion binding	NO HITS FOUND
contig_18553		16.1385	4.77826	2.90694	3.50519		-5.5517	8.62e-12		-4.60417	1.15e-12		No hits found	No hits found	No hits found		NO HITS FOUND	NO HITS FOUND	NO HITS FOUND
de_novo_12927		4.47913	4.87777	7.15839	69.6281		1.59817	0.0745611		15.545	0.000596151		No hits found	ref|XP_001618098.1| hypothetical protein NEMVEDRAFT_v1g155763 [Nematostella vectensis]_x0001_gb|EDO25998.1| predicted protein [Nematostella vectensis]	nve:NEMVE_v1g155763 hypothetical protein		NO HITS FOUND	NO HITS FOUND	NO HITS FOUND
de_novo_16010		18.7656	5.27441	1.37265	1.57632		-13.6711	0.0164395		-11.9047	0.00836382		AT5G42610.1 | Symbols: | Protein of unknown function (DUF607) | chr5:17062507-17063934 FORWARD LENGTH=293	ref|XP_002326896.1| predicted protein [Populus trichocarpa]_x0001_gb|EEE73646.1| predicted protein [Populus trichocarpa]	pop:POPTR_1110204 hypothetical protein		NO HITS FOUND	NO HITS FOUND	NO HITS FOUND
de_novo_18281		15.9575	5.32367	2.26199	3.7882		-7.05465	2.54e-08		-4.21243	7.89e-10		AT1G19630.1 | Symbols: CYP722A1 | cytochrome P450, family 722, subfamily A, polypeptide 1 | chr1:6785427-6787967 REVERSE LENGTH=476	gi|255538716|ref|XP_002510423.1| cytochrome P450, putative [Ricinus communis]_x0001_gi|223551124|gb|EEF52610.1| cytochrome P450, putative [Ricinus communis]	rcu:RCOM_1595230 cytochrome P450, putative (EC:1.14.13.79)		NO HITS FOUND	GO:0043169:cation binding,GO:0046872:metal ion binding	NO HITS FOUND
de_novo_25417		37.5486	5.44539	9.3	10.2985		-4.03749	0.00568706		-3.64603	0.0128033		No hits found	gi|315078257|gb|EFT50296.1| hypothetical protein HMPREF9565_01483 [Propionibacterium acnes HL053PA2]	lcr:LCRIS_01652 PG1 protein, homology to Homo sapiens		NO HITS FOUND	NO HITS FOUND	NO HITS FOUND
de_novo_14410		15.4947	5.46385	4.00925	3.54519		-3.86472	8.65e-08		-4.37061	1.08e-08		AT1G79900.1 | Symbols: ATMBAC2, BAC2 | Mitochondrial substrate carrier family protein | chr1:30052524-30053599 REVERSE LENGTH=296	ref|XP_002303286.1| predicted protein [Populus trichocarpa]_x0001_gb|EEE78265.1| predicted protein [Populus trichocarpa]	pop:POPTR_756847 hypothetical protein		GO:0006970:response to osmotic stress,GO:0006810:transport,GO:0015837:amine transport,GO:0015849:organic acid transport,GO:0006082:organic acid metabolic process,GO:0006519:amino acid and derivative metabolic process,GO:0009308:amine metabolic process,GO:0006810:transport,GO:0046907:intracellular transport,GO:0051641:cellular localization,GO:0051649:establishment of cellular localization	GO:0022891:substrate-specific transmembrane transporter activity	GO:0016020:membrane,GO:0031224:intrinsic to membrane,GO:0044425:membrane part,GO:0005622:intracellular,GO:0043229:intracellular organelle,GO:0043231:intracellular membrane-bound organelle,GO:0044424:intracellular part,GO:0005622:intracellular,GO:0016020:membrane,GO:0019866:organelle inner membrane,GO:0031090:organelle membrane,GO:0031967:organelle envelope,GO:0043229:intracellular organelle,GO:00…
de_novo_24351		3.31867	5.47917	15.1276	8.25469		4.55833	1.66e-05		2.48735	1.95e-05		No hits found	No hits found	No hits found		NO HITS FOUND	NO HITS FOUND	NO HITS FOUND
de_novo_16018		1.02552	5.49581	5.01521	9.37897		4.89039	0.00014147		9.14554	0.15582		No hits found	No hits found	No hits found		NO HITS FOUND	NO HITS FOUND	NO HITS FOUND
CU403667		3.55241	5.56827	14.8549	8.93914		4.18164	0.0136408		2.51636	7.03e-07		No hits found	No hits found	No hits found		NO HITS FOUND	NO HITS FOUND	NO HITS FOUND
de_novo_12617		3.09601	5.62565	32.5548	17.3612		10.5151	4.33e-07		5.6076	5.33e-05		AT5G19600.1 | Symbols: SULTR3;5 | sulfate transporter 3;5 | chr5:6613113-6616891 REVERSE LENGTH=634	ref|XP_002515590.1| sulfate transporter, putative [Ricinus communis]_x0001_gb|EEF47039.1| sulfate transporter, putative [Ricinus communis]	rcu:RCOM_0926970 sulfate transporter, putative		GO:0006810:transport,GO:0006811:ion transport	GO:0022804:active transmembrane transporter activity,GO:0022891:substrate-specific transmembrane transporter activity	GO:0016020:membrane,GO:0031224:intrinsic to membrane,GO:0044425:membrane part
contig_13617		17.7442	5.70718	2.62107	3.38624		-6.76984	0.0190697		-5.2401	0.00153168		No hits found	No hits found	No hits found		NO HITS FOUND	NO HITS FOUND	NO HITS FOUND
de_novo_17056		2.12422	5.73168	12.608	8.5649		5.93535	0.0410123		4.03202	0.00218745		No hits found	No hits found	No hits found		NO HITS FOUND	NO HITS FOUND	NO HITS FOUND
de_novo_13836		2.2209	5.87364	17.0674	14.0317		7.6849	5.78e-05		6.31803	0.3468		No hits found	No hits found	No hits found		NO HITS FOUND	NO HITS FOUND	NO HITS FOUND
contig_23238		13.7437	5.90553	1.57709	2.23724		-8.71457	0.00981409		-6.14313	0.0140834		No hits found	No hits found	No hits found		NO HITS FOUND	NO HITS FOUND	NO HITS FOUND
contig_15108		13.8102	6.05326	48.1726	23.1484		3.48818	0.00284017		1.67618	0.0667324		AT2G40300.1 | Symbols: ATFER4, FER4 | ferritin 4 | chr2:16831501-16833214 REVERSE LENGTH=259	gi|29839345|sp|Q8H1T3|FRI2_TOBAC RecName: Full=Ferritin-2, chloroplastic; AltName: Full=NtFer2; Flags: Precursor_x0001_gi|22859014|gb|AAN06322.1| ferritin 2 [Nicotiana tabacum]	pop:POPTR_822369 hypothetical protein; K00522 ferritin heavy chain [EC:1.16.3.1]		NO HITS FOUND	GO:0043169:cation binding,GO:0046872:metal ion binding	GO:0005622:intracellular,GO:0005737:cytoplasm,GO:0043229:intracellular organelle,GO:0043231:intracellular membrane-bound organelle,GO:0044424:intracellular part,GO:0044444:cytoplasmic part
contig_14617		34.8794	6.06311	4.89388	6.88454		-7.12715	2.12e-12		-5.06634	5.49e-05		AT5G12020.1 | Symbols: HSP17.6II | 17.6 kDa class II heat shock protein | chr5:3882409-3882876 REVERSE LENGTH=155	gi|259123935|gb|ACV93250.1| CII small heat shock protein 1 [Prunus salicina]	pop:POPTR_832078 hypothetical protein		NO HITS FOUND	NO HITS FOUND	NO HITS FOUND
de_novo_25257		0.406758	6.06388	18.1239	23.1419		44.5569	7.65e-08		56.8935	8.62e-07		AT4G18650.1 | Symbols: | transcription factor-related | chr4:10264043-10265422 REVERSE LENGTH=232	gi|225443780|ref|XP_002266016.1| PREDICTED: hypothetical protein [Vitis vinifera]	vvi:100256671 hypothetical protein LOC100256671		NO HITS FOUND	NO HITS FOUND	NO HITS FOUND
de_novo_14031		0.259881	6.07727	13.1328	12.203		50.534	0.00063739		46.9562	0.00922144		No hits found	No hits found	No hits found		NO HITS FOUND	NO HITS FOUND	NO HITS FOUND
de_novo_12648		12.2757	6.24056	45.8224	14.7651		3.73276	0.00131361		1.20279	0.0168636		AT2G01770.1 | Symbols: VIT1, ATVIT1 | vacuolar iron transporter 1 | chr2:334775-336425 REVERSE LENGTH=250	ref|XP_002281480.1| PREDICTED: hypothetical protein [Vitis vinifera]_x0001_emb|CBI26807.3| unnamed protein product [Vitis vinifera]	vvi:100262710 hypothetical protein LOC100262710		GO:0042592:homeostatic process,GO:0051238:sequestering of metal ion	NO HITS FOUND	GO:0016020:membrane,GO:0031090:organelle membrane
de_novo_19114		20.292	6.26435	4.91266	4.9364		-4.13055	6.99e-06		-4.11068	6.37e-09		No hits found	gi|303291416|ref|XP_003064993.1| predicted protein [Micromonas pusilla CCMP1545]_x0001_gi|226453529|gb|EEH50840.1| predicted protein [Micromonas pusilla CCMP1545]	sbi:SORBI_0016s002040 hypothetical protein		NO HITS FOUND	NO HITS FOUND	NO HITS FOUND
de_novo_18405		1.18054	6.32657	10.4241	7.57382		8.82987	7.53e-27		6.41553	1.96e-17		AT3G07350.1 | Symbols: | Protein of unknown function (DUF506) | chr3:2347674-2348570 FORWARD LENGTH=298	gi|255572634|ref|XP_002527250.1| conserved hypothetical protein [Ricinus communis]_x0001_gi|223533343|gb|EEF35094.1| conserved hypothetical protein [Ricinus communis]	rcu:RCOM_1626590 hypothetical protein		NO HITS FOUND	NO HITS FOUND	NO HITS FOUND
contig_25585		4.01368	6.36901	6.4805	53.0964		1.61461	2.88e-17		13.2289	1.47e-10		No hits found	gi|298283541|gb|ADI72890.1| plant senescence-associated protein [Ophiocordyceps unilateralis]	act:ACLA_077440 hypothetical protein		NO HITS FOUND	NO HITS FOUND	NO HITS FOUND
contig_45211		12.1508	6.39326	1.49656	7.25359		-8.11916	0.00618564		-1.67515	0.0201809		No hits found	No hits found	No hits found		NO HITS FOUND	NO HITS FOUND	NO HITS FOUND
de_novo_24565		23.9534	6.43374	4.58031	6.36672		-5.22964	0.00526207		-3.76228	0.0278315		AT3G30340.1 | Symbols: | nodulin MtN21 /EamA-like transporter family protein | chr3:11956626-11958969 FORWARD LENGTH=364	gi|255636270|gb|ACU18475.1| unknown [Glycine max]	rcu:RCOM_1314890 Auxin-induced protein 5NG4, putative		NO HITS FOUND	NO HITS FOUND	NO HITS FOUND
de_novo_12094		6.5002	6.53465	13.4555	52.0538		2.07001	3.5e-13		8.00804	3.31e-12		No hits found	dbj|BAA10929.1| cytochrome P450 like_TBP [Nicotiana tabacum]	pyo:PY01925 senescence-associated protein		NO HITS FOUND	NO HITS FOUND	NO HITS FOUND
de_novo_13861		1.96927	6.57872	14.0636	10.1379		7.14152	0.000829556		5.14803	6.61e-07		No hits found	No hits found	No hits found		NO HITS FOUND	NO HITS FOUND	NO HITS FOUND
de_novo_17232		2.44682	6.58013	12.6573	11.6497		5.17295	2.09e-09		4.76114	4.97e-07		No hits found	No hits found	No hits found		NO HITS FOUND	NO HITS FOUND	NO HITS FOUND
contig_23555		19.9725	6.68957	4.06972	5.06305		-4.90758	4.92e-07		-3.94475	9.28e-06		AT2G29500.1 | Symbols: | HSP20-like chaperones superfamily protein | chr2:12633279-12633740 REVERSE LENGTH=153	gi|3341464|emb|CAA12387.1| Hsp20.1 protein [Solanum peruvianum]	rcu:RCOM_0731690 heat-shock protein, putative		NO HITS FOUND	NO HITS FOUND	GO:0005622:intracellular,GO:0044424:intracellular part
contig_16921		1.66902	6.90385	13.8945	11.9327		8.32494	0.00501832		7.14954	0.012609		AT3G12500.1 | Symbols: ATHCHIB, PR3, PR-3, CHI-B, B-CHI, HCHIB | basic chitinase | chr3:3962501-3963984 REVERSE LENGTH=335	gi|312191345|gb|ADQ43720.1| class I chitinase [Casuarina equisetifolia]	pop:POPTR_831333 hypothetical protein		GO:0005975:carbohydrate metabolic process,GO:0009057:macromolecule catabolic process,GO:0009308:amine metabolic process,GO:0044248:cellular catabolic process	GO:0016798:hydrolase activity, acting on glycosyl bonds,GO:0030247:polysaccharide binding	NO HITS FOUND
contig_4674		21.9254	7.01829	3.01069	3.8896		-7.2825	6.41e-14		-5.63693	8.44e-09		No hits found	No hits found	No hits found		NO HITS FOUND	NO HITS FOUND	NO HITS FOUND
contig_66462		26.8489	7.04051	4.66371	7.61015		-5.75697	1.54e-08		-3.52803	4.51e-08		AT2G23970.1 | Symbols: | Class I glutamine amidotransferase-like superfamily protein | chr2:10199698-10201081 FORWARD LENGTH=251	gi|225445761|ref|XP_002272592.1| PREDICTED: hypothetical protein [Vitis vinifera]_x0001_gi|297743705|emb|CBI36588.3| unnamed protein product [Vitis vinifera]	vvi:100267393 hypothetical protein LOC100267393		NO HITS FOUND	NO HITS FOUND	NO HITS FOUND
contig_3058		16.0353	7.07019	3.99152	4.40211		-4.01734	0.26448		-3.64264	1.91e-05		AT1G26800.1 | Symbols: | RING/U-box superfamily protein | chr1:9285576-9286190 REVERSE LENGTH=204	gi|21554312|gb|AAM63417.1| unknown [Arabidopsis thaliana]	ath:AT1G26800 zinc finger (C3HC4-type RING finger) family protein		NO HITS FOUND	NO HITS FOUND	NO HITS FOUND
de_novo_17520		20.2477	7.08209	3.00913	3.96857		-6.72876	0.00415758		-5.10202	0.110861		No hits found	gi|224142963|ref|XP_002324797.1| predicted protein [Populus trichocarpa]_x0001_gi|222866231|gb|EEF03362.1| predicted protein [Populus trichocarpa]	pop:POPTR_910575 hypothetical protein		NO HITS FOUND	NO HITS FOUND	NO HITS FOUND
de_novo_14164		23.3172	7.27734	3.36547	4.17744		-6.92835	0.0715669		-5.58169	0.399254		No hits found	No hits found	No hits found		NO HITS FOUND	NO HITS FOUND	NO HITS FOUND
de_novo_14167		17.437	7.33891	5.04579	8.33763		-3.45576	0.0016068		-2.09137	6.81e-05		AT3G15650.2 | Symbols: | alpha/beta-Hydrolases superfamily protein | chr3:5306006-5307764 FORWARD LENGTH=274	emb|CBI36259.3| unnamed protein product [Vitis vinifera]	vvi:100246445 hypothetical protein LOC100246445		NO HITS FOUND	NO HITS FOUND	NO HITS FOUND
de_novo_14202		16.3618	7.35802	9.83096	4.38088		-1.66431	0.00850479		-3.73481	4.34e-05		No hits found	ref|XP_002512305.1| phosphoprotein phosphatase, putative [Ricinus communis]_x0001_gb|EEF49757.1| phosphoprotein phosphatase, putative [Ricinus communis]	rcu:RCOM_1429720 phosphoprotein phosphatase, putative (EC:3.1.3.16)		NO HITS FOUND	NO HITS FOUND	NO HITS FOUND
de_novo_25593		25.0823	7.4732	4.20513	6.11182		-5.96468	0.00688089		-4.1039	0.017836		AT3G30340.1 | Symbols: | nodulin MtN21 /EamA-like transporter family protein | chr3:11956626-11958969 FORWARD LENGTH=364	gi|255555839|ref|XP_002518955.1| Auxin-induced protein 5NG4, putative [Ricinus communis]_x0001_gi|223541942|gb|EEF43488.1| Auxin-induced protein 5NG4, putative [Ricinus communis]	rcu:RCOM_1314890 Auxin-induced protein 5NG4, putative		NO HITS FOUND	NO HITS FOUND	GO:0005622:intracellular,GO:0005737:cytoplasm,GO:0031410:cytoplasmic vesicle,GO:0043229:intracellular organelle,GO:0044424:intracellular part,GO:0044444:cytoplasmic part
contig_3486		16.0841	7.53836	3.87204	4.11308		-4.15392	0.000855999		-3.91048	0.00889479		No hits found	gi|255631370|gb|ACU16052.1| unknown [Glycine max]	No hits found		NO HITS FOUND	NO HITS FOUND	NO HITS FOUND
CT986832		4.79273	7.55576	17.4983	15.7011		3.651	0.000108324		3.27602	0.0129639		No hits found	No hits found	No hits found		NO HITS FOUND	NO HITS FOUND	NO HITS FOUND
de_novo_24403		3.11341	7.71403	10.5372	13.988		3.38446	0.00169846		4.49282	0.009315		No hits found	No hits found	No hits found		NO HITS FOUND	NO HITS FOUND	NO HITS FOUND
de_novo_25570		7.77653	7.73505	21.8322	13.9764		2.80745	1.3e-23		1.79726	4.14e-16		No hits found	No hits found	No hits found		NO HITS FOUND	NO HITS FOUND	NO HITS FOUND
contig_1287		20.449	7.76823	2.97928	3.42135		-6.86373	0.000111999		-5.97688	3.47e-08		AT5G52640.1 | Symbols: HSP81-1, ATHS83, HSP81.1, HSP83, ATHSP90.1, AtHsp90-1, HSP90.1 | heat shock protein 90.1 | chr5:21352542-21355147 FORWARD LENGTH=705	ref|XP_002513649.1| heat shock protein, putative [Ricinus communis]_x0001_gb|EEF49052.1| heat shock protein, putative [Ricinus communis]	rcu:RCOM_1582180 heat shock protein, putative; K04079 molecular chaperone HtpG		GO:0009617:response to bacterium,GO:0042742:defense response to bacterium,GO:0051707:response to other organism,GO:0019538:protein metabolic process,GO:0044260:cellular macromolecule metabolic process	GO:0017076:purine nucleotide binding,GO:0032553:ribonucleotide binding	GO:0005622:intracellular,GO:0044424:intracellular part
de_novo_12991		3.93854	7.77358	16.5722	13.6747		4.20769	0.00885744		3.47202	0.131077		No hits found	No hits found	No hits found		NO HITS FOUND	NO HITS FOUND	NO HITS FOUND
de_novo_23770		20.9882	7.97558	3.69506	5.22558		-5.68007	0.033495		-4.01643	0.00957228		AT1G19630.1 | Symbols: CYP722A1 | cytochrome P450, family 722, subfamily A, polypeptide 1 | chr1:6785427-6787967 REVERSE LENGTH=476	gi|224062103|ref|XP_002300756.1| predicted protein [Populus trichocarpa]_x0001_gi|222842482|gb|EEE80029.1| predicted protein [Populus trichocarpa]	pop:POPTR_754124 hypothetical protein		NO HITS FOUND	GO:0043169:cation binding,GO:0046872:metal ion binding	NO HITS FOUND
de_novo_24365		17.6269	8.02037	10.4993	3.79175		-1.67888	0.00524768		-4.64876	0.00110981		AT5G40450.1 | Symbols: | unknown protein; FUNCTIONS IN: molecular_function unknown; INVOLVED IN: biological_process unknown; LOCATED IN: chloroplast, plasma membrane; EXPRESSED IN: 24 plant structures; EXPRESSED DURING: 13 growth stages; Has 30201 Blast hits to 17322 proteins in 780 species: Archae - 12; Bacteria - 1396; Metazoa - 17338; Fungi - 3422; Plants - 5037; Viruses - 0; Other Eukaryotes …	gi|328351260|emb|CCA37660.1| Cell surface glycoprotein 1 [Pichia pastoris CBS 7435]	dwi:Dwil_GK12979 GK12979 gene product from transcript GK12979-RA		NO HITS FOUND	NO HITS FOUND	NO HITS FOUND
contig_9893		40.5228	8.08047	6.14488	9.6735		-6.59456	0.159577		-4.18905	7.41e-08		AT5G12020.1 | Symbols: HSP17.6II | 17.6 kDa class II heat shock protein | chr5:3882409-3882876 REVERSE LENGTH=155	gi|195639038|gb|ACG38987.1| 17.5 kDa class II heat shock protein [Zea mays]	zma:100037778 hsp18c; heat shock protein18c		NO HITS FOUND	NO HITS FOUND	NO HITS FOUND
de_novo_19971		3.67047	8.33009	43.3328	25.2938		11.8058	0.166667		6.89116	0.0341613		AT5G19600.1 | Symbols: SULTR3;5 | sulfate transporter 3;5 | chr5:6613113-6616891 REVERSE LENGTH=634	gi|297738850|emb|CBI28095.3| unnamed protein product [Vitis vinifera]	vvi:100252518 hypothetical protein LOC100252518		GO:0006810:transport	GO:0022891:substrate-specific transmembrane transporter activity	GO:0016020:membrane
de_novo_23553		3.53416	8.40023	15.0721	10.2331		4.26468	0.000613879		2.89547	0.000513175		AT4G03500.1 | Symbols: | Ankyrin repeat family protein | chr4:1553453-1556571 FORWARD LENGTH=652	gi|225433819|ref|XP_002262706.1| PREDICTED: hypothetical protein [Vitis vinifera]	vvi:100244102 hypothetical protein LOC100244102		NO HITS FOUND	NO HITS FOUND	NO HITS FOUND
de_novo_12032		21.6456	8.43632	65.1568	22.5362		3.01016	0.00714728		1.04114	8.4e-08		AT2G01770.1 | Symbols: VIT1, ATVIT1 | vacuolar iron transporter 1 | chr2:334775-336425 REVERSE LENGTH=250	ref|XP_002314774.1| predicted protein [Populus trichocarpa]_x0001_gb|EEF00945.1| predicted protein [Populus trichocarpa]	pop:POPTR_566421 hypothetical protein		GO:0042592:homeostatic process,GO:0051238:sequestering of metal ion	NO HITS FOUND	GO:0016020:membrane,GO:0031090:organelle membrane
contig_5572		27.6999	8.49893	5.252	7.72299		-5.27416	0.000401324		-3.58667	1.46e-08		AT5G59720.1 | Symbols: HSP18.2 | heat shock protein 18.2 | chr5:24062632-24063117 FORWARD LENGTH=161	gi|123534|sp|P02519|HSP11_SOYBN RecName: Full=17.3 kDa class I heat shock protein; AltName: Full=HSP 17.3_x0001_gi|18656|emb|CAA25578.1| unnamed protein product [Glycine max]_x0001_gi|255631032|gb|ACU15880.1| unknown [Glycine max]_x0001_gi|224205|prf||1012218B protein 6871,heat shock	rcu:RCOM_0731660 heat-shock protein, putative; K13993 HSP20 family protein		NO HITS FOUND	NO HITS FOUND	GO:0005622:intracellular,GO:0044424:intracellular part
de_novo_14205		2.9926	8.5857	11.7441	16.7028		3.92439	0.00156038		5.58136	0.00379109		AT1G68760.1 | Symbols: ATNUDT1, ATNUDX1, NUDX1 | nudix hydrolase 1 | chr1:25829090-25829607 FORWARD LENGTH=147	ref|XP_002524383.1| mutt/nudix hydrolase, putative [Ricinus communis]_x0001_gb|EEF37994.1| mutt/nudix hydrolase, putative [Ricinus communis]	rcu:RCOM_0704450 mutt/nudix hydrolase, putative (EC:3.6.1.22)		NO HITS FOUND	GO:0043169:cation binding	NO HITS FOUND
contig_24524		5.7057	8.59188	4.73507	57.8884		-1.20499	0.00250876		10.1457	0.000340316		No hits found	gi|298283569|gb|ADI72904.1| hypothetical protein [Ophiocordyceps unilateralis]	pic:PICST_56758 hypothetical protein		NO HITS FOUND	NO HITS FOUND	NO HITS FOUND
de_novo_23521		2.89483	8.60472	15.0529	12.8448		5.19991	0.000279945		4.43714	0.00188507		AT5G52450.1 | Symbols: | MATE efflux family protein | chr5:21289042-21291749 REVERSE LENGTH=486	gi|297734274|emb|CBI15521.3| unnamed protein product [Vitis vinifera]	vvi:100252666 hypothetical protein LOC100252666		GO:0006810:transport,GO:0015893:drug transport,GO:0042493:response to drug,GO:0051707:response to other organism	GO:0022804:active transmembrane transporter activity	GO:0016020:membrane,GO:0031090:organelle membrane
de_novo_14247		18.6146	8.6872	7.00503	5.26272		-2.65732	4.97e-05		-3.53707	0.00249825		AT1G79900.1 | Symbols: ATMBAC2, BAC2 | Mitochondrial substrate carrier family protein | chr1:30052524-30053599 REVERSE LENGTH=296	ref|XP_002516060.1| Mitochondrial carnitine/acylcarnitine carrier protein, putative [Ricinus communis]_x0001_gb|EEF46480.1| Mitochondrial carnitine/acylcarnitine carrier protein, putative [Ricinus communis]	rcu:RCOM_1494540 Mitochondrial carnitine/acylcarnitine carrier protein, putative		GO:0006970:response to osmotic stress,GO:0006810:transport,GO:0015837:amine transport,GO:0015849:organic acid transport,GO:0006082:organic acid metabolic process,GO:0006519:amino acid and derivative metabolic process,GO:0009308:amine metabolic process,GO:0006810:transport,GO:0046907:intracellular transport,GO:0051641:cellular localization,GO:0051649:establishment of cellular localization	GO:0022891:substrate-specific transmembrane transporter activity	GO:0016020:membrane,GO:0031224:intrinsic to membrane,GO:0044425:membrane part,GO:0005622:intracellular,GO:0043229:intracellular organelle,GO:0043231:intracellular membrane-bound organelle,GO:0044424:intracellular part,GO:0005622:intracellular,GO:0016020:membrane,GO:0019866:organelle inner membrane,GO:0031090:organelle membrane,GO:0031967:organelle envelope,GO:0043229:intracellular organelle,GO:00…
de_novo_24352		4.26345	8.72375	16.6336	12.8032		3.90145	0.000815488		3.00301	0.0136299		AT1G03670.1 | Symbols: | ankyrin repeat family protein | chr1:914222-916222 REVERSE LENGTH=616	gi|225463936|ref|XP_002267564.1| PREDICTED: hypothetical protein [Vitis vinifera]	vvi:100265097 hypothetical protein LOC100265097		NO HITS FOUND	NO HITS FOUND	NO HITS FOUND
contig_10566		18.9172	8.72863	5.79982	5.77581		-3.26168	8.05e-11		-3.27524	1.51e-08		AT2G21970.1 | Symbols: SEP2 | stress enhanced protein 2 | chr2:9357188-9357874 REVERSE LENGTH=202	ref|XP_002280145.1| PREDICTED: hypothetical protein [Vitis vinifera]_x0001_emb|CBI21502.3| unnamed protein product [Vitis vinifera]	vvi:100252506 hypothetical protein LOC100252506		GO:0003006:reproductive developmental process,GO:0009791:post-embryonic development	NO HITS FOUND	GO:0005622:intracellular,GO:0005737:cytoplasm,GO:0031984:organelle subcompartment,GO:0043229:intracellular organelle,GO:0043231:intracellular membrane-bound organelle,GO:0044424:intracellular part,GO:0044435:plastid part,GO:0044444:cytoplasmic part,GO:0044446:intracellular organelle part
de_novo_12554		7.67511	8.95437	24.4741	17.755		3.18876	0.00792552		2.31333	0.0766283		AT5G23660.1 | Symbols: MTN3, SWEET12, AtSWEET12 | homolog of Medicago truncatula MTN3 | chr5:7971936-7973796 REVERSE LENGTH=285	ref|XP_002511126.1| conserved hypothetical protein [Ricinus communis]_x0001_gb|EEF51728.1| conserved hypothetical protein [Ricinus communis]	rcu:RCOM_1504890 hypothetical protein		NO HITS FOUND	NO HITS FOUND	GO:0016020:membrane,GO:0031224:intrinsic to membrane,GO:0044425:membrane part,GO:0005622:intracellular,GO:0005737:cytoplasm,GO:0031410:cytoplasmic vesicle,GO:0043229:intracellular organelle,GO:0044424:intracellular part,GO:0044444:cytoplasmic part
de_novo_24974		16.7011	8.95563	12.506	4.61043		-1.33544	0.00159621		-3.62247	0.0450538		AT3G02260.1 | Symbols: BIG, DOC1, TIR3, UMB1, ASA1, LPR1, CRM1 | auxin transport protein (BIG) | chr3:431152-448489 REVERSE LENGTH=5098	gi|147797429|emb|CAN75802.1| hypothetical protein VITISV_016976 [Vitis vinifera]	pop:POPTR_673088 hypothetical protein; K10691 E3 ubiquitin-protein ligase UBR4 [EC:6.3.2.19]		NO HITS FOUND	GO:0043169:cation binding,GO:0046872:metal ion binding	GO:0005622:intracellular,GO:0005737:cytoplasm,GO:0031410:cytoplasmic vesicle,GO:0043229:intracellular organelle,GO:0044424:intracellular part,GO:0044444:cytoplasmic part
CT988352		6.64057	9.12012	19.863	20.3734		2.99116	0.00219659		3.06802	0.116547		AT4G11280.1 | Symbols: ACS6, ATACS6 | 1-aminocyclopropane-1-carboxylic acid (acc) synthase 6 | chr4:6864168-6865922 FORWARD LENGTH=495	gi|18496049|emb|CAD21842.1| ACC synthase 1.1 [Fagus sylvatica]	vvi:100263876 hypothetical protein LOC100263876		GO:0044249:cellular biosynthetic process	NO HITS FOUND	NO HITS FOUND
de_novo_24158		7.23756	9.25581	24.9072	13.0901		3.44139	0.00728371		1.80863	0.134497		AT5G23660.1 | Symbols: MTN3, SWEET12, AtSWEET12 | homolog of Medicago truncatula MTN3 | chr5:7971936-7973796 REVERSE LENGTH=285	gi|255540121|ref|XP_002511125.1| conserved hypothetical protein [Ricinus communis]_x0001_gi|223550240|gb|EEF51727.1| conserved hypothetical protein [Ricinus communis]	rcu:RCOM_1504880 hypothetical protein		GO:0009900:dehiscence,GO:0048609:reproductive process in a multicellular organism,GO:0048229:gametophyte development	NO HITS FOUND	GO:0016020:membrane,GO:0031224:intrinsic to membrane,GO:0044425:membrane part,GO:0005622:intracellular,GO:0005737:cytoplasm,GO:0031410:cytoplasmic vesicle,GO:0043229:intracellular organelle,GO:0044424:intracellular part,GO:0044444:cytoplasmic part
de_novo_24076		5.91885	9.35211	21.0354	8.90903		3.55398	0.00535235		1.5052	0.00905865		No hits found	No hits found	No hits found		NO HITS FOUND	NO HITS FOUND	NO HITS FOUND
de_novo_24204		1.95006	9.40989	16.853	15.819		8.64228	0.14255		8.11204	0.00582568		No hits found	No hits found	No hits found		NO HITS FOUND	NO HITS FOUND	NO HITS FOUND
Contig20		9.79009	9.53915	2.36431	0.890903		-4.14077	0.00281336		-10.989	2.72e-05		No hits found	No hits found	No hits found		NO HITS FOUND	NO HITS FOUND	NO HITS FOUND
de_novo_13480		18.653	9.58539	4.85954	5.16205		-3.83843	2.38e-05		-3.61349	0.000608567		No hits found	No hits found	No hits found		NO HITS FOUND	NO HITS FOUND	NO HITS FOUND
contig_66343		2.99059	9.63841	39.1255	56.6481		13.0828	0.000218583		18.9421	6.94e-05		AT5G25940.1 | Symbols: | early nodulin-related | chr5:9054252-9055151 REVERSE LENGTH=115	gi|255566943|ref|XP_002524454.1| Early nodulin, putative [Ricinus communis]_x0001_gi|223536242|gb|EEF37894.1| Early nodulin, putative [Ricinus communis]	rcu:RCOM_0220910 Early nodulin, putative		NO HITS FOUND	NO HITS FOUND	NO HITS FOUND
de_novo_12474		32.0952	9.75367	8.60903	9.9089		-3.72809	0.000851088		-3.23903	0.0198626		AT4G32810.1 | Symbols: CCD8, MAX4, ATCCD8 | carotenoid cleavage dioxygenase 8 | chr4:15828348-15831299 FORWARD LENGTH=570	ref|XP_002309543.1| predicted protein [Populus trichocarpa]_x0001_gb|EEE93066.1| predicted protein [Populus trichocarpa]	pop:POPTR_561749 hypothetical protein		NO HITS FOUND	NO HITS FOUND	NO HITS FOUND
de_novo_14208		15.8224	9.87639	3.22407	3.77959		-4.90758	0.356963		-4.18627	0.0030208		AT1G21460.1 | Symbols: SWEET1, AtSWEET1 | Nodulin MtN3 family protein | chr1:7512030-7513281 REVERSE LENGTH=247	ref|XP_002307476.1| predicted protein [Populus trichocarpa]_x0001_gb|EEE94472.1| predicted protein [Populus trichocarpa]	pop:POPTR_1078656 hypothetical protein		NO HITS FOUND	NO HITS FOUND	NO HITS FOUND
de_novo_13081		7.97568	9.97065	24.2039	15.6113		3.03471	0.000905163		1.95737	0.000118665		AT4G16380.1 | Symbols: | Heavy metal transport/detoxification superfamily protein | chr4:9254638-9255955 FORWARD LENGTH=254	gb|ABM05953.1| proline-rich protein [Gossypium hirsutum]	rcu:RCOM_0862220 hypothetical protein		NO HITS FOUND	GO:0043169:cation binding	NO HITS FOUND
de_novo_24934		4.04521	10.2016	19.2655	16.7601		4.76254	0.0139659		4.1432	0.00905978		No hits found	No hits found	No hits found		NO HITS FOUND	NO HITS FOUND	NO HITS FOUND
de_novo_19817		25.896	10.2189	8.04398	9.24405		-3.21931	4.4e-21		-2.80137	1.02e-13		AT3G25620.2 | Symbols: | ABC-2 type transporter family protein | chr3:9316677-9319505 REVERSE LENGTH=672	gi|255566795|ref|XP_002524381.1| ATP-binding cassette transporter, putative [Ricinus communis]_x0001_gi|223536342|gb|EEF37992.1| ATP-binding cassette transporter, putative [Ricinus communis]	rcu:RCOM_0704130 ATP-binding cassette transporter, putative (EC:3.6.3.28)		GO:0006139:nucleobase, nucleoside, nucleotide and nucleic acid metabolic process,GO:0044248:cellular catabolic process	GO:0016817:hydrolase activity, acting on acid anhydrides,GO:0022891:substrate-specific transmembrane transporter activity,GO:0017076:purine nucleotide binding,GO:0032553:ribonucleotide binding	NO HITS FOUND
contig_20704		21.0056	10.2336	4.80587	6.26273		-4.37082	0.0357367		-3.35406	0.00895334		AT1G24620.1 | Symbols: | EF hand calcium-binding protein family | chr1:8723893-8724453 REVERSE LENGTH=186	gi|224066877|ref|XP_002302258.1| predicted protein [Populus trichocarpa]_x0001_gi|222843984|gb|EEE81531.1| predicted protein [Populus trichocarpa]	pop:POPTR_551505 hypothetical protein		GO:0008361:regulation of cell size,GO:0009653:anatomical structure morphogenesis,GO:0022603:regulation of anatomical structure morphogenesis,GO:0030154:cell differentiation,GO:0032989:cellular structure morphogenesis,GO:0048588:developmental cell growth,GO:0050793:regulation of developmental process	NO HITS FOUND	GO:0005622:intracellular,GO:0043229:intracellular organelle,GO:0043231:intracellular membrane-bound organelle,GO:0044424:intracellular part
de_novo_25230		21.562	10.6186	8.8444	7.15057		-2.43793	3.57e-36		-3.01542	9.02e-37		No hits found	No hits found	No hits found		NO HITS FOUND	NO HITS FOUND	NO HITS FOUND
contig_96158		2.97442	11.0472	16.2764	18.495		5.47212	0.000594874		6.21801	4.3e-27		AT3G62550.1 | Symbols: | Adenine nucleotide alpha hydrolases-like superfamily protein | chr3:23136194-23137074 FORWARD LENGTH=162	gi|255637669|gb|ACU19158.1| unknown [Glycine max]	rcu:RCOM_1434750 hypothetical protein		NO HITS FOUND	NO HITS FOUND	NO HITS FOUND
contig_27126		16.2689	11.1535	4.00996	5.81507		-4.05712	0.000412368		-2.79771	2.25e-08		AT5G60580.3 | Symbols: | RING/U-box superfamily protein | chr5:24354298-24356706 FORWARD LENGTH=487	gi|297741592|emb|CBI32724.3| unnamed protein product [Vitis vinifera]	vvi:100265508 hypothetical protein LOC100265508		NO HITS FOUND	GO:0043169:cation binding,GO:0046872:metal ion binding	NO HITS FOUND
contig_19664		33.397	11.1941	6.09744	6.41867		-5.47721	0.000244881		-5.2031	0.00778779		AT5G59720.1 | Symbols: HSP18.2 | heat shock protein 18.2 | chr5:24062632-24063117 FORWARD LENGTH=161	gi|87240494|gb|ABD32352.1| Heat shock protein Hsp20 [Medicago truncatula]	rcu:RCOM_0731660 heat-shock protein, putative; K13993 HSP20 family protein		NO HITS FOUND	NO HITS FOUND	GO:0005622:intracellular,GO:0044424:intracellular part
contig_31785		7.48435	11.2558	9.13562	86.1121		1.22063	0.0115228		11.5056	0.00083403		No hits found	gi|126134179|ref|XP_001383614.1| hypothetical protein PICST_57317 [Scheffersomyces stipitis CBS 6054]_x0001_gi|126095763|gb|ABN65585.1| predicted protein [Scheffersomyces stipitis CBS 6054]	pic:PICST_57317 hypothetical protein		NO HITS FOUND	NO HITS FOUND	NO HITS FOUND
contig_718		8.6453	11.3396	24.0303	20.9511		2.77958	0.00385669		2.42341	0.000668457		AT1G42430.1 | Symbols: | unknown protein; BEST Arabidopsis thaliana protein match is: unknown protein (TAIR:AT3G55760.3); Has 186 Blast hits to 143 proteins in 47 species: Archae - 0; Bacteria - 23; Metazoa - 14; Fungi - 6; Plants - 87; Viruses - 0; Other Eukaryotes - 56 (source: NCBI BLink). | chr1:15891512-15894322 FORWARD LENGTH=426	gi|225459860|ref|XP_002285931.1| PREDICTED: hypothetical protein [Vitis vinifera]	vvi:100252277 hypothetical protein LOC100252277		NO HITS FOUND	NO HITS FOUND	NO HITS FOUND
contig_29126		19.7787	11.3431	12.8451	5.57799		-1.53978	0.00304072		-3.54586	0.00024481		AT1G22060.1 | Symbols: | LOCATED IN: vacuole; EXPRESSED IN: 23 plant structures; EXPRESSED DURING: 13 growth stages; BEST Arabidopsis thaliana protein match is: FBD, F-box and Leucine Rich Repeat domains containing protein (TAIR:AT1G22000.1); Has 84739 Blast hits to 38714 proteins in 2257 species: Archae - 1436; Bacteria - 11314; Metazoa - 40747; Fungi - 7706; Plants - 4675; Viruses - 308; Other …	gi|302141905|emb|CBI19108.3| unnamed protein product [Vitis vinifera]	rcu:RCOM_1033380 ATP binding protein, putative		NO HITS FOUND	NO HITS FOUND	NO HITS FOUND
de_novo_23558		19.9542	11.4323	6.59232	6.3627		-3.02688	7.83e-05		-3.13612	0.0110699		AT1G69040.2 | Symbols: ACR4 | ACT domain repeat 4 | chr1:25957843-25960079 FORWARD LENGTH=455	gi|255543679|ref|XP_002512902.1| amino acid binding protein, putative [Ricinus communis]_x0001_gi|223547913|gb|EEF49405.1| amino acid binding protein, putative [Ricinus communis]	rcu:RCOM_1447090 amino acid binding protein, putative		GO:0009725:response to hormone stimulus	GO:0042802:identical protein binding	GO:0005622:intracellular,GO:0005737:cytoplasm,GO:0044424:intracellular part,GO:0044444:cytoplasmic part
de_novo_12728		8.93904	11.4444	25.1416	18.2257		2.81256	0.00155061		2.03889	0.0291894		AT2G40940.1 | Symbols: ERS1, ERS | ethylene response sensor 1 | chr2:17084635-17086819 REVERSE LENGTH=613	dbj|BAA37137.1| ethylene response sensor [Passiflora edulis]	pop:POPTR_830447 ETR1; ethylene receptor 1		GO:0006793:phosphorus metabolic process,GO:0019538:protein metabolic process,GO:0043283:biopolymer metabolic process,GO:0044260:cellular macromolecule metabolic process,GO:0007165:signal transduction	GO:0016772:transferase activity, transferring phosphorus-containing groups,GO:0017076:purine nucleotide binding,GO:0032553:ribonucleotide binding	NO HITS FOUND
contig_27249		5.99733	11.8907	19.1637	20.9506		3.19538	0.000681536		3.49333	0.412599		AT5G20150.1 | Symbols: ATSPX1, SPX1 | SPX domain gene 1 | chr5:6802429-6803367 FORWARD LENGTH=256	gi|217073762|gb|ACJ85241.1| unknown [Medicago truncatula]	vvi:100264658 hypothetical protein LOC100264658		GO:0009991:response to extracellular stimulus,GO:0031668:cellular response to extracellular stimulus,GO:0033554:cellular response to stress,GO:0042594:response to starvation	NO HITS FOUND	GO:0005622:intracellular,GO:0043229:intracellular organelle,GO:0043231:intracellular membrane-bound organelle,GO:0044424:intracellular part
gi|32163736|gb|CD669066.1|CD669066		6.57005	11.9005	22.0608	15.5448		3.35779	0.00417994		2.36601	0.00232012		AT4G37180.1 | Symbols: | Homeodomain-like superfamily protein | chr4:17504648-17506107 FORWARD LENGTH=356	gi|255562645|ref|XP_002522328.1| DNA binding protein, putative [Ricinus communis]_x0001_gi|223538406|gb|EEF40012.1| DNA binding protein, putative [Ricinus communis]	rcu:RCOM_0602150 DNA binding protein, putative		GO:0006139:nucleobase, nucleoside, nucleotide and nucleic acid metabolic process	NO HITS FOUND	NO HITS FOUND
contig_1749		39.0292	11.9306	5.5098	6.26766		-7.08359	1.22e-06		-6.22708	2.46e-05		AT5G59720.1 | Symbols: HSP18.2 | heat shock protein 18.2 | chr5:24062632-24063117 FORWARD LENGTH=161	gi|255558918|ref|XP_002520482.1| heat-shock protein, putative [Ricinus communis]_x0001_gi|223540324|gb|EEF41895.1| heat-shock protein, putative [Ricinus communis]	rcu:RCOM_0731970 heat-shock protein, putative; K13993 HSP20 family protein		NO HITS FOUND	NO HITS FOUND	NO HITS FOUND
contig_26983		18.6394	11.9744	54.9988	34.6113		2.95067	0.00107117		1.85689	4.23e-07		AT5G01600.1 | Symbols: ATFER1, FER1 | ferretin 1 | chr5:228149-229594 REVERSE LENGTH=255	gi|255571441|ref|XP_002526668.1| ferritin, plant, putative [Ricinus communis]_x0001_gi|223533968|gb|EEF35690.1| ferritin, plant, putative [Ricinus communis]	rcu:RCOM_0847660 ferritin, plant, putative (EC:1.16.3.1); K00522 ferritin heavy chain [EC:1.16.3.1]		GO:0006810:transport,GO:0006811:ion transport,GO:0042592:homeostatic process,GO:0055082:cellular chemical homeostasis	GO:0016722:oxidoreductase activity, oxidizing metal ions,GO:0043169:cation binding,GO:0046872:metal ion binding	GO:0005622:intracellular,GO:0005737:cytoplasm,GO:0043229:intracellular organelle,GO:0043231:intracellular membrane-bound organelle,GO:0044424:intracellular part,GO:0044444:cytoplasmic part
de_novo_16065		2.16526	12.1311	21.7663	15.9602		10.0525	0.136199		7.37104	0.006579		No hits found	No hits found	No hits found		NO HITS FOUND	NO HITS FOUND	NO HITS FOUND
de_novo_12562		20.0986	12.1418	5.11733	7.46226		-3.92756	1.45e-08		-2.69337	6.06e-09		AT1G21460.1 | Symbols: SWEET1, AtSWEET1 | Nodulin MtN3 family protein | chr1:7512030-7513281 REVERSE LENGTH=247	ref|XP_002526178.1| conserved hypothetical protein [Ricinus communis]_x0001_gb|EEF36254.1| conserved hypothetical protein [Ricinus communis]	rcu:RCOM_0138900 hypothetical protein		NO HITS FOUND	NO HITS FOUND	NO HITS FOUND
contig_40340		47.3424	12.1505	5.39681	7.47153		-8.7723	0.0039722		-6.33637	0.0108739		AT2G29500.1 | Symbols: | HSP20-like chaperones superfamily protein | chr2:12633279-12633740 REVERSE LENGTH=153	gi|255558918|ref|XP_002520482.1| heat-shock protein, putative [Ricinus communis]_x0001_gi|223540324|gb|EEF41895.1| heat-shock protein, putative [Ricinus communis]	rcu:RCOM_0731970 heat-shock protein, putative; K13993 HSP20 family protein		NO HITS FOUND	NO HITS FOUND	GO:0005622:intracellular,GO:0044424:intracellular part
contig_15808		24.7825	12.2029	8.9348	9.91118		-2.77371	0.000506369		-2.50046	2.12e-09		AT1G21400.1 | Symbols: | Thiamin diphosphate-binding fold (THDP-binding) superfamily protein | chr1:7493492-7496240 FORWARD LENGTH=472	gi|212275011|ref|NP_001130417.1| hypothetical protein LOC100191513 [Zea mays]_x0001_gi|194689064|gb|ACF78616.1| unknown [Zea mays]_x0001_gi|194690354|gb|ACF79261.1| unknown [Zea mays]_x0001_gi|194690522|gb|ACF79345.1| unknown [Zea mays]_x0001_gi|194703080|gb|ACF85624.1| unknown [Zea mays]	zma:100191513 pco079304; LOC100191513; K00166 2-oxoisovalerate dehydrogenase E1 component, alpha subunit [EC:1.2.4.4]		NO HITS FOUND	GO:0016903:oxidoreductase activity, acting on the aldehyde or oxo group of donors	GO:0005622:intracellular,GO:0043229:intracellular organelle,GO:0043231:intracellular membrane-bound organelle,GO:0044424:intracellular part
de_novo_19139		7.14772	12.2234	28.5348	26.6019		3.99216	0.00328202		3.72173	0.49693		No hits found	No hits found	No hits found		NO HITS FOUND	NO HITS FOUND	NO HITS FOUND
contig_10422		8.79672	12.2673	29.2613	18.221		3.32639	0.00392197		2.07134	0.0147819		AT3G18990.1 | Symbols: VRN1, REM39 | AP2/B3-like transcriptional factor family protein | chr3:6549077-6551568 REVERSE LENGTH=341	ref|XP_002328737.1| predicted protein [Populus trichocarpa]_x0001_gb|EEE77386.1| predicted protein [Populus trichocarpa]	pop:POPTR_783236 hypothetical protein		NO HITS FOUND	NO HITS FOUND	NO HITS FOUND
de_novo_13264		12.1016	12.3214	32.3616	30.7361		2.67415	0.00934133		2.53983	0.257929		AT2G23690.1 | Symbols: | unknown protein; FUNCTIONS IN: molecular_function unknown; INVOLVED IN: N-terminal protein myristoylation; LOCATED IN: cellular_component unknown; EXPRESSED IN: 7 plant structures; EXPRESSED DURING: petal differentiation and expansion stage; BEST Arabidopsis thaliana protein match is: unknown protein (TAIR:AT4G37240.1); Has 243 Blast hits to 243 proteins in 15 species: Ar…	ref|XP_002519109.1| conserved hypothetical protein [Ricinus communis]_x0001_gb|EEF43320.1| conserved hypothetical protein [Ricinus communis]	rcu:RCOM_0938490 hypothetical protein		NO HITS FOUND	NO HITS FOUND	NO HITS FOUND
contig_10928		34.9925	12.5045	6.78744	8.59538		-5.15548	0.00429005		-4.07109	0.00288244		AT2G29500.1 | Symbols: | HSP20-like chaperones superfamily protein | chr2:12633279-12633740 REVERSE LENGTH=153	ref|XP_002520459.1| heat-shock protein, putative [Ricinus communis]_x0001_gb|EEF41872.1| heat-shock protein, putative [Ricinus communis]	rcu:RCOM_0731640 heat-shock protein, putative		NO HITS FOUND	NO HITS FOUND	GO:0005622:intracellular,GO:0044424:intracellular part
contig_28574		19.8406	12.7139	11.8493	6.24608		-1.67441	0.000869288		-3.1765	0.15224		AT5G13530.2 | Symbols: KEG | protein kinases;ubiquitin-protein ligases | chr5:4345618-4354369 FORWARD LENGTH=1624	gi|255543935|ref|XP_002513030.1| ankyrin-repeat containing protein, putative [Ricinus communis]_x0001_gi|223548041|gb|EEF49533.1| ankyrin-repeat containing protein, putative [Ricinus communis]	rcu:RCOM_1452000 ankyrin-repeat containing protein, putative (EC:3.1.1.4)		GO:0019538:protein metabolic process,GO:0043283:biopolymer metabolic process,GO:0044260:cellular macromolecule metabolic process	GO:0043169:cation binding,GO:0046872:metal ion binding,GO:0016772:transferase activity, transferring phosphorus-containing groups,GO:0017076:purine nucleotide binding,GO:0032553:ribonucleotide binding	NO HITS FOUND
de_novo_19696		5.63204	12.7314	26.3187	24.1088		4.67304	9.82e-13		4.28066	1.65e-11		No hits found	No hits found	No hits found		NO HITS FOUND	NO HITS FOUND	NO HITS FOUND
contig_9192		26.1861	12.9751	8.7413	11.2234		-2.99567	0.00475047		-2.33316	1.95e-05		AT3G25620.2 | Symbols: | ABC-2 type transporter family protein | chr3:9316677-9319505 REVERSE LENGTH=672	gi|255566795|ref|XP_002524381.1| ATP-binding cassette transporter, putative [Ricinus communis]_x0001_gi|223536342|gb|EEF37992.1| ATP-binding cassette transporter, putative [Ricinus communis]	rcu:RCOM_0704130 ATP-binding cassette transporter, putative (EC:3.6.3.28)		GO:0006139:nucleobase, nucleoside, nucleotide and nucleic acid metabolic process,GO:0044248:cellular catabolic process	GO:0016817:hydrolase activity, acting on acid anhydrides,GO:0022891:substrate-specific transmembrane transporter activity,GO:0017076:purine nucleotide binding,GO:0032553:ribonucleotide binding	NO HITS FOUND
contig_78817		4.53742	14.0764	11.2791	18.6235		2.48579	3.51e-07		4.10443	2.63e-08		AT5G47220.1 | Symbols: ATERF2, ATERF-2, ERF2 | ethylene responsive element binding factor 2 | chr5:19172023-19172754 REVERSE LENGTH=243	gi|255563026|ref|XP_002522517.1| Ethylene-responsive transcription factor, putative [Ricinus communis]_x0001_gi|223538208|gb|EEF39817.1| Ethylene-responsive transcription factor, putative [Ricinus communis]	rcu:RCOM_1012500 Ethylene-responsive transcription factor, putative		GO:0007165:signal transduction,GO:0009743:response to carbohydrate stimulus,GO:0010033:response to organic substance,GO:0006139:nucleobase, nucleoside, nucleotide and nucleic acid metabolic process,GO:0010468:regulation of gene expression,GO:0019222:regulation of metabolic process,GO:0031323:regulation of cellular metabolic process,GO:0045449:regulation of transcription,GO:0050794:regulation of c…	NO HITS FOUND	GO:0005622:intracellular,GO:0043229:intracellular organelle,GO:0043231:intracellular membrane-bound organelle,GO:0044424:intracellular part
contig_67259		11.5273	14.1584	29.2893	27.9238		2.54086	0.615646		2.42241	0.000267085		AT5G51190.1 | Symbols: | Integrase-type DNA-binding superfamily protein | chr5:20800708-20801373 REVERSE LENGTH=221	gi|255639847|gb|ACU20216.1| unknown [Glycine max]	pop:POPTR_747254 ERF4; AP2/ERF domain-containing transcription factor		GO:0009743:response to carbohydrate stimulus,GO:0010033:response to organic substance,GO:0006139:nucleobase, nucleoside, nucleotide and nucleic acid metabolic process	NO HITS FOUND	NO HITS FOUND
contig_46653		9.87571	14.268	26.128	24.3205		2.64568	0.0225674		2.46266	0.00616933		AT2G47450.1 | Symbols: CAO, CPSRP43 | chloroplast signal recognition particle component (CAO) | chr2:19472781-19473902 FORWARD LENGTH=373	gi|224078446|ref|XP_002305542.1| predicted protein [Populus trichocarpa]_x0001_gi|222848506|gb|EEE86053.1| predicted protein [Populus trichocarpa]	pop:POPTR_196300 hypothetical protein		GO:0009314:response to radiation,GO:0006810:transport,GO:0008104:protein localization,GO:0015031:protein transport,GO:0045184:establishment of protein localization,GO:0046907:intracellular transport,GO:0051641:cellular localization,GO:0051649:establishment of cellular localization,GO:0006139:nucleobase, nucleoside, nucleotide and nucleic acid metabolic process,GO:0006996:organelle organization an…	NO HITS FOUND	GO:0005622:intracellular,GO:0005737:cytoplasm,GO:0030529:ribonucleoprotein complex,GO:0044424:intracellular part,GO:0044444:cytoplasmic part,GO:0048500:signal recognition particle,GO:0005622:intracellular,GO:0005737:cytoplasm,GO:0009526:plastid envelope,GO:0031967:organelle envelope,GO:0043229:intracellular organelle,GO:0043231:intracellular membrane-bound organelle,GO:0044424:intracellular part,…
de_novo_25534		21.096	14.2913	6.78287	7.76984		-3.11018	0.000861653		-2.71511	0.00210874		AT3G04090.1 | Symbols: SIP1;1, SIP1A | small and basic intrinsic protein 1A | chr3:1072340-1074031 REVERSE LENGTH=240	gi|255567687|ref|XP_002524822.1| aquaporin sip2.1, putative [Ricinus communis]_x0001_gi|223535882|gb|EEF37542.1| aquaporin sip2.1, putative [Ricinus communis]	rcu:RCOM_1223710 aquaporin sip2.1, putative		NO HITS FOUND	NO HITS FOUND	NO HITS FOUND
Contig3439		8.27094	14.327	4.70825	21.6479		-1.75669	2.22e-05		2.61735	9.11e-08		No hits found	No hits found	No hits found		NO HITS FOUND	NO HITS FOUND	NO HITS FOUND
contig_50633		6.97603	14.6601	14.0381	25.3068		2.01234	0.00772911		3.62768	0.000155172		AT3G16770.1 | Symbols: RAP2.3, ATEBP, ERF72, EBP | ethylene-responsive element binding protein | chr3:5705784-5706768 FORWARD LENGTH=248	gi|222427673|gb|ACM49846.1| ethylene responsive transcription factor 2b [Prunus salicina]	vvi:100252208 hypothetical protein LOC100252208		GO:0006139:nucleobase, nucleoside, nucleotide and nucleic acid metabolic process	NO HITS FOUND	NO HITS FOUND
contig_34196		10.4239	14.6777	35.0897	23.5293		3.36629	3.92e-12		2.25725	1.09e-05		AT3G18990.1 | Symbols: VRN1, REM39 | AP2/B3-like transcriptional factor family protein | chr3:6549077-6551568 REVERSE LENGTH=341	gi|255583063|ref|XP_002532299.1| conserved hypothetical protein [Ricinus communis]_x0001_gi|223528001|gb|EEF30083.1| conserved hypothetical protein [Ricinus communis]	rcu:RCOM_0996790 hypothetical protein		NO HITS FOUND	NO HITS FOUND	NO HITS FOUND
de_novo_12980		26.7399	14.7642	11.0012	10.8921		-2.43064	0.00146617		-2.45498	9.18e-05		AT5G36110.1 | Symbols: CYP716A1 | cytochrome P450, family 716, subfamily A, polypeptide 1 | chr5:14195377-14197613 FORWARD LENGTH=477	ref|XP_002268470.1| PREDICTED: hypothetical protein [Vitis vinifera]	vvi:100251813 hypothetical protein LOC100251813		NO HITS FOUND	GO:0043169:cation binding,GO:0046872:metal ion binding	NO HITS FOUND
contig_80110		27.952	14.8253	8.37985	14.5852		-3.33562	2.78e-17		-1.91646	1.88e-11		AT2G23290.1 | Symbols: AtMYB70, MYB70 | myb domain protein 70 | chr2:9904895-9905824 REVERSE LENGTH=309	gi|255538416|ref|XP_002510273.1| r2r3-myb transcription factor, putative [Ricinus communis]_x0001_gi|223550974|gb|EEF52460.1| r2r3-myb transcription factor, putative [Ricinus communis]	rcu:RCOM_1591910 r2r3-myb transcription factor, putative		NO HITS FOUND	NO HITS FOUND	NO HITS FOUND
contig_34880		79.7052	14.935	10.7469	11.5547		-7.41658	0.00894317		-6.89805	0.00874117		No hits found	gi|13359451|dbj|BAB33421.1| putative senescence-associated protein [Pisum sativum]	bmy:Bm1_44325 Senescence-associated protein		NO HITS FOUND	NO HITS FOUND	NO HITS FOUND
de_novo_12826		24.9151	14.9478	7.05818	11.3721		-3.52997	0.00618684		-2.1909	0.00209035		AT2G47880.1 | Symbols: | Glutaredoxin family protein | chr2:19605124-19605432 FORWARD LENGTH=102	ref|XP_002320646.1| glutaredoxin [Populus trichocarpa]_x0001_gb|EEE98961.1| glutaredoxin [Populus trichocarpa]	pop:POPTR_573501 PtrGrx9; glutaredoxin		GO:0042592:homeostatic process	GO:0015036:disulfide oxidoreductase activity	NO HITS FOUND
de_novo_25546		22.4084	15.2626	12.058	7.00843		-1.85839	0.0233467		-3.19735	8.74e-10		AT3G44400.2 | Symbols: | Disease resistance protein (TIR-NBS-LRR class) family | chr3:16046331-16049668 REVERSE LENGTH=1007	gi|224074429|ref|XP_002304369.1| nbs-lrr resistance protein [Populus trichocarpa]_x0001_gi|222841801|gb|EEE79348.1| nbs-lrr resistance protein [Populus trichocarpa]	pop:POPTR_554110 nbs-lrr resistance protein		NO HITS FOUND	NO HITS FOUND	NO HITS FOUND
contig_64900		18.9479	15.2933	33.9417	40.3016		1.79132	0.151043		2.12697	1.48e-06		AT2G38470.1 | Symbols: WRKY33, ATWRKY33 | WRKY DNA-binding protein 33 | chr2:16108476-16110539 FORWARD LENGTH=519	gi|183979108|emb|CAP08303.1| DNA-binding protein [Vitis thunbergii]	vvi:100243352 similar to DNA-binding protein; K13424 WRKY transcription factor 33		NO HITS FOUND	NO HITS FOUND	NO HITS FOUND
contig_58530		32.6452	15.3912	14.7895	24.503		-2.20732	0.000182633		-1.3323	0.0227525		AT5G38700.1 | Symbols: | unknown protein; FUNCTIONS IN: molecular_function unknown; INVOLVED IN: biological_process unknown; LOCATED IN: mitochondrion; EXPRESSED IN: 10 plant structures; EXPRESSED DURING: LP.04 four leaves visible, LP.10 ten leaves visible, petal differentiation and expansion stage, LP.08 eight leaves visible, LP.12 twelve leaves visible; BEST Arabidopsis thaliana protein match i…	gi|225437501|ref|XP_002274824.1| PREDICTED: hypothetical protein [Vitis vinifera]	vvi:100245192 hypothetical protein LOC100245192		NO HITS FOUND	NO HITS FOUND	NO HITS FOUND
gi|92276061|dbj|BD377161.1|		17.1199	15.4362	41.9309	24.1361		2.44925	4.9e-19		1.40983	3.49e-16		AT5G17300.1 | Symbols: RVE1 | Homeodomain-like superfamily protein | chr5:5690435-5692435 REVERSE LENGTH=387	gi|110931850|gb|ABH02924.1| MYB transcription factor MYB131 [Glycine max]	pop:POPTR_784079 hypothetical protein		GO:0006139:nucleobase, nucleoside, nucleotide and nucleic acid metabolic process	NO HITS FOUND	GO:0005622:intracellular,GO:0043229:intracellular organelle,GO:0043231:intracellular membrane-bound organelle,GO:0044424:intracellular part
de_novo_10469		4.49803	15.6526	30.5515	28.5941		6.79221	9.77e-06		6.35703	0.0023505		No hits found	No hits found	No hits found		NO HITS FOUND	NO HITS FOUND	NO HITS FOUND
contig_27036		28.0924	15.7271	9.7748	5.78558		-2.87396	0.00447869		-4.85559	0.0611692		No hits found	No hits found	No hits found		NO HITS FOUND	NO HITS FOUND	NO HITS FOUND
contig_41610		51.7476	15.7472	3.37759	4.75148		-15.3209	0.0168393		-10.8908	0.00877407		No hits found	No hits found	No hits found		NO HITS FOUND	NO HITS FOUND	NO HITS FOUND
contig_34260		22.8435	15.8089	30.2996	44.1339		1.3264	0.0594043		1.93201	0.000121423		No hits found	No hits found	No hits found		NO HITS FOUND	NO HITS FOUND	NO HITS FOUND
contig_14472		7.0487	15.9086	29.8592	26.2072		4.23612	5.03e-14		3.71802	2.38e-10		AT2G03500.1 | Symbols: | Homeodomain-like superfamily protein | chr2:1059926-1062259 FORWARD LENGTH=432	gi|255562645|ref|XP_002522328.1| DNA binding protein, putative [Ricinus communis]_x0001_gi|223538406|gb|EEF40012.1| DNA binding protein, putative [Ricinus communis]	rcu:RCOM_0602150 DNA binding protein, putative		NO HITS FOUND	NO HITS FOUND	NO HITS FOUND
de_novo_12615		9.19549	16.0333	24.5448	14.2695		2.66922	0.00105363		1.5518	0.201537		No hits found	No hits found	No hits found		NO HITS FOUND	NO HITS FOUND	NO HITS FOUND
Contig5400		10.4637	16.1326	28.4057	32.1682		2.7147	0.0660496		3.07428	0.00446449		AT4G17030.1 | Symbols: ATEXLB1, EXPR, AT-EXPR, ATEXPR1, ATHEXP BETA 3.1, EXLB1 | expansin-like B1 | chr4:9581817-9583181 REVERSE LENGTH=250	gi|224126451|ref|XP_002329557.1| hypothetical protein POPTRDRAFT_783792 [Populus trichocarpa]_x0001_gi|222870266|gb|EEF07397.1| hypothetical protein POPTRDRAFT_783792 [Populus trichocarpa]	pop:POPTR_783792 PtrEXLB1; expansin-related protein 1 precursor		NO HITS FOUND	NO HITS FOUND	NO HITS FOUND
gi|32162988|gb|CD668318.1|CD668318		10.6267	16.2391	27.5837	29.6371		2.5957	0.000661521		2.78893	0.0106641		AT4G17030.1 | Symbols: ATEXLB1, EXPR, AT-EXPR, ATEXPR1, ATHEXP BETA 3.1, EXLB1 | expansin-like B1 | chr4:9581817-9583181 REVERSE LENGTH=250	gi|224126451|ref|XP_002329557.1| hypothetical protein POPTRDRAFT_783792 [Populus trichocarpa]_x0001_gi|222870266|gb|EEF07397.1| hypothetical protein POPTRDRAFT_783792 [Populus trichocarpa]	pop:POPTR_783792 PtrEXLB1; expansin-related protein 1 precursor		NO HITS FOUND	NO HITS FOUND	NO HITS FOUND
de_novo_23874		22.1771	16.3837	8.82456	7.82154		-2.51311	7.97e-09		-2.83539	1.37e-10		AT2G41370.1 | Symbols: BOP2 | Ankyrin repeat family protein / BTB/POZ domain-containing protein | chr2:17238019-17240203 REVERSE LENGTH=491	gi|225441317|ref|XP_002275980.1| PREDICTED: hypothetical protein [Vitis vinifera]	vvi:100241869 hypothetical protein LOC100241869		GO:0003002:regionalization,GO:0007389:pattern specification process,GO:0007389:pattern specification process,GO:0065001:specification of axis polarity,GO:0003006:reproductive developmental process,GO:0006139:nucleobase, nucleoside, nucleotide and nucleic acid metabolic process	NO HITS FOUND	GO:0005622:intracellular,GO:0043229:intracellular organelle,GO:0043231:intracellular membrane-bound organelle,GO:0044424:intracellular part
contig_95596		10.8059	16.4207	25.2512	27.024		2.3368	4.01e-08		2.50086	0.000105129		AT4G03520.1 | Symbols: ATHM2 | Thioredoxin superfamily protein | chr4:1562585-1564055 REVERSE LENGTH=186	gi|225457807|ref|XP_002266022.1| PREDICTED: hypothetical protein [Vitis vinifera]_x0001_gi|302142749|emb|CBI19952.3| unnamed protein product [Vitis vinifera]	vvi:100264263 hypothetical protein LOC100264263		GO:0006805:xenobiotic metabolic process,GO:0009410:response to xenobiotic stimulus,GO:0042592:homeostatic process	GO:0015036:disulfide oxidoreductase activity	GO:0005622:intracellular,GO:0005737:cytoplasm,GO:0043229:intracellular organelle,GO:0043231:intracellular membrane-bound organelle,GO:0044424:intracellular part,GO:0044444:cytoplasmic part
de_novo_19628		7.81791	16.4427	27.3189	28.0062		3.4944	0.828152		3.58231	0.00248258		AT2G22570.1 | Symbols: ATNIC1, NIC1 | nicotinamidase 1 | chr2:9589604-9590846 REVERSE LENGTH=244	gi|224093276|ref|XP_002309862.1| predicted protein [Populus trichocarpa]_x0001_gi|222852765|gb|EEE90312.1| predicted protein [Populus trichocarpa]	pop:POPTR_718517 nicotinamidase (EC:3.5.1.19)		GO:0009725:response to hormone stimulus,GO:0006139:nucleobase, nucleoside, nucleotide and nucleic acid metabolic process,GO:0006766:vitamin metabolic process,GO:0044249:cellular biosynthetic process,GO:0051186:cofactor metabolic process	GO:0016810:hydrolase activity, acting on carbon-nitrogen (but not peptide) bonds	NO HITS FOUND
contig_17351		19.9747	16.589	63.8115	48.1631		3.19462	0.00198995		2.41121	0.00228238		AT5G01600.1 | Symbols: ATFER1, FER1 | ferretin 1 | chr5:228149-229594 REVERSE LENGTH=255	gi|89276797|gb|ABD66597.1| iron-binding protein [Pyrus pyrifolia]	rcu:RCOM_0847660 ferritin, plant, putative (EC:1.16.3.1); K00522 ferritin heavy chain [EC:1.16.3.1]		NO HITS FOUND	NO HITS FOUND	NO HITS FOUND
de_novo_19171		33.9684	16.5914	14.9939	14.1128		-2.26549	0.00115855		-2.40693	1.33e-07		AT1G10750.1 | Symbols: | Protein of Unknown Function (DUF239) | chr1:3574986-3578310 REVERSE LENGTH=467	gi|297739098|emb|CBI28587.3| unnamed protein product [Vitis vinifera]	vvi:100246465 hypothetical protein LOC100246465		NO HITS FOUND	NO HITS FOUND	NO HITS FOUND
contig_23565		54.3195	16.5934	6.38183	10.3671		-8.51159	0.0554392		-5.23958	0.0022454		AT2G29500.1 | Symbols: | HSP20-like chaperones superfamily protein | chr2:12633279-12633740 REVERSE LENGTH=153	gi|255558918|ref|XP_002520482.1| heat-shock protein, putative [Ricinus communis]_x0001_gi|223540324|gb|EEF41895.1| heat-shock protein, putative [Ricinus communis]	rcu:RCOM_0731970 heat-shock protein, putative; K13993 HSP20 family protein		NO HITS FOUND	NO HITS FOUND	GO:0005622:intracellular,GO:0044424:intracellular part
de_novo_24329		12.6909	16.6666	18.6889	30.5288		1.47263	0.00348353		2.40558	0.00840477		No hits found	gi|298204331|gb|ADI61814.1| endonuclease-reverse transcriptase [Bombyx mori]	spu:758036 similar to reverse transcriptase-like		NO HITS FOUND	NO HITS FOUND	NO HITS FOUND
de_novo_25125		19.3095	16.6846	5.7411	10.5431		-3.36339	0.0277551		-1.83149	0.00587999		No hits found	gi|225427583|ref|XP_002267916.1| PREDICTED: hypothetical protein [Vitis vinifera]	vvi:100257888 hypothetical protein LOC100257888		NO HITS FOUND	GO:0016772:transferase activity, transferring phosphorus-containing groups	NO HITS FOUND
de_novo_11574		15.3727	16.7985	39.0335	44.3994		2.53914	0.000279455		2.8882	0.0211946		No hits found	No hits found	No hits found		NO HITS FOUND	NO HITS FOUND	NO HITS FOUND
CU404556		36.25	17.0684	11.4443	14.2639		-3.16751	0.00679111		-2.54137	0.357153		No hits found	No hits found	No hits found		NO HITS FOUND	NO HITS FOUND	NO HITS FOUND
de_novo_19140		23.3172	17.2171	27.1217	10.5431		1.16317	0.0105712		-2.21161	0.0020381		No hits found	No hits found	No hits found		NO HITS FOUND	NO HITS FOUND	NO HITS FOUND
de_novo_12978		45.6663	17.2307	10.0613	10.1099		-4.53882	6.69e-06		-4.517	9.91e-10		AT2G27420.1 | Symbols: | Cysteine proteinases superfamily protein | chr2:11726311-11727519 REVERSE LENGTH=348	ref|XP_002525124.1| cysteine protease, putative [Ricinus communis]_x0001_gb|EEF37251.1| cysteine protease, putative [Ricinus communis]	rcu:RCOM_0553630 cysteine protease, putative (EC:1.3.1.74)		NO HITS FOUND	NO HITS FOUND	NO HITS FOUND
de_novo_19074		11.535	17.2382	40.991	37.2479		3.55362	1.56e-07		3.22912	6.25e-06		AT2G23670.1 | Symbols: YCF37 | homolog of Synechocystis YCF37 | chr2:10063307-10063810 REVERSE LENGTH=167	No hits found	rcu:RCOM_0603700 hypothetical protein		NO HITS FOUND	NO HITS FOUND	NO HITS FOUND
contig_30410		31.6811	17.3374	16.2501	13.3558		-1.9496	1.69e-22		-2.37208	4e-20		AT1G10750.1 | Symbols: | Protein of Unknown Function (DUF239) | chr1:3574986-3578310 REVERSE LENGTH=467	gi|224110908|ref|XP_002315678.1| predicted protein [Populus trichocarpa]_x0001_gi|222864718|gb|EEF01849.1| predicted protein [Populus trichocarpa]	pop:POPTR_769113 hypothetical protein		NO HITS FOUND	NO HITS FOUND	NO HITS FOUND
CT986975		8.93241	17.4782	21.8813	28.863		2.44965	1.3e-10		3.23126	7.12e-10		AT1G68760.1 | Symbols: ATNUDT1, ATNUDX1, NUDX1 | nudix hydrolase 1 | chr1:25829090-25829607 FORWARD LENGTH=147	gi|224099289|ref|XP_002311425.1| predicted protein [Populus trichocarpa]_x0001_gi|222851245|gb|EEE88792.1| predicted protein [Populus trichocarpa]	pop:POPTR_564470 dihydroneopterin triphosphate pyrophosphohydrolase		NO HITS FOUND	NO HITS FOUND	NO HITS FOUND
de_novo_24669		25.8065	17.5394	14.1958	9.21966		-1.8179	0.000807003		-2.79907	2.17e-05		AT3G23430.1 | Symbols: PHO1, ATPHO1 | phosphate 1 | chr3:8387818-8393242 REVERSE LENGTH=782	gi|255575849|ref|XP_002528822.1| xenotropic and polytropic murine leukemia virus receptor pho1, putative [Ricinus communis]_x0001_gi|223531734|gb|EEF33556.1| xenotropic and polytropic murine leukemia virus receptor pho1, putative [Ricinus communis]	rcu:RCOM_1168720 xenotropic and polytropic murine leukemia virus receptor pho1, putative		NO HITS FOUND	NO HITS FOUND	GO:0016020:membrane,GO:0031224:intrinsic to membrane,GO:0044425:membrane part
contig_34848		40.1122	17.7755	9.72817	13.611		-4.1233	4.91e-05		-2.94704	9.09e-07		No hits found	No hits found	No hits found		NO HITS FOUND	NO HITS FOUND	NO HITS FOUND
contig_5931		15.5082	17.8306	29.6623	35.8176		1.91269	9.87e-26		2.30959	1.3e-13		AT5G59970.1 | Symbols: | Histone superfamily protein | chr5:24146352-24146663 REVERSE LENGTH=103	gi|323457306|gb|EGB13172.1| histone Octamer, chromosomal Protein, alpha carbons only [Aureococcus anophagefferens]	pif:PITG_05676 histone H4		NO HITS FOUND	NO HITS FOUND	NO HITS FOUND
de_novo_11747		0.6057	18.0003	94.9756	53.3158		156.803	0.00548913		88.0234	4.58e-05		AT1G11080.2 | Symbols: scpl31 | serine carboxypeptidase-like 31 | chr1:3694809-3697759 REVERSE LENGTH=495	ref|XP_002521402.1| serine carboxypeptidase, putative [Ricinus communis]_x0001_gb|EEF40892.1| serine carboxypeptidase, putative [Ricinus communis]	rcu:RCOM_1062290 serine carboxypeptidase, putative (EC:3.4.16.6); K13289 cathepsin A [EC:3.4.16.5]		GO:0019538:protein metabolic process	GO:0008233:peptidase activity	NO HITS FOUND
contig_13157		7.08457	18.0456	14.004	23.331		1.97669	0.115614		3.29321	0.00616795		AT1G43800.1 | Symbols: | Plant stearoyl-acyl-carrier-protein desaturase family protein | chr1:16577662-16579549 FORWARD LENGTH=391	ref|XP_002526163.1| stearoyl-ACP desaturase [Ricinus communis]_x0001_gb|ACG59947.1| stearoyl-acyl-carrier protein desaturase [Ricinus communis]_x0001_gb|ACG59948.1| stearoyl-acyl-carrier protein desaturase [Ricinus communis]_x0001_gb|EEF36239.1| stearoyl-ACP desaturase [Ricinus communis]	rcu:RCOM_0138550 stearoyl-ACP desaturase (EC:1.14.19.2); K03921 acyl-[acyl-carrier-protein] desaturase [EC:1.14.19.2]		GO:0006082:organic acid metabolic process,GO:0006629:lipid metabolic process,GO:0044255:cellular lipid metabolic process	GO:0046872:metal ion binding,GO:0016705:oxidoreductase activity, acting on paired donors, with incorporation or reduction of molecular oxygen	GO:0005622:intracellular,GO:0005737:cytoplasm,GO:0043229:intracellular organelle,GO:0043231:intracellular membrane-bound organelle,GO:0044424:intracellular part,GO:0044444:cytoplasmic part
de_novo_19017		45.3081	18.2126	8.51849	11.9459		-5.31879	3.26e-05		-3.79278	3.33e-08		AT5G50260.1 | Symbols: | Cysteine proteinases superfamily protein | chr5:20455605-20456862 FORWARD LENGTH=361	gi|144905108|dbj|BAF56428.1| cysteine proteinase [Lotus japonicus]	rcu:RCOM_1507820 cysteine protease, putative (EC:1.3.1.74); K01365 cathepsin L [EC:3.4.22.15]		GO:0019538:protein metabolic process	GO:0008233:peptidase activity	GO:0005622:intracellular,GO:0005737:cytoplasm,GO:0043229:intracellular organelle,GO:0043231:intracellular membrane-bound organelle,GO:0044424:intracellular part,GO:0044432:endoplasmic reticulum part,GO:0044444:cytoplasmic part,GO:0044446:intracellular organelle part,GO:0005622:intracellular,GO:0005737:cytoplasm,GO:0031410:cytoplasmic vesicle,GO:0031988:membrane-bound vesicle,GO:0043229:intracellu…
contig_63590		27.6664	18.524	39.4726	52.9937		1.42673	0.428361		1.91545	0.00928482		No hits found	gi|225464678|ref|XP_002275481.1| PREDICTED: hypothetical protein [Vitis vinifera]	vvi:100245797 hypothetical protein LOC100245797		NO HITS FOUND	NO HITS FOUND	NO HITS FOUND
contig_40184		14.3302	18.6723	33.727	30.0936		2.35356	0.00772933		2.10001	0.0391406		No hits found	No hits found	No hits found		NO HITS FOUND	NO HITS FOUND	NO HITS FOUND
de_novo_19533		13.0614	18.6837	28.238	34.5956		2.16195	1.43e-50		2.64869	1.46e-52		No hits found	No hits found	No hits found		NO HITS FOUND	NO HITS FOUND	NO HITS FOUND
de_novo_23592		32.4385	18.7979	13.9155	20.1352		-2.3311	0.00396486		-1.61104	0.337229		AT5G53300.4 | Symbols: UBC10 | ubiquitin-conjugating enzyme 10 | chr5:21632802-21633989 REVERSE LENGTH=148	gi|255637316|gb|ACU18988.1| unknown [Glycine max]	pop:POPTR_586577 hypothetical protein; K06689 ubiquitin-conjugating enzyme E2 D/E [EC:6.3.2.19]		GO:0009057:macromolecule catabolic process,GO:0019538:protein metabolic process,GO:0043283:biopolymer metabolic process,GO:0044248:cellular catabolic process,GO:0044260:cellular macromolecule metabolic process,GO:0019538:protein metabolic process,GO:0043283:biopolymer metabolic process,GO:0044260:cellular macromolecule metabolic process	GO:0019899:enzyme binding,GO:0016879:ligase activity, forming carbon-nitrogen bonds	NO HITS FOUND
de_novo_13042		28.257	18.8382	16.3239	11.6931		-1.73102	0.42733		-2.41655	1.13e-05		AT4G38220.2 | Symbols: | Peptidase M20/M25/M40 family protein | chr4:17925251-17926919 FORWARD LENGTH=433	ref|XP_002283140.1| PREDICTED: hypothetical protein [Vitis vinifera]	vvi:100260562 hypothetical protein LOC100260562		GO:0010035:response to inorganic substance	GO:0016810:hydrolase activity, acting on carbon-nitrogen (but not peptide) bonds	GO:0005622:intracellular,GO:0043229:intracellular organelle,GO:0043231:intracellular membrane-bound organelle,GO:0044424:intracellular part
de_novo_13221		22.8785	18.8887	7.40204	15.257		-3.09083	2.26e-14		-1.49953	1.15e-05		No hits found	No hits found	No hits found		NO HITS FOUND	NO HITS FOUND	NO HITS FOUND
de_novo_19746		7.72816	18.9359	34.459	37.48		4.45889	1.22e-08		4.84979	0.000108743		AT1G77760.1 | Symbols: NIA1, GNR1, NR1 | nitrate reductase 1 | chr1:29236005-29239367 REVERSE LENGTH=917	gi|255545540|ref|XP_002513830.1| nitrate reductase, putative [Ricinus communis]_x0001_gi|223546916|gb|EEF48413.1| nitrate reductase, putative [Ricinus communis]	rcu:RCOM_1032820 nitrate reductase, putative (EC:1.7.1.1); K00360 nitrate reductase (NADH) [EC:1.7.1.1]		GO:0042126:nitrate metabolic process	GO:0016661:oxidoreductase activity, acting on other nitrogenous compounds as donors,GO:0043169:cation binding,GO:0046872:metal ion binding,GO:0050662:coenzyme binding	NO HITS FOUND
contig_68530		50.0382	18.99	9.94982	10.9878		-5.02906	4.37e-06		-4.55398	0.000243302		AT2G29500.1 | Symbols: | HSP20-like chaperones superfamily protein | chr2:12633279-12633740 REVERSE LENGTH=153	gi|255558918|ref|XP_002520482.1| heat-shock protein, putative [Ricinus communis]_x0001_gi|223540324|gb|EEF41895.1| heat-shock protein, putative [Ricinus communis]	rcu:RCOM_0731970 heat-shock protein, putative; K13993 HSP20 family protein		NO HITS FOUND	NO HITS FOUND	GO:0005622:intracellular,GO:0044424:intracellular part
contig_8316		46.7583	19.042	6.92214	10.2753		-6.7549	0.393167		-4.55056	9.55e-05		AT5G59720.1 | Symbols: HSP18.2 | heat shock protein 18.2 | chr5:24062632-24063117 FORWARD LENGTH=161	gi|123556|sp|P27880|HSP12_MEDSA RecName: Full=18.2 kDa class I heat shock protein_x0001_gi|19618|emb|CAA41547.1| heat shock protein [Medicago sativa]	pop:POPTR_723183 hypothetical protein; K13993 HSP20 family protein		NO HITS FOUND	NO HITS FOUND	NO HITS FOUND
de_novo_13040		30.2398	19.0801	15.9083	13.0405		-1.90088	0.0291172		-2.31891	0.000388769		AT2G42490.1 | Symbols: | Copper amine oxidase family protein | chr2:17691600-17695526 REVERSE LENGTH=776	ref|XP_002527922.1| copper amine oxidase, putative [Ricinus communis]_x0001_gb|EEF34479.1| copper amine oxidase, putative [Ricinus communis]	rcu:RCOM_0024700 copper amine oxidase, putative; K00276 primary-amine oxidase [EC:1.4.3.21]		NO HITS FOUND	GO:0016638:oxidoreductase activity, acting on the CH-NH2 group of donors	NO HITS FOUND
Contig3694		35.7003	19.2813	19.6817	15.7961		-1.81388	0.750744		-2.26006	0.00412522		AT5G65210.5 | Symbols: TGA1 | bZIP transcription factor family protein | chr5:26059031-26060749 FORWARD LENGTH=368	ref|XP_002310002.1| predicted protein [Populus trichocarpa]_x0001_gb|EEE90452.1| predicted protein [Populus trichocarpa]	pop:POPTR_1082653 hypothetical protein		GO:0006139:nucleobase, nucleoside, nucleotide and nucleic acid metabolic process	GO:0003677:DNA binding	GO:0005622:intracellular,GO:0043229:intracellular organelle,GO:0043231:intracellular membrane-bound organelle,GO:0044424:intracellular part
de_novo_19289		28.5893	19.2957	7.72949	17.8181		-3.69873	8.11e-08		-1.60451	2.4e-05		No hits found	No hits found	No hits found		NO HITS FOUND	NO HITS FOUND	NO HITS FOUND
Contig5189		73.9517	19.388	9.87564	12.1476		-7.48829	0.000215764		-6.08778	0.000574484		No hits found	No hits found	No hits found		NO HITS FOUND	NO HITS FOUND	NO HITS FOUND
de_novo_13046		32.7601	19.4111	27.1026	13.8585		-1.20875	0.00591185		-2.3639	0.0123722		AT4G19840.1 | Symbols: ATPP2-A1, ATPP2A-1, PP2-A1 | phloem protein 2-A1 | chr4:10774336-10775701 FORWARD LENGTH=246	gb|ACU20697.1| unknown [Glycine max]	ath:AT4G19840 ATPP2-A1; carbohydrate binding		NO HITS FOUND	NO HITS FOUND	NO HITS FOUND
de_novo_19271		27.9833	19.6612	6.20633	16.4223		-4.50884	8.5e-06		-1.70398	0.000157918		No hits found	No hits found	No hits found		NO HITS FOUND	NO HITS FOUND	NO HITS FOUND
de_novo_19265		26.4431	19.695	9.93012	18.5956		-2.66292	0.00341118		-1.42201	0.0251882		No hits found	No hits found	No hits found		NO HITS FOUND	NO HITS FOUND	NO HITS FOUND
contig_2148		57.0723	19.7944	9.60928	15.4013		-5.93929	0.00198593		-3.70569	0.00203133		AT5G59720.1 | Symbols: HSP18.2 | heat shock protein 18.2 | chr5:24062632-24063117 FORWARD LENGTH=161	gi|87240494|gb|ABD32352.1| Heat shock protein Hsp20 [Medicago truncatula]	pop:POPTR_723183 hypothetical protein; K13993 HSP20 family protein		NO HITS FOUND	NO HITS FOUND	GO:0005622:intracellular,GO:0044424:intracellular part
de_novo_19527		34.4743	19.8852	13.4298	19.2696		-2.56701	2.7e-07		-1.78905	0.00231858		AT5G19640.1 | Symbols: | Major facilitator superfamily protein | chr5:6636460-6638590 FORWARD LENGTH=609	gi|224076056|ref|XP_002304892.1| predicted protein [Populus trichocarpa]_x0001_gi|222842324|gb|EEE79871.1| predicted protein [Populus trichocarpa]	pop:POPTR_555274 hypothetical protein		GO:0006810:transport,GO:0015833:peptide transport	NO HITS FOUND	NO HITS FOUND
de_novo_19645		21.4326	20.0614	49.1673	35.1277		2.29404	0.284946		1.63898	5.51e-06		AT1G73830.1 | Symbols: BEE3 | BR enhanced expression 3 | chr1:27760027-27761346 FORWARD LENGTH=261	gi|224118802|ref|XP_002317910.1| predicted protein [Populus trichocarpa]_x0001_gi|222858583|gb|EEE96130.1| predicted protein [Populus trichocarpa]	pop:POPTR_661736 hypothetical protein		GO:0006139:nucleobase, nucleoside, nucleotide and nucleic acid metabolic process	NO HITS FOUND	NO HITS FOUND
contig_2772		55.6524	20.101	13.1091	19.1225		-4.24534	5.44e-09		-2.91032	0.0131748		AT4G27670.1 | Symbols: HSP21 | heat shock protein 21 | chr4:13819048-13819895 REVERSE LENGTH=227	gi|225455238|ref|XP_002272418.1| PREDICTED: hypothetical protein [Vitis vinifera]_x0001_gi|302143970|emb|CBI23075.3| unnamed protein product [Vitis vinifera]	vvi:100267630 hypothetical protein LOC100267630; K13993 HSP20 family protein		GO:0006979:response to oxidative stress,GO:0009314:response to radiation	NO HITS FOUND	GO:0005622:intracellular,GO:0005737:cytoplasm,GO:0043229:intracellular organelle,GO:0043231:intracellular membrane-bound organelle,GO:0044424:intracellular part,GO:0044444:cytoplasmic part
de_novo_24852		12.6909	20.1171	26.1427	34.7496		2.05997	0.142515		2.73816	0.00381837		No hits found	gi|4239700|emb|CAA10770.1| reverse transcriptase-like [Bos taurus]	bta:522828 GPC5, MGC166256; glypican 5; K08111 glypican 5		NO HITS FOUND	GO:0001948:glycoprotein binding	NO HITS FOUND
contig_1322		10.3395	20.196	23.1556	28.6491		2.23953	0.00882857		2.77084	0.0189654		AT3G62760.1 | Symbols: ATGSTF13 | Glutathione S-transferase family protein | chr3:23217425-23218246 REVERSE LENGTH=219	ref|XP_002321320.1| predicted protein [Populus trichocarpa]_x0001_gb|EEE99635.1| predicted protein [Populus trichocarpa]	pop:POPTR_835035 hypothetical protein		GO:0009404:toxin metabolic process,GO:0009636:response to toxin	NO HITS FOUND	GO:0005622:intracellular,GO:0044424:intracellular part
de_novo_12941		23.6016	20.4787	3.36995	17.4956		-7.00353	0.000141237		-1.349	1.01e-10		No hits found	No hits found	No hits found		NO HITS FOUND	NO HITS FOUND	NO HITS FOUND
de_novo_12161		11.7146	20.5759	40.7055	35.3476		3.47475	0.527139		3.01738	4.48e-05		No hits found	No hits found	No hits found		NO HITS FOUND	NO HITS FOUND	NO HITS FOUND
contig_19861		12.9116	20.8064	29.8623	33.8027		2.31283	1.18e-17		2.61801	5.44e-14		AT4G21620.2 | Symbols: | glycine-rich protein | chr4:11491519-11491914 FORWARD LENGTH=98	gi|255560810|ref|XP_002521418.1| nucleic acid binding protein, putative [Ricinus communis]_x0001_gi|223539317|gb|EEF40908.1| nucleic acid binding protein, putative [Ricinus communis]	rcu:RCOM_1062760 nucleic acid binding protein, putative		NO HITS FOUND	NO HITS FOUND	NO HITS FOUND
de_novo_11520		43.7374	20.8589	14.8895	14.5298		-2.93747	0.000619578		-3.01018	9.95e-05		AT5G43150.1 | Symbols: | unknown protein; FUNCTIONS IN: molecular_function unknown; INVOLVED IN: biological_process unknown; LOCATED IN: mitochondrion; EXPRESSED IN: 22 plant structures; EXPRESSED DURING: 13 growth stages; Has 1807 Blast hits to 1807 proteins in 277 species: Archae - 0; Bacteria - 0; Metazoa - 736; Fungi - 347; Plants - 385; Viruses - 0; Other Eukaryotes - 339 (source: NCBI BLink…	ref|XP_002512777.1| conserved hypothetical protein [Ricinus communis]_x0001_gb|EEF49280.1| conserved hypothetical protein [Ricinus communis]	rcu:RCOM_1443230 hypothetical protein		NO HITS FOUND	NO HITS FOUND	NO HITS FOUND
de_novo_19833		11.1893	20.9554	32.5319	33.7999		2.90742	1.43e-69		3.02074	8.79e-58		AT3G16560.1 | Symbols: | Protein phosphatase 2C family protein | chr3:5636051-5637702 REVERSE LENGTH=493	gi|296085562|emb|CBI29294.3| unnamed protein product [Vitis vinifera]	vvi:100264381 hypothetical protein LOC100264381		NO HITS FOUND	GO:0016788:hydrolase activity, acting on ester bonds	NO HITS FOUND
contig_70479		13.8913	20.9713	24.4153	33.5226		1.75759	0.000694147		2.4132	2.51e-07		AT1G25390.1 | Symbols: | Protein kinase superfamily protein | chr1:8906640-8908800 REVERSE LENGTH=629	gi|255572154|ref|XP_002527017.1| wall-associated kinase, putative [Ricinus communis]_x0001_gi|223533652|gb|EEF35389.1| wall-associated kinase, putative [Ricinus communis]	rcu:RCOM_1310660 wall-associated kinase, putative (EC:2.7.10.2)		GO:0019538:protein metabolic process,GO:0043283:biopolymer metabolic process,GO:0044260:cellular macromolecule metabolic process	GO:0016772:transferase activity, transferring phosphorus-containing groups,GO:0017076:purine nucleotide binding,GO:0032553:ribonucleotide binding	GO:0016020:membrane
de_novo_11752		10.566	20.9892	34.8927	28.5046		3.30237	3.66e-24		2.69778	3.05e-15		AT1G37130.1 | Symbols: NIA2, B29, NIA2-1, CHL3, NR, NR2, ATNR2 | nitrate reductase 2 | chr1:14158617-14161652 FORWARD LENGTH=917	ref|XP_002285831.1| PREDICTED: similar to nitrate reductase [Vitis vinifera]	vvi:100264320 similar to nitrate reductase; K00360 nitrate reductase (NADH) [EC:1.7.1.1]		GO:0042126:nitrate metabolic process	GO:0016661:oxidoreductase activity, acting on other nitrogenous compounds as donors,GO:0043169:cation binding,GO:0046872:metal ion binding,GO:0050662:coenzyme binding	NO HITS FOUND
de_novo_19091		8.22056	20.9893	29.2791	28.405		3.5617	0.0056603		3.45536	0.252762		AT1G03220.1 | Symbols: | Eukaryotic aspartyl protease family protein | chr1:787143-788444 FORWARD LENGTH=433	gi|224100331|ref|XP_002311834.1| predicted protein [Populus trichocarpa]_x0001_gi|222851654|gb|EEE89201.1| predicted protein [Populus trichocarpa]	pop:POPTR_720032 hypothetical protein		NO HITS FOUND	NO HITS FOUND	NO HITS FOUND
de_novo_19609		59.5591	21.0025	11.3215	18.1121		-5.26072	0.00047688		-3.28836	0.00638913		AT3G16150.1 | Symbols: | N-terminal nucleophile aminohydrolases (Ntn hydrolases) superfamily protein | chr3:5471794-5473033 FORWARD LENGTH=325	gi|224136832|ref|XP_002326956.1| predicted protein [Populus trichocarpa]_x0001_gi|222835271|gb|EEE73706.1| predicted protein [Populus trichocarpa]	vvi:100248834 hypothetical protein LOC100248834; K13051 beta-aspartyl-peptidase (threonine type) [EC:3.4.19.5]		GO:0009057:macromolecule catabolic process	GO:0016810:hydrolase activity, acting on carbon-nitrogen (but not peptide) bonds	NO HITS FOUND
gi|92130802|dbj|BD284062.1|		51.2814	21.0088	9.92168	12.7272		-5.16862	1.18e-10		-4.02928	6.28e-06		AT5G45890.1 | Symbols: SAG12 | senescence-associated gene 12 | chr5:18613300-18614759 FORWARD LENGTH=346	gi|224076968|ref|XP_002305072.1| predicted protein [Populus trichocarpa]_x0001_gi|222848036|gb|EEE85583.1| predicted protein [Populus trichocarpa]	pop:POPTR_800452 hypothetical protein		NO HITS FOUND	GO:0008233:peptidase activity	NO HITS FOUND
CU397161		11.1487	21.0609	29.5893	24.1005		2.65404	2.43e-11		2.16172	0.2389		AT5G10770.1 | Symbols: | Eukaryotic aspartyl protease family protein | chr5:3403331-3405331 REVERSE LENGTH=474	gi|255548662|ref|XP_002515387.1| Aspartic proteinase nepenthesin-2 precursor, putative [Ricinus communis]_x0001_gi|223545331|gb|EEF46836.1| Aspartic proteinase nepenthesin-2 precursor, putative [Ricinus communis]	rcu:RCOM_0920310 Aspartic proteinase nepenthesin-2 precursor, putative (EC:3.4.23.1)		NO HITS FOUND	NO HITS FOUND	NO HITS FOUND
contig_72476		21.2008	21.0908	6.09032	13.6966		-3.48107	0.00834352		-1.54789	0.000727345		AT2G40890.1 | Symbols: CYP98A3 | cytochrome P450, family 98, subfamily A, polypeptide 3 | chr2:17058291-17060532 REVERSE LENGTH=508	gi|14423327|gb|AAK62346.1| elicitor-inducible cytochrome P450 [Nicotiana tabacum]	rcu:RCOM_0651660 flavonoid 3-hydroxylase, putative (EC:1.14.13.88)		NO HITS FOUND	GO:0004497:monooxygenase activity,GO:0016705:oxidoreductase activity, acting on paired donors, with incorporation or reduction of molecular oxygen,GO:0043169:cation binding,GO:0046872:metal ion binding	NO HITS FOUND
contig_5293		7.61451	21.1085	29.4873	31.7379		3.87252	5.97e-10		4.16808	2.1e-08		AT1G03230.1 | Symbols: | Eukaryotic aspartyl protease family protein | chr1:790110-791414 FORWARD LENGTH=434	gi|225432540|ref|XP_002280508.1| PREDICTED: hypothetical protein [Vitis vinifera]	vvi:100259548 hypothetical protein LOC100259548		NO HITS FOUND	NO HITS FOUND	NO HITS FOUND
de_novo_11746		5.81562	21.2015	64.8886	60.6275		11.1576	6.4e-07		10.4249	3.62e-11		AT5G40850.1 | Symbols: UPM1 | urophorphyrin methylase 1 | chr5:16367205-16368724 FORWARD LENGTH=369	ref|XP_002266228.1| PREDICTED: hypothetical protein [Vitis vinifera]	vvi:100242482 hypothetical protein LOC100242482		GO:0042440:pigment metabolic process,GO:0044249:cellular biosynthetic process,GO:0046483:heterocycle metabolic process,GO:0051186:cofactor metabolic process,GO:0006730:one-carbon compound metabolic process	GO:0016741:transferase activity, transferring one-carbon groups	GO:0005622:intracellular,GO:0005737:cytoplasm,GO:0043229:intracellular organelle,GO:0043231:intracellular membrane-bound organelle,GO:0044424:intracellular part,GO:0044444:cytoplasmic part
contig_1040		41.7032	21.2254	11.7302	12.9655		-3.55521	0.00479459		-3.21646	0.00999541		AT3G46230.1 | Symbols: ATHSP17.4, HSP17.4 | heat shock protein 17.4 | chr3:16984263-16984733 REVERSE LENGTH=156	ref|XP_002520482.1| heat-shock protein, putative [Ricinus communis]_x0001_gb|EEF41895.1| heat-shock protein, putative [Ricinus communis]	rcu:RCOM_0731970 heat-shock protein, putative; K13993 HSP20 family protein		NO HITS FOUND	NO HITS FOUND	NO HITS FOUND
de_novo_18950		40.0115	21.2962	19.3469	15.7833		-2.06811	0.661942		-2.53505	0.0310723		No hits found	No hits found	No hits found		NO HITS FOUND	NO HITS FOUND	NO HITS FOUND
de_novo_11566		9.97428	21.4521	27.3634	32.9416		2.74339	1.5e-11		3.30265	1.26e-14		No hits found	No hits found	No hits found		NO HITS FOUND	NO HITS FOUND	NO HITS FOUND
de_novo_19924		34.1954	21.5024	15.6821	18.5593		-2.18053	9.91e-18		-1.84249	6.98e-18		AT1G43650.1 | Symbols: | nodulin MtN21 /EamA-like transporter family protein | chr1:16443861-16446814 REVERSE LENGTH=343	gi|224082446|ref|XP_002306696.1| predicted protein [Populus trichocarpa]_x0001_gi|222856145|gb|EEE93692.1| predicted protein [Populus trichocarpa]	pop:POPTR_860760 hypothetical protein		NO HITS FOUND	NO HITS FOUND	NO HITS FOUND
AJ627810		10.1677	21.6306	33.1495	38.923		3.26026	6.4e-12		3.82809	0.000116202		AT4G17030.1 | Symbols: ATEXLB1, EXPR, AT-EXPR, ATEXPR1, ATHEXP BETA 3.1, EXLB1 | expansin-like B1 | chr4:9581817-9583181 REVERSE LENGTH=250	gi|255648111|gb|ACU24510.1| unknown [Glycine max]	ath:AT4G17030 ATEXLB1 (ARABIDOPSIS THALIANA EXPANSIN-LIKE B1)		NO HITS FOUND	NO HITS FOUND	NO HITS FOUND
de_novo_18986		13.0108	21.7177	24.8021	30.6284		1.90627	0.000104545		2.35408	0.0493296		AT1G71380.1 | Symbols: ATGH9B3, ATCEL3, CEL3 | cellulase 3 | chr1:26899989-26901749 REVERSE LENGTH=484	gi|297734804|emb|CBI17038.3| unnamed protein product [Vitis vinifera]	vvi:100248251 similar to Cel9B		NO HITS FOUND	GO:0016798:hydrolase activity, acting on glycosyl bonds	GO:0016020:membrane,GO:0005618:cell wall,GO:0030312:external encapsulating structure
contig_34969		16.4866	21.7322	3.20136	6.62288		-5.14987	0.107597		-2.48934	0.00105868		AT3G12750.1 | Symbols: ZIP1 | zinc transporter 1 precursor | chr3:4051950-4053156 REVERSE LENGTH=355	gi|225464748|ref|XP_002264621.1| PREDICTED: hypothetical protein isoform 1 [Vitis vinifera]	vvi:100255284 hypothetical protein LOC100255284		GO:0006810:transport,GO:0006811:ion transport	GO:0022891:substrate-specific transmembrane transporter activity,GO:0016627:oxidoreductase activity, acting on the CH-CH group of donors	GO:0016020:membrane,GO:0031224:intrinsic to membrane,GO:0044425:membrane part
de_novo_19641		8.32658	21.8216	27.0844	24.4562		3.25277	0.00459918		2.93712	0.0204516		AT1G24020.2 | Symbols: MLP423 | MLP-like protein 423 | chr1:8500653-8501458 REVERSE LENGTH=155	gi|225431832|ref|XP_002273815.1| PREDICTED: hypothetical protein [Vitis vinifera]	vvi:100258426 PR10.8; pathogenesis-related protein 10.8		NO HITS FOUND	NO HITS FOUND	NO HITS FOUND
de_novo_19335		3.59175	21.873	15.4182	44.1249		4.29268	0.522128		12.2851	2.84e-05		No hits found	gi|297180501|gb|ADI16715.1| hypothetical protein [uncultured gamma proteobacterium HF0010_05D02]	No hits found		NO HITS FOUND	NO HITS FOUND	NO HITS FOUND
gi|100423569|gb|BV682132.1|		28.0256	21.8974	17.5271	10.6826		-1.59899	1.57e-07		-2.62349	4.22e-09		No hits found	No hits found	No hits found		NO HITS FOUND	NO HITS FOUND	NO HITS FOUND
de_novo_11639		14.651	21.9473	35.8516	48.6498		2.44704	2.07e-12		3.32059	2.67e-11		No hits found	No hits found	No hits found		NO HITS FOUND	NO HITS FOUND	NO HITS FOUND
contig_28655		21.0997	21.9856	31.4656	41.8662		1.49129	6.59e-19		1.98421	0.00327177		AT3G10190.1 | Symbols: | Calcium-binding EF-hand family protein | chr3:3155309-3155938 FORWARD LENGTH=209	gi|255587806|ref|XP_002534401.1| Calcium-binding allergen Ole e, putative [Ricinus communis]_x0001_gi|223525358|gb|EEF27979.1| Calcium-binding allergen Ole e, putative [Ricinus communis]	rcu:RCOM_0150470 Calcium-binding allergen Ole e, putative; K13448 calcium-binding protein CML		NO HITS FOUND	GO:0046872:metal ion binding	GO:0016020:membrane
de_novo_19972		12.0134	22.1378	26.7817	29.8836		2.22932	0.00506951		2.48753	0.0183312		AT1G75590.1 | Symbols: | SAUR-like auxin-responsive protein family | chr1:28383250-28383714 REVERSE LENGTH=154	gi|255538892|ref|XP_002510511.1| Auxin-induced protein 6B, putative [Ricinus communis]_x0001_gi|223551212|gb|EEF52698.1| Auxin-induced protein 6B, putative [Ricinus communis]	rcu:RCOM_1597250 Auxin-induced protein 6B, putative		GO:0009725:response to hormone stimulus	NO HITS FOUND	NO HITS FOUND
de_novo_19372		33.6686	22.1686	13.2982	14.9759		-2.53182	0.00960481		-2.24818	0.0241196		AT1G32940.1 | Symbols: ATSBT3.5, SBT3.5 | Subtilase family protein | chr1:11937634-11940856 FORWARD LENGTH=774	gi|255543843|ref|XP_002512984.1| Xylem serine proteinase 1 precursor, putative [Ricinus communis]_x0001_gi|223547995|gb|EEF49487.1| Xylem serine proteinase 1 precursor, putative [Ricinus communis]	rcu:RCOM_1450030 Xylem serine proteinase 1 precursor, putative (EC:3.4.21.25)		NO HITS FOUND	GO:0008233:peptidase activity	NO HITS FOUND
contig_810		42.1295	22.2479	19.5573	20.5037		-2.15416	0.00418514		-2.05472	0.00110331		AT5G07330.1 | Symbols: | unknown protein; FUNCTIONS IN: molecular_function unknown; INVOLVED IN: biological_process unknown; LOCATED IN: mitochondrion; BEST Arabidopsis thaliana protein match is: unknown protein (TAIR:AT1G63060.1); Has 1807 Blast hits to 1807 proteins in 277 species: Archae - 0; Bacteria - 0; Metazoa - 736; Fungi - 347; Plants - 385; Viruses - 0; Other Eukaryotes - 339 (source: N…	gi|297734525|emb|CBI15772.3| unnamed protein product [Vitis vinifera]	vvi:100254405 hypothetical protein LOC100254405		NO HITS FOUND	NO HITS FOUND	NO HITS FOUND
de_novo_19893		40.8908	22.4513	20.5601	23.1386		-1.98884	0.000199036		-1.76721	0.000447063		AT2G26560.1 | Symbols: PLP2, PLA IIA, PLA2A | phospholipase A 2A | chr2:11293912-11295708 REVERSE LENGTH=407	gi|224065102|ref|XP_002301671.1| predicted protein [Populus trichocarpa]_x0001_gi|222843397|gb|EEE80944.1| predicted protein [Populus trichocarpa]	pop:POPTR_552908 hypothetical protein		NO HITS FOUND	NO HITS FOUND	NO HITS FOUND
contig_46814		13.9124	22.549	26.588	33.6828		1.9111	5.86e-11		2.42106	4.26e-12		No hits found	No hits found	No hits found		NO HITS FOUND	NO HITS FOUND	NO HITS FOUND
de_novo_19336		10.6738	22.7248	31.1915	22.8986		2.92225	0.0249049		2.14532	2.69e-11		AT5G10770.1 | Symbols: | Eukaryotic aspartyl protease family protein | chr5:3403331-3405331 REVERSE LENGTH=474	gi|224142001|ref|XP_002324349.1| predicted protein [Populus trichocarpa]_x0001_gi|222865783|gb|EEF02914.1| predicted protein [Populus trichocarpa]	pop:POPTR_1106310 hypothetical protein		GO:0019538:protein metabolic process	NO HITS FOUND	NO HITS FOUND
de_novo_25104		22.5823	22.7308	8.11284	11.6167		-2.78352	0.000500284		-1.94395	0.0985865		No hits found	No hits found	No hits found		NO HITS FOUND	NO HITS FOUND	NO HITS FOUND
contig_7267		62.8517	22.7968	14.4468	13.5875		-4.35057	0.0792584		-4.62569	4.92e-09		AT2G29500.1 | Symbols: | HSP20-like chaperones superfamily protein | chr2:12633279-12633740 REVERSE LENGTH=153	gi|255558918|ref|XP_002520482.1| heat-shock protein, putative [Ricinus communis]_x0001_gi|223540324|gb|EEF41895.1| heat-shock protein, putative [Ricinus communis]	rcu:RCOM_0731970 heat-shock protein, putative; K13993 HSP20 family protein		NO HITS FOUND	NO HITS FOUND	GO:0005622:intracellular,GO:0044424:intracellular part
de_novo_12208		41.9419	22.8693	23.2229	21.0399		-1.80606	0.00372103		-1.99345	0.00321694		AT5G53550.2 | Symbols: YSL3 | YELLOW STRIPE like 3 | chr5:21756081-21758776 FORWARD LENGTH=675	ref|XP_002515673.1| oligopeptide transporter, putative [Ricinus communis]_x0001_gb|EEF46725.1| oligopeptide transporter, putative [Ricinus communis]	rcu:RCOM_1379100 oligopeptide transporter, putative		NO HITS FOUND	NO HITS FOUND	NO HITS FOUND
de_novo_11835		19.4911	22.8847	40.7754	32.9553		2.092	1.86e-08		1.69079	1.63e-08		AT1G48100.1 | Symbols: | Pectin lyase-like superfamily protein | chr1:17766921-17769625 FORWARD LENGTH=475	ref|XP_002263668.1| PREDICTED: hypothetical protein [Vitis vinifera]	vvi:100263206 hypothetical protein LOC100263206		GO:0045229:external encapsulating structure organization and biogenesis	GO:0016798:hydrolase activity, acting on glycosyl bonds	NO HITS FOUND
contig_66895		64.1075	23.4127	29.2062	40.5055		-2.19499	2.66e-42		-1.58269	1.92e-35		AT5G38700.1 | Symbols: | unknown protein; FUNCTIONS IN: molecular_function unknown; INVOLVED IN: biological_process unknown; LOCATED IN: mitochondrion; EXPRESSED IN: 10 plant structures; EXPRESSED DURING: LP.04 four leaves visible, LP.10 ten leaves visible, petal differentiation and expansion stage, LP.08 eight leaves visible, LP.12 twelve leaves visible; BEST Arabidopsis thaliana protein match i…	gi|225437501|ref|XP_002274824.1| PREDICTED: hypothetical protein [Vitis vinifera]	vvi:100245192 hypothetical protein LOC100245192		NO HITS FOUND	NO HITS FOUND	NO HITS FOUND
de_novo_11767		45.9407	23.5747	20.4612	24.1638		-2.24525	0.00039576		-1.90122	2.76e-08		AT2G23770.1 | Symbols: | protein kinase family protein / peptidoglycan-binding LysM domain-containing protein | chr2:10120242-10122080 REVERSE LENGTH=612	ref|XP_002533278.1| BRASSINOSTEROID INSENSITIVE 1-associated receptor kinase 1 precursor, putative [Ricinus communis]_x0001_gb|EEF29110.1| BRASSINOSTEROID INSENSITIVE 1-associated receptor kinase 1 precursor, putative [Ricinus communis]	rcu:RCOM_0411660 BRASSINOSTEROID INSENSITIVE 1-associated receptor kinase 1 precursor, putative (EC:2.7.10.1)		NO HITS FOUND	GO:0016772:transferase activity, transferring phosphorus-containing groups	NO HITS FOUND
contig_16682		83.4573	23.8405	4.62275	5.48965		-18.0536	0.606734		-15.2027	4.54e-09		AT4G25200.1 | Symbols: ATHSP23.6-MITO, HSP23.6-MITO | mitochondrion-localized small heat shock protein 23.6 | chr4:12917089-12917858 FORWARD LENGTH=210	gi|225466111|ref|XP_002267332.1| PREDICTED: hypothetical protein [Vitis vinifera]_x0001_gi|147765906|emb|CAN66697.1| hypothetical protein VITISV_022536 [Vitis vinifera]_x0001_gi|296084208|emb|CBI24596.3| unnamed protein product [Vitis vinifera]	vvi:100253548 hypothetical protein LOC100253548		NO HITS FOUND	NO HITS FOUND	NO HITS FOUND
de_novo_11864		16.2028	23.8756	54.0397	35.1256		3.33521	2.09e-06		2.16787	0.000255812		No hits found	ref|XP_001153743.1| PREDICTED: hypothetical protein [Pan troglodytes]	ptr:746421 hypothetical protein LOC746421		NO HITS FOUND	NO HITS FOUND	NO HITS FOUND
Contig3211		18.7912	23.882	31.9639	40.6833		1.70101	2.18e-06		2.16502	6.2e-08		No hits found	emb|CBI24488.3| unnamed protein product [Vitis vinifera]	vvi:100258263 hypothetical protein LOC100258263		NO HITS FOUND	NO HITS FOUND	NO HITS FOUND
Contig5143		19.9822	23.9055	53.3898	39.7033		2.67187	1.45e-13		1.98693	2.97e-06		No hits found	gi|317457067|gb|ADV29615.1| At5g37260-like protein [Solanum arcanum]	pop:POPTR_569412 hypothetical protein		NO HITS FOUND	NO HITS FOUND	NO HITS FOUND
contig_22922		26.7537	23.9374	10.903	11.2366		-2.45379	2.5e-12		-2.38094	0.000120482		No hits found	No hits found	No hits found		NO HITS FOUND	NO HITS FOUND	NO HITS FOUND
contig_8737		38.0354	24.0101	13.6526	13.8133		-2.78595	0.00186654		-2.75352	0.00141117		AT5G02810.1 | Symbols: PRR7, APRR7 | pseudo-response regulator 7 | chr5:638283-641461 REVERSE LENGTH=727	gi|225435163|ref|XP_002281776.1| PREDICTED: hypothetical protein [Vitis vinifera]	vvi:100246836 hypothetical protein LOC100246836		NO HITS FOUND	NO HITS FOUND	NO HITS FOUND
contig_48196		61.0291	24.0199	13.1266	17.2781		-4.64929	0.0158951		-3.53216	1.29e-07		AT5G59720.1 | Symbols: HSP18.2 | heat shock protein 18.2 | chr5:24062632-24063117 FORWARD LENGTH=161	gi|123544|sp|P05478|HSP16_SOYBN RecName: Full=18.5 kDa class I heat shock protein; AltName: Full=HSP 18.5_x0001_gi|18654|emb|CAA30154.1| unnamed protein product [Glycine max]_x0001_gi|255626097|gb|ACU13393.1| unknown [Glycine max]	pop:POPTR_723183 hypothetical protein; K13993 HSP20 family protein		NO HITS FOUND	NO HITS FOUND	GO:0005622:intracellular,GO:0044424:intracellular part
de_novo_19151		3.98856	24.0245	16.8129	37.3519		4.21529	0.365663		9.36477	0.000298022		No hits found	gi|189353841|ref|YP_001949468.1| cell wall-associated hydrolase [Burkholderia multivorans ATCC 17616]_x0001_gi|189337863|dbj|BAG46932.1| cell wall-associated hydrolase [Burkholderia multivorans ATCC 17616]	bmj:BMULJ_05090 cell wall-associated hydrolase		NO HITS FOUND	NO HITS FOUND	NO HITS FOUND
de_novo_11975		21.9625	24.0362	56.7631	38.6892		2.58454	0.0134328		1.7616	6.91e-06		No hits found	ref|XP_002317724.1| predicted protein [Populus trichocarpa]_x0001_gb|EEE95944.1| predicted protein [Populus trichocarpa]	pop:POPTR_569412 hypothetical protein		NO HITS FOUND	NO HITS FOUND	NO HITS FOUND
de_novo_11508		8.26916	24.1716	35.9929	44.7736		4.35267	3.9e-16		5.41453	8.75e-07		AT3G16190.1 | Symbols: | Isochorismatase family protein | chr3:5489883-5491195 REVERSE LENGTH=196	gb|ACU14483.1| unknown [Glycine max]	pop:POPTR_756875 hypothetical protein		NO HITS FOUND	NO HITS FOUND	NO HITS FOUND
de_novo_19158		43.3442	24.2148	8.45697	14.0717		-5.12526	0.105828		-3.08024	0.00139438		No hits found	No hits found	No hits found		NO HITS FOUND	NO HITS FOUND	NO HITS FOUND
de_novo_12487		25.5017	24.2783	9.70235	8.88973		-2.6284	0.0561727		-2.86866	6.41e-11		AT5G38450.1 | Symbols: CYP735A1 | cytochrome P450, family 735, subfamily A, polypeptide 1 | chr5:15394000-15397233 REVERSE LENGTH=518	ref|XP_002280205.1| PREDICTED: hypothetical protein [Vitis vinifera]_x0001_emb|CBI33656.3| unnamed protein product [Vitis vinifera]	vvi:100258332 hypothetical protein LOC100258332; K10717 cytokinin trans-hydroxylase		NO HITS FOUND	GO:0016627:oxidoreductase activity, acting on the CH-CH group of donors,GO:0043169:cation binding,GO:0046872:metal ion binding	NO HITS FOUND
contig_47220		44.2928	24.4309	18.8984	19.0528		-2.34374	6.98e-06		-2.32474	3.18e-05		AT1G19715.1 | Symbols: | Mannose-binding lectin superfamily protein | chr1:6816934-6819432 REVERSE LENGTH=595	gi|255538774|ref|XP_002510452.1| pentatricopeptide repeat-containing protein, putative [Ricinus communis]_x0001_gi|223551153|gb|EEF52639.1| pentatricopeptide repeat-containing protein, putative [Ricinus communis]	rcu:RCOM_1595930 pentatricopeptide repeat-containing protein, putative		NO HITS FOUND	NO HITS FOUND	NO HITS FOUND
contig_13527		52.5551	24.4402	9.73541	9.61942		-5.39834	0.0248361		-5.46344	0.00011289		AT1G16030.1 | Symbols: Hsp70b | heat shock protein 70B | chr1:5502386-5504326 REVERSE LENGTH=646	emb|CAA44820.1| heat shock protein 70 [Nicotiana tabacum]	rcu:RCOM_1442270 heat shock protein, putative (EC:1.3.1.74); K03283 heat shock 70kDa protein 1/8		GO:0019538:protein metabolic process,GO:0044260:cellular macromolecule metabolic process	GO:0016627:oxidoreductase activity, acting on the CH-CH group of donors	GO:0016020:membrane,GO:0030312:external encapsulating structure,GO:0005622:intracellular,GO:0005737:cytoplasm,GO:0043229:intracellular organelle,GO:0043231:intracellular membrane-bound organelle,GO:0044424:intracellular part,GO:0044444:cytoplasmic part
de_novo_12354		36.4935	24.4462	16.5883	22.6079		-2.19995	0.00259972		-1.6142	3.08e-07		No hits found	ref|XP_002327254.1| predicted protein [Populus trichocarpa]_x0001_gb|EEE74059.1| predicted protein [Populus trichocarpa]	pop:POPTR_678125 hypothetical protein		NO HITS FOUND	NO HITS FOUND	NO HITS FOUND
de_novo_19873		34.2308	24.4752	14.9872	14.8983		-2.284	5.52e-07		-2.29763	9.17e-12		AT3G50340.1 | Symbols: | unknown protein; BEST Arabidopsis thaliana protein match is: unknown protein (TAIR:AT5G67020.1); Has 128 Blast hits to 128 proteins in 39 species: Archae - 0; Bacteria - 46; Metazoa - 0; Fungi - 3; Plants - 76; Viruses - 0; Other Eukaryotes - 3 (source: NCBI BLink). | chr3:18665333-18666544 REVERSE LENGTH=403	gi|225438716|ref|XP_002282505.1| PREDICTED: hypothetical protein [Vitis vinifera]	vvi:100262755 hypothetical protein LOC100262755		NO HITS FOUND	NO HITS FOUND	NO HITS FOUND
de_novo_11422		46.2843	24.5493	24.947	19.3611		-1.85531	3.32e-09		-2.39058	5.98e-13		No hits found	No hits found	No hits found		NO HITS FOUND	NO HITS FOUND	NO HITS FOUND
contig_10111		32.8856	24.5627	14.0361	22.2038		-2.34293	0.00143019		-1.48108	0.0182529		AT5G66110.1 | Symbols: HIPP27 | Heavy metal transport/detoxification superfamily protein | chr5:26430245-26430778 FORWARD LENGTH=147	ref|XP_002272623.1| PREDICTED: hypothetical protein [Vitis vinifera]	vvi:100256423 hypothetical protein LOC100256423		NO HITS FOUND	GO:0043169:cation binding	NO HITS FOUND
contig_66306		31.79	24.6087	10.6511	13.4468		-2.98466	8.45e-12		-2.36412	1.44e-09		No hits found	No hits found	No hits found		NO HITS FOUND	NO HITS FOUND	NO HITS FOUND
contig_2629		71.7026	24.6518	6.01079	6.01559		-11.929	6.16e-05		-11.9195	0.0644614		AT5G48570.1 | Symbols: ROF2, ATFKBP65, FKBP65 | FKBP-type peptidyl-prolyl cis-trans isomerase family protein | chr5:19690746-19693656 REVERSE LENGTH=578	gi|224131530|ref|XP_002321107.1| predicted protein [Populus trichocarpa]_x0001_gi|222861880|gb|EEE99422.1| predicted protein [Populus trichocarpa]	pop:POPTR_824273 hypothetical protein; K09571 FK506-binding protein 4/5 [EC:5.2.1.8]		GO:0010035:response to inorganic substance	GO:0005527:macrolide binding	GO:0005622:intracellular,GO:0043229:intracellular organelle,GO:0043231:intracellular membrane-bound organelle,GO:0044424:intracellular part
de_novo_19214		40.533	24.7311	17.9435	17.6059		-2.25893	0.126702		-2.30224	3.61e-10		No hits found	No hits found	No hits found		NO HITS FOUND	NO HITS FOUND	NO HITS FOUND
contig_21871		15.7742	24.8182	39.0931	36.6957		2.47829	3.84e-10		2.32631	5.55e-07		AT5G66460.1 | Symbols: MAN7, AtMAN7 | Glycosyl hydrolase superfamily protein | chr5:26538911-26540837 REVERSE LENGTH=431	gi|88659662|gb|ABD47729.1| (1-4)-beta-mannan endohydrolase [Eucalyptus globulus subsp. globulus]	pop:POPTR_655340 hypothetical protein		NO HITS FOUND	NO HITS FOUND	NO HITS FOUND
contig_96254		20.6908	24.867	3.2034	6.7285		-6.45901	1e-07		-3.0751	1.91e-07		AT5G40780.2 | Symbols: | lysine histidine transporter 1 | chr5:16323823-16327082 FORWARD LENGTH=445	gi|225452181|ref|XP_002265308.1| PREDICTED: similar to LHT1 (LYSINE HISTIDINE TRANSPORTER 1); amino acid transmembrane transporter [Vitis vinifera]_x0001_gi|296090261|emb|CBI40080.3| unnamed protein product [Vitis vinifera]	vvi:100262761 similar to LHT1 (LYSINE HISTIDINE TRANSPORTER 1); amino acid transmembrane transporter		GO:0006810:transport,GO:0015837:amine transport,GO:0015849:organic acid transport	GO:0022891:substrate-specific transmembrane transporter activity	GO:0016020:membrane
de_novo_12044		23.0343	24.8741	45.0427	39.3325		1.95546	0.00121954		1.70756	0.00383588		AT1G48100.1 | Symbols: | Pectin lyase-like superfamily protein | chr1:17766921-17769625 FORWARD LENGTH=475	ref|XP_002263668.1| PREDICTED: hypothetical protein [Vitis vinifera]	vvi:100263206 hypothetical protein LOC100263206		GO:0045229:external encapsulating structure organization and biogenesis	GO:0016798:hydrolase activity, acting on glycosyl bonds	NO HITS FOUND
contig_4094		86.6151	24.9243	12.8005	16.5003		-6.76652	6.64e-05		-5.24932	6.09e-11		AT5G59720.1 | Symbols: HSP18.2 | heat shock protein 18.2 | chr5:24062632-24063117 FORWARD LENGTH=161	gi|87240494|gb|ABD32352.1| Heat shock protein Hsp20 [Medicago truncatula]	pop:POPTR_723183 hypothetical protein; K13993 HSP20 family protein		NO HITS FOUND	NO HITS FOUND	GO:0005622:intracellular,GO:0044424:intracellular part
gi|92276610|dbj|BD377710.1|		24.3072	24.9575	55.6723	37.7699		2.29036	0.00144132		1.55386	0.0252113		AT1G18330.2 | Symbols: EPR1, RVE7 | Homeodomain-like superfamily protein | chr1:6306196-6307718 REVERSE LENGTH=372	gi|302398987|gb|ADL36788.1| MYBR domain class transcription factor [Malus x domestica]	pop:POPTR_569412 hypothetical protein		GO:0010035:response to inorganic substance,GO:0009725:response to hormone stimulus,GO:0006970:response to osmotic stress,GO:0009791:post-embryonic development	NO HITS FOUND	NO HITS FOUND
de_novo_11362		20.4746	25.0609	33.836	44.1624		1.65258	1.6e-13		2.15694	3.36e-12		No hits found	No hits found	No hits found		NO HITS FOUND	NO HITS FOUND	NO HITS FOUND
de_novo_11905		12.6199	25.077	33.2547	31.5935		2.63511	0.000108364		2.50347	0.000184453		AT3G16560.1 | Symbols: | Protein phosphatase 2C family protein | chr3:5636051-5637702 REVERSE LENGTH=493	ref|XP_002268812.1| PREDICTED: hypothetical protein [Vitis vinifera]	vvi:100264381 hypothetical protein LOC100264381		NO HITS FOUND	NO HITS FOUND	NO HITS FOUND
de_novo_19857		33.7631	25.1943	17.3184	15.2014		-1.94955	0.0195862		-2.22104	4.71e-12		No hits found	No hits found	No hits found		NO HITS FOUND	NO HITS FOUND	NO HITS FOUND
contig_69365		29.5494	25.2167	11.056	20.0775		-2.67271	0.000539227		-1.47177	0.00344161		AT2G36430.1 | Symbols: | Plant protein of unknown function (DUF247) | chr2:15290211-15291557 FORWARD LENGTH=448	gi|224132024|ref|XP_002328166.1| predicted protein [Populus trichocarpa]_x0001_gi|222837681|gb|EEE76046.1| predicted protein [Populus trichocarpa]	pop:POPTR_782390 hypothetical protein		NO HITS FOUND	NO HITS FOUND	NO HITS FOUND
contig_75762		21.2402	25.28	33.2593	47.6609		1.56586	0.00014998		2.24389	0.000456516		AT4G19950.1 | Symbols: | unknown protein; BEST Arabidopsis thaliana protein match is: unknown protein (TAIR:AT5G44860.1); Has 338 Blast hits to 330 proteins in 72 species: Archae - 2; Bacteria - 94; Metazoa - 7; Fungi - 0; Plants - 232; Viruses - 0; Other Eukaryotes - 3 (source: NCBI BLink). | chr4:10809977-10810942 FORWARD LENGTH=321	gi|224093413|ref|XP_002309916.1| predicted protein [Populus trichocarpa]_x0001_gi|222852819|gb|EEE90366.1| predicted protein [Populus trichocarpa]	pop:POPTR_654652 hypothetical protein		NO HITS FOUND	NO HITS FOUND	NO HITS FOUND
de_novo_19869		18.6385	25.4694	37.0527	40.3344		1.98796	4.88e-07		2.16404	6.35e-07		AT3G18280.1 | Symbols: | Bifunctional inhibitor/lipid-transfer protein/seed storage 2S albumin superfamily protein | chr3:6267102-6267392 FORWARD LENGTH=96	gi|296087247|emb|CBI33621.3| unnamed protein product [Vitis vinifera]	vvi:100244704 hypothetical protein LOC100244704		GO:0006810:transport	NO HITS FOUND	NO HITS FOUND
contig_25581		49.2991	25.4785	22.2033	31.2197		-2.22035	1.75e-27		-1.5791	2.1e-20		AT5G17350.1 | Symbols: | unknown protein; FUNCTIONS IN: molecular_function unknown; INVOLVED IN: N-terminal protein myristoylation; LOCATED IN: cellular_component unknown; EXPRESSED IN: 15 plant structures; EXPRESSED DURING: 8 growth stages; BEST Arabidopsis thaliana protein match is: unknown protein (TAIR:AT3G03280.1); Has 1807 Blast hits to 1807 proteins in 277 species: Archae - 0; Bacteria - 0…	gi|225453068|ref|XP_002268613.1| PREDICTED: hypothetical protein [Vitis vinifera]	vvi:100258732 hypothetical protein LOC100258732		NO HITS FOUND	NO HITS FOUND	NO HITS FOUND
de_novo_13092		13.8965	25.5967	8.2751	24.1138		-1.67931	0.00345609		1.73524	3.73e-05		AT5G49480.1 | Symbols: ATCP1, CP1 | Ca2+-binding protein 1 | chr5:20070812-20071294 FORWARD LENGTH=160	ref|XP_002519244.1| nacl-inducible calcium binding, putative [Ricinus communis]_x0001_gb|EEF43108.1| nacl-inducible calcium binding, putative [Ricinus communis]	rcu:RCOM_1000730 nacl-inducible calcium binding, putative		NO HITS FOUND	NO HITS FOUND	NO HITS FOUND
Contig3550		49.7146	25.6304	25.9195	23.4678		-1.91804	6.16e-05		-2.11842	4.54e-08		AT5G10030.2 | Symbols: TGA4 | TGACG motif-binding factor 4 | chr5:3137648-3139295 REVERSE LENGTH=364	ref|XP_002280782.1| PREDICTED: hypothetical protein [Vitis vinifera]	vvi:100249156 hypothetical protein LOC100249156		GO:0006139:nucleobase, nucleoside, nucleotide and nucleic acid metabolic process,GO:0010468:regulation of gene expression,GO:0019222:regulation of metabolic process,GO:0031323:regulation of cellular metabolic process,GO:0045449:regulation of transcription,GO:0050794:regulation of cellular process	GO:0003677:DNA binding	GO:0005622:intracellular,GO:0043229:intracellular organelle,GO:0043231:intracellular membrane-bound organelle,GO:0044424:intracellular part
de_novo_19677		36.6116	25.7081	11.2078	12.2943		-3.26661	0.220318		-2.97792	0.00303578		No hits found	gi|225457401|ref|XP_002284890.1| PREDICTED: hypothetical protein [Vitis vinifera]_x0001_gi|297733968|emb|CBI15215.3| unnamed protein product [Vitis vinifera]	vvi:100251924 hypothetical protein LOC100251924		NO HITS FOUND	NO HITS FOUND	NO HITS FOUND
de_novo_19453		5.50447	25.8336	26.1214	28.3515		4.74549	0.000399007		5.15063	0.0102934		AT3G49570.1 | Symbols: LSU3 | response to low sulfur 3 | chr3:18372659-18372952 REVERSE LENGTH=97	gi|93280156|gb|ABF06706.1| UP-9A [Nicotiana tabacum]	vvi:100267499 hypothetical protein LOC100267499		NO HITS FOUND	NO HITS FOUND	NO HITS FOUND
contig_63575		14.8913	25.8779	23.6074	32.6904		1.58532	4.23e-05		2.19527	0.00253192		AT5G44730.1 | Symbols: | Haloacid dehalogenase-like hydrolase (HAD) superfamily protein | chr5:18045588-18046519 REVERSE LENGTH=255	gi|255638788|gb|ACU19698.1| unknown [Glycine max]	vvi:100249255 similar to Os06g0665100		NO HITS FOUND	GO:0016788:hydrolase activity, acting on ester bonds	NO HITS FOUND
de_novo_12679		36.8869	25.9292	17.6096	15.8246		-2.0947	8.93e-08		-2.33099	2.69e-07		No hits found	No hits found	No hits found		NO HITS FOUND	NO HITS FOUND	NO HITS FOUND
de_novo_11383		8.42772	25.9677	56.9215	49.7695		6.75408	2.83e-43		5.90545	1.81e-28		AT3G49940.1 | Symbols: LBD38 | LOB domain-containing protein 38 | chr3:18514465-18515302 FORWARD LENGTH=247	ref|XP_002510109.1| conserved hypothetical protein [Ricinus communis]_x0001_gb|EEF52296.1| conserved hypothetical protein [Ricinus communis]	rcu:RCOM_1587630 hypothetical protein		NO HITS FOUND	NO HITS FOUND	NO HITS FOUND
contig_42884		38.0726	26.071	16.8448	20.7234		-2.26019	0.574141		-1.83718	0.0117457		AT4G28706.3 | Symbols: | pfkB-like carbohydrate kinase family protein | chr4:14167805-14170619 FORWARD LENGTH=403	gi|224070011|ref|XP_002303101.1| predicted protein [Populus trichocarpa]_x0001_gi|222844827|gb|EEE82374.1| predicted protein [Populus trichocarpa]	pop:POPTR_409309 hypothetical protein		NO HITS FOUND	GO:0016772:transferase activity, transferring phosphorus-containing groups	GO:0005622:intracellular,GO:0005737:cytoplasm,GO:0043229:intracellular organelle,GO:0043231:intracellular membrane-bound organelle,GO:0044424:intracellular part,GO:0044444:cytoplasmic part
contig_51169		16.7224	26.2216	28.8234	38.263		1.72364	1.86e-14		2.28813	0.00328607		AT2G26740.1 | Symbols: ATSEH, SEH | soluble epoxide hydrolase | chr2:11393148-11394257 REVERSE LENGTH=321	gi|242052481|ref|XP_002455386.1| hypothetical protein SORBIDRAFT_03g009830 [Sorghum bicolor]_x0001_gi|241927361|gb|EES00506.1| hypothetical protein SORBIDRAFT_03g009830 [Sorghum bicolor]	sbi:SORBI_03g009830 hypothetical protein		NO HITS FOUND	NO HITS FOUND	NO HITS FOUND
contig_42916		40.4937	26.3039	18.6815	21.4157		-2.16759	0.00299727		-1.89085	0.0799128		AT5G54660.1 | Symbols: | HSP20-like chaperones superfamily protein | chr5:22203950-22204986 FORWARD LENGTH=192	gi|225461152|ref|XP_002282763.1| PREDICTED: hypothetical protein [Vitis vinifera]_x0001_gi|302143199|emb|CBI20494.3| unnamed protein product [Vitis vinifera]	vvi:100243502 hypothetical protein LOC100243502		NO HITS FOUND	NO HITS FOUND	NO HITS FOUND
contig_74046		12.9216	26.3049	52.9105	42.5833		4.09473	0.000601017		3.29552	1.73e-07		AT1G74670.1 | Symbols: | Gibberellin-regulated family protein | chr1:28053378-28053893 FORWARD LENGTH=101	gi|146454670|gb|ABQ42001.1| gibberellin induced protein [Sonneratia alba]	pop:POPTR_866949 hypothetical protein		NO HITS FOUND	NO HITS FOUND	NO HITS FOUND
contig_15593		16.7633	26.7152	37.8246	38.9382		2.2564	2.61e-05		2.32282	0.000101676		AT3G56070.2 | Symbols: ROC2 | rotamase cyclophilin 2 | chr3:20806987-20807517 REVERSE LENGTH=176	gi|255561905|ref|XP_002521961.1| cyclophilin, putative [Ricinus communis]_x0001_gi|223538765|gb|EEF40365.1| cyclophilin, putative [Ricinus communis]	rcu:RCOM_0608620 cyclophilin, putative (EC:5.2.1.8); K01802 peptidylprolyl isomerase [EC:5.2.1.8]		GO:0050794:regulation of cellular process,GO:0019538:protein metabolic process,GO:0044260:cellular macromolecule metabolic process,GO:0010035:response to inorganic substance	NO HITS FOUND	GO:0005622:intracellular,GO:0005737:cytoplasm,GO:0044424:intracellular part,GO:0044444:cytoplasmic part
de_novo_11891		37.2682	26.7775	10.6353	23.862		-3.50422	0.00485319		-1.56183	0.0222113		No hits found	No hits found	No hits found		NO HITS FOUND	NO HITS FOUND	NO HITS FOUND
de_novo_11346		34.5446	26.7841	15.4958	23.1153		-2.22928	8.81e-06		-1.49445	0.128515		No hits found	No hits found	No hits found		NO HITS FOUND	NO HITS FOUND	NO HITS FOUND
contig_13103		51.9281	26.8834	21.7352	28.8572		-2.38912	0.0122657		-1.79948	0.000207895		AT5G21090.1 | Symbols: | Leucine-rich repeat (LRR) family protein | chr5:7164758-7166904 FORWARD LENGTH=218	ref|XP_002512635.1| serine-threonine protein kinase, plant-type, putative [Ricinus communis]_x0001_gb|EEF50087.1| serine-threonine protein kinase, plant-type, putative [Ricinus communis]	rcu:RCOM_1437630 serine-threonine protein kinase, plant-type, putative (EC:1.3.1.74)		GO:0019538:protein metabolic process,GO:0043283:biopolymer metabolic process,GO:0044260:cellular macromolecule metabolic process,GO:0050794:regulation of cellular process,GO:0006793:phosphorus metabolic process	GO:0016627:oxidoreductase activity, acting on the CH-CH group of donors,GO:0017076:purine nucleotide binding,GO:0032553:ribonucleotide binding	NO HITS FOUND
de_novo_19007		42.7045	26.9694	28.8524	19.7391		-1.48011	0.242357		-2.16345	0.10064		AT5G47260.1 | Symbols: | ATP binding;GTP binding;nucleotide binding;nucleoside-triphosphatases | chr5:19189411-19192516 FORWARD LENGTH=948	gi|255581680|ref|XP_002531643.1| Disease resistance protein RPS2, putative [Ricinus communis]_x0001_gi|223528728|gb|EEF30739.1| Disease resistance protein RPS2, putative [Ricinus communis]	rcu:RCOM_0768900 Disease resistance protein RPS2, putative		NO HITS FOUND	NO HITS FOUND	NO HITS FOUND
contig_47533		15.7219	26.9856	34.9259	43.1293		2.22149	0.000200038		2.74327	0.0139663		AT1G14870.1 | Symbols: PCR2 | PLANT CADMIUM RESISTANCE 2 | chr1:5128591-5129458 REVERSE LENGTH=152	gi|225424333|ref|XP_002284819.1| PREDICTED: hypothetical protein [Vitis vinifera]_x0001_gi|297737652|emb|CBI26853.3| unnamed protein product [Vitis vinifera]	vvi:100250939 hypothetical protein LOC100250939		NO HITS FOUND	NO HITS FOUND	NO HITS FOUND
contig_18173		18.961	27.0527	42.275	32.373		2.22957	0.170241		1.70734	0.00338051		AT1G68750.1 | Symbols: ATPPC4, PPC4 | phosphoenolpyruvate carboxylase 4 | chr1:25822942-25828104 REVERSE LENGTH=1032	gi|149789412|gb|ABR29877.1| phosphoenolpyruvate carboxylase [Ricinus communis]	vvi:100247335 hypothetical protein LOC100247335; K01595 phosphoenolpyruvate carboxylase [EC:4.1.1.31]		GO:0006082:organic acid metabolic process,GO:0044248:cellular catabolic process,GO:0051186:cofactor metabolic process	GO:0016830:carbon-carbon lyase activity	NO HITS FOUND
de_novo_11958		41.8148	27.1091	23.5168	18.478		-1.77808	0.0123681		-2.26295	2.4e-17		No hits found	No hits found	No hits found		NO HITS FOUND	NO HITS FOUND	NO HITS FOUND
de_novo_11368		33.8626	27.2875	25.8597	15.5908		-1.30948	1.23e-41		-2.17196	2.41e-56		No hits found	No hits found	No hits found		NO HITS FOUND	NO HITS FOUND	NO HITS FOUND
contig_7024		17.1492	27.4193	37.7057	31.9589		2.19868	0.0359355		1.86358	0.00093405		AT2G31410.1 | Symbols: | unknown protein; Has 1719 Blast hits to 1091 proteins in 184 species: Archae - 5; Bacteria - 24; Metazoa - 559; Fungi - 169; Plants - 192; Viruses - 1; Other Eukaryotes - 769 (source: NCBI BLink). | chr2:13392220-13392819 REVERSE LENGTH=199	gi|217071110|gb|ACJ83915.1| unknown [Medicago truncatula]_x0001_gi|217075096|gb|ACJ85908.1| unknown [Medicago truncatula]	pop:POPTR_409678 hypothetical protein		NO HITS FOUND	NO HITS FOUND	NO HITS FOUND
contig_4006		71.1091	27.479	6.69889	7.3472		-10.6151	4.31e-152		-9.6784	1.67e-124		AT3G25230.1 | Symbols: ROF1, ATFKBP62, FKBP62 | rotamase FKBP 1 | chr3:9188257-9191137 FORWARD LENGTH=551	gi|224131530|ref|XP_002321107.1| predicted protein [Populus trichocarpa]_x0001_gi|222861880|gb|EEE99422.1| predicted protein [Populus trichocarpa]	pop:POPTR_824273 hypothetical protein; K09571 FK506-binding protein 4/5 [EC:5.2.1.8]		GO:0019538:protein metabolic process,GO:0044260:cellular macromolecule metabolic process,GO:0010035:response to inorganic substance	GO:0016859:cis-trans isomerase activity,GO:0005527:macrolide binding	GO:0005622:intracellular,GO:0043229:intracellular organelle,GO:0043231:intracellular membrane-bound organelle,GO:0044424:intracellular part
contig_19432		48.2439	27.5043	18.6595	20.0744		-2.58548	3.5e-15		-2.40325	3.4e-15		AT5G66170.3 | Symbols: STR18 | sulfurtransferase 18 | chr5:26447828-26448586 FORWARD LENGTH=136	gi|225431104|ref|XP_002265009.1| PREDICTED: hypothetical protein [Vitis vinifera]_x0001_gi|297734996|emb|CBI17358.3| unnamed protein product [Vitis vinifera]	vvi:100260808 hypothetical protein LOC100260808		NO HITS FOUND	NO HITS FOUND	NO HITS FOUND
contig_26781		44.2561	27.801	32.5436	21.3183		-1.3599	0.0103268		-2.07597	0.00494147		No hits found	No hits found	No hits found		NO HITS FOUND	NO HITS FOUND	NO HITS FOUND
contig_26546		79.4297	27.8112	6.83727	15.0035		-11.6172	0.00718398		-5.29406	0.269212		AT3G24500.1 | Symbols: MBF1C, ATMBF1C | multiprotein bridging factor 1C | chr3:8918755-8919201 FORWARD LENGTH=148	gi|19225065|gb|AAL32037.2|AF439278_1 ethylene-responsive transciptional coactivator-like protein [Retama raetam]	vvi:100249249 hypothetical protein LOC100249249; K03627 putative transcription factor		GO:0007165:signal transduction,GO:0009725:response to hormone stimulus,GO:0006139:nucleobase, nucleoside, nucleotide and nucleic acid metabolic process	GO:0008134:transcription factor binding,GO:0003677:DNA binding	GO:0005622:intracellular,GO:0043229:intracellular organelle,GO:0043232:intracellular non-membrane-bound organelle,GO:0044424:intracellular part
de_novo_18974		15.3452	28.1256	35.4261	32.7441		2.30862	4.44e-12		2.13384	8.4e-19		AT5G35525.1 | Symbols: | PLAC8 family protein | chr5:13707084-13707818 FORWARD LENGTH=152	gi|326532018|dbj|BAK01385.1| predicted protein [Hordeum vulgare subsp. vulgare]	sbi:SORBI_04g024020 hypothetical protein		NO HITS FOUND	NO HITS FOUND	NO HITS FOUND
contig_50034		14.984	28.1286	32.7385	37.7335		2.1849	0.00142282		2.51825	4.36e-05		AT3G49010.3 | Symbols: ATBBC1, BBC1, RSU2 | breast basic conserved 1 | chr3:18166971-18168047 REVERSE LENGTH=206	gi|217071178|gb|ACJ83949.1| unknown [Medicago truncatula]	rcu:RCOM_1318700 60S ribosomal protein L13, putative; K02873 large subunit ribosomal protein L13e		NO HITS FOUND	NO HITS FOUND	GO:0005622:intracellular,GO:0030529:ribonucleoprotein complex,GO:0044424:intracellular part
contig_17875		40.378	28.1551	17.5378	20.0667		-2.30234	7.33e-05		-2.01219	0.000571403		AT4G08170.2 | Symbols: | Inositol 1,3,4-trisphosphate 5/6-kinase family protein | chr4:5163707-5167000 REVERSE LENGTH=353	gi|302142133|emb|CBI19336.3| unnamed protein product [Vitis vinifera]	vvi:100267838 hypothetical protein LOC100267838; K00913 inositol-1,3,4-trisphosphate 5/6-kinase / inositol-tetrakisphosphate 1-kinase [EC:2.7.1.159 2.7.1.134]		GO:0005975:carbohydrate metabolic process,GO:0006066:alcohol metabolic process,GO:0006793:phosphorus metabolic process	GO:0016772:transferase activity, transferring phosphorus-containing groups,GO:0016772:transferase activity, transferring phosphorus-containing groups,GO:0017076:purine nucleotide binding,GO:0032553:ribonucleotide binding	GO:0005622:intracellular,GO:0043229:intracellular organelle,GO:0043231:intracellular membrane-bound organelle,GO:0044424:intracellular part
de_novo_11734		57.962	28.2856	28.4225	24.1148		-2.0393	0.0016299		-2.40358	0.00545642		AT2G46630.1 | Symbols: | unknown protein; LOCATED IN: chloroplast; EXPRESSED IN: 22 plant structures; EXPRESSED DURING: 13 growth stages; Has 110095 Blast hits to 59224 proteins in 2216 species: Archae - 177; Bacteria - 15429; Metazoa - 38345; Fungi - 18843; Plants - 13341; Viruses - 3084; Other Eukaryotes - 20876 (source: NCBI BLink). | chr2:19145529-19146713 FORWARD LENGTH=394	ref|XP_002320216.1| predicted protein [Populus trichocarpa]_x0001_gb|EEE98531.1| predicted protein [Populus trichocarpa]	pop:POPTR_572436 hypothetical protein		NO HITS FOUND	NO HITS FOUND	NO HITS FOUND
de_novo_11791		50.4358	28.5786	25.2413	24.9114		-1.99815	0.0152719		-2.02461	0.00286286		AT5G10030.2 | Symbols: TGA4 | TGACG motif-binding factor 4 | chr5:3137648-3139295 REVERSE LENGTH=364	emb|CBI21482.3| unnamed protein product [Vitis vinifera]	vvi:100249156 hypothetical protein LOC100249156		GO:0006139:nucleobase, nucleoside, nucleotide and nucleic acid metabolic process,GO:0010468:regulation of gene expression,GO:0019222:regulation of metabolic process,GO:0031323:regulation of cellular metabolic process,GO:0045449:regulation of transcription,GO:0050794:regulation of cellular process	GO:0003677:DNA binding	GO:0005622:intracellular,GO:0043229:intracellular organelle,GO:0043231:intracellular membrane-bound organelle,GO:0044424:intracellular part
contig_45631		36.4538	28.5796	17.3102	27.2456		-2.10592	1.44e-05		-1.33797	1.32e-08		AT4G14580.1 | Symbols: CIPK4, SnRK3.3 | CBL-interacting protein kinase 4 | chr4:8367887-8369167 REVERSE LENGTH=426	gi|225432868|ref|XP_002283973.1| PREDICTED: hypothetical protein [Vitis vinifera]_x0001_gi|229609841|gb|ACQ83536.1| CBL-interacting protein kinase 20 [Vitis vinifera]	vvi:100247675 CIPK20; CBL-interacting protein kinase 20		NO HITS FOUND	GO:0016772:transferase activity, transferring phosphorus-containing groups	NO HITS FOUND
contig_400		13.5275	28.5997	37.0762	30.9842		2.74081	0.021781		2.29046	4.91e-15		AT5G21170.1 | Symbols: AKINBETA1 | 5'-AMP-activated protein kinase beta-2 subunit protein | chr5:7205718-7208239 FORWARD LENGTH=283	gi|225435969|ref|XP_002270683.1| PREDICTED: hypothetical protein [Vitis vinifera]_x0001_gi|296083943|emb|CBI24331.3| unnamed protein product [Vitis vinifera]	vvi:100266800 hypothetical protein LOC100266800; K07199 5'-AMP-activated protein kinase, regulatory beta subunit		NO HITS FOUND	NO HITS FOUND	NO HITS FOUND
gi|33046102|dbj|BD236332.1|		23.9471	28.6021	48.6912	33.6219		2.03328	2.25e-07		1.40401	7.72e-05		AT5G09760.1 | Symbols: | Plant invertase/pectin methylesterase inhibitor superfamily | chr5:3032446-3034364 FORWARD LENGTH=551	gi|224093384|ref|XP_002309906.1| predicted protein [Populus trichocarpa]_x0001_gi|222852809|gb|EEE90356.1| predicted protein [Populus trichocarpa]	pop:POPTR_718566 pectinesterase family protein (EC:3.1.1.11)		NO HITS FOUND	GO:0016788:hydrolase activity, acting on ester bonds	GO:0005618:cell wall,GO:0030312:external encapsulating structure,GO:0005622:intracellular,GO:0005737:cytoplasm,GO:0043229:intracellular organelle,GO:0043231:intracellular membrane-bound organelle,GO:0044424:intracellular part,GO:0044444:cytoplasmic part
contig_20389		15.3112	28.637	30.2188	34.785		1.97364	0.0010122		2.27187	0.00213958		AT5G61170.1 | Symbols: | Ribosomal protein S19e family protein | chr5:24611158-24612202 FORWARD LENGTH=143	gi|224077760|ref|XP_002305397.1| predicted protein [Populus trichocarpa]_x0001_gi|222848361|gb|EEE85908.1| predicted protein [Populus trichocarpa]	pop:POPTR_556400 hypothetical protein; K02966 small subunit ribosomal protein S19e		NO HITS FOUND	NO HITS FOUND	GO:0005622:intracellular,GO:0043229:intracellular organelle,GO:0043231:intracellular membrane-bound organelle,GO:0044424:intracellular part,GO:0005622:intracellular,GO:0005737:cytoplasm,GO:0005840:ribosome,GO:0015935:small ribosomal subunit,GO:0030529:ribonucleoprotein complex,GO:0033279:ribosomal subunit,GO:0043229:intracellular organelle,GO:0043232:intracellular non-membrane-bound organelle,GO:…
de_novo_19515		33.8838	28.6667	14.0899	13.0961		-2.40483	8.48e-14		-2.58732	9.08e-17		AT5G51810.1 | Symbols: GA20OX2, AT2353, ATGA20OX2 | gibberellin 20 oxidase 2 | chr5:21055389-21056746 REVERSE LENGTH=378	gi|8919865|emb|CAB96202.1| gibberellin 20-oxidase [Citrus sinensis x Citrus trifoliata]_x0001_gi|213876867|gb|ACJ54435.1| gibberellin 20-oxidase 1 [Citrus sinensis x Citrus trifoliata]	pop:POPTR_824891 GA20ox8; gibberellin 20-oxidase (EC:1.14.11.12); K05282 gibberellin 20-oxidase [EC:1.14.11.12]		NO HITS FOUND	GO:0016705:oxidoreductase activity, acting on paired donors, with incorporation or reduction of molecular oxygen	NO HITS FOUND
contig_15581		14.601	29.2184	23.1191	35.232		1.58339	0.00051997		2.41298	0.000280442		No hits found	No hits found	No hits found		NO HITS FOUND	NO HITS FOUND	NO HITS FOUND
de_novo_11756		58.83	29.3047	19.5353	26.7678		-3.01147	0.100245		-2.19779	7.11e-07		AT1G17710.1 | Symbols: | Pyridoxal phosphate phosphatase-related protein | chr1:6090763-6091975 REVERSE LENGTH=279	ref|XP_002277629.1| PREDICTED: hypothetical protein [Vitis vinifera]_x0001_emb|CBI20628.3| unnamed protein product [Vitis vinifera]	vvi:100247400 hypothetical protein LOC100247400		GO:0006793:phosphorus metabolic process	GO:0016788:hydrolase activity, acting on ester bonds	NO HITS FOUND
de_novo_19709		21.8037	29.4159	35.3606	50.9162		1.62177	1.02e-28		2.33521	8.55e-27		No hits found	No hits found	No hits found		NO HITS FOUND	NO HITS FOUND	NO HITS FOUND
contig_74953		19.2961	29.4343	37.6107	40.9702		1.94913	1.71e-06		2.12323	2.42e-10		AT5G08790.1 | Symbols: ATAF2, anac081 | NAC (No Apical Meristem) domain transcriptional regulator superfamily protein | chr5:2859113-2860144 REVERSE LENGTH=283	gi|224081060|ref|XP_002306280.1| NAC domain protein, IPR003441 [Populus trichocarpa]_x0001_gi|222855729|gb|EEE93276.1| NAC domain protein, IPR003441 [Populus trichocarpa]	pop:POPTR_558471 NAC043; NAC domain protein, IPR003441		GO:0009314:response to radiation,GO:0006139:nucleobase, nucleoside, nucleotide and nucleic acid metabolic process,GO:0051707:response to other organism,GO:0032535:regulation of cellular component size	NO HITS FOUND	GO:0005622:intracellular,GO:0043229:intracellular organelle,GO:0043231:intracellular membrane-bound organelle,GO:0044424:intracellular part
de_novo_12190		79.2043	29.4668	12.6656	12.8721		-6.25349	0.582371		-6.1532	2.1e-05		AT1G33440.1 | Symbols: | Major facilitator superfamily protein | chr1:12127712-12130327 REVERSE LENGTH=601	ref|XP_002265350.1| PREDICTED: hypothetical protein [Vitis vinifera]	vvi:100243054 hypothetical protein LOC100243054		GO:0051707:response to other organism,GO:0006810:transport,GO:0015833:peptide transport	NO HITS FOUND	GO:0016020:membrane
de_novo_12844		39.5217	29.5233	15.0326	23.4491		-2.62906	5.05e-06		-1.68542	0.014863		No hits found	No hits found	No hits found		NO HITS FOUND	NO HITS FOUND	NO HITS FOUND
contig_44988		28.1065	29.6773	63.341	64.6865		2.25361	8.23e-08		2.30148	1.75e-11		AT2G23690.1 | Symbols: | unknown protein; FUNCTIONS IN: molecular_function unknown; INVOLVED IN: N-terminal protein myristoylation; LOCATED IN: cellular_component unknown; EXPRESSED IN: 7 plant structures; EXPRESSED DURING: petal differentiation and expansion stage; BEST Arabidopsis thaliana protein match is: unknown protein (TAIR:AT4G37240.1); Has 243 Blast hits to 243 proteins in 15 species: Ar…	gi|224105459|ref|XP_002313818.1| predicted protein [Populus trichocarpa]_x0001_gi|222850226|gb|EEE87773.1| predicted protein [Populus trichocarpa]	pop:POPTR_767491 hypothetical protein		NO HITS FOUND	NO HITS FOUND	NO HITS FOUND
contig_4005		47.1492	29.6959	24.6396	26.2102		-1.91356	0.00646895		-1.79889	0.0918483		AT1G78070.1 | Symbols: | Transducin/WD40 repeat-like superfamily protein | chr1:29355219-29358368 FORWARD LENGTH=449	gi|302141936|emb|CBI19139.3| unnamed protein product [Vitis vinifera]	vvi:100267825 hypothetical protein LOC100267825		NO HITS FOUND	NO HITS FOUND	GO:0005886:plasma membrane,GO:0016020:membrane,GO:0019898:extrinsic to membrane,GO:0044425:membrane part,GO:0044459:plasma membrane part,GO:0000151:ubiquitin ligase complex,GO:0005622:intracellular,GO:0044424:intracellular part
contig_46352		14.7206	29.8881	32.4902	34.408		2.20712	3.55e-06		2.3374	0.000165421		AT5G25930.1 | Symbols: | Protein kinase family protein with leucine-rich repeat domain | chr5:9050880-9053978 FORWARD LENGTH=1005	gi|225445082|ref|XP_002280395.1| PREDICTED: hypothetical protein [Vitis vinifera]	vvi:100247568 hypothetical protein LOC100247568		NO HITS FOUND	GO:0016772:transferase activity, transferring phosphorus-containing groups	GO:0016020:membrane
contig_8768		43.2396	30.0307	21.4759	20.7217		-2.0134	7.81e-26		-2.08668	2.18e-26		AT2G43120.1 | Symbols: | RmlC-like cupins superfamily protein | chr2:17927339-17928871 FORWARD LENGTH=321	gi|224069052|ref|XP_002302888.1| predicted protein [Populus trichocarpa]_x0001_gi|222844614|gb|EEE82161.1| predicted protein [Populus trichocarpa]	pop:POPTR_830521 hypothetical protein; K06911		NO HITS FOUND	NO HITS FOUND	GO:0016020:membrane,GO:0005622:intracellular,GO:0043229:intracellular organelle,GO:0043231:intracellular membrane-bound organelle,GO:0044424:intracellular part
contig_94429		1.77672	30.0483	75.0276	98.3952		42.2281	0.0453806		55.3803	0.243276		AT5G14780.1 | Symbols: FDH | formate dehydrogenase | chr5:4777043-4779190 FORWARD LENGTH=384	gi|255552590|ref|XP_002517338.1| formate dehydrogenase, putative [Ricinus communis]_x0001_gi|223543349|gb|EEF44880.1| formate dehydrogenase, putative [Ricinus communis]	rcu:RCOM_0850640 formate dehydrogenase, putative (EC:1.2.1.2)		NO HITS FOUND	GO:0016614:oxidoreductase activity, acting on CH-OH group of donors,GO:0016903:oxidoreductase activity, acting on the aldehyde or oxo group of donors	GO:0005622:intracellular,GO:0043229:intracellular organelle,GO:0043231:intracellular membrane-bound organelle,GO:0044424:intracellular part
contig_6209		49.4276	30.1305	12.0174	17.6946		-4.11298	0.0990863		-2.79338	1.62e-05		AT2G39890.2 | Symbols: PROT1, ATPROT1 | proline transporter 1 | chr2:16656022-16658202 FORWARD LENGTH=442	gi|224098499|ref|XP_002311196.1| proline transporter [Populus trichocarpa]_x0001_gi|222851016|gb|EEE88563.1| proline transporter [Populus trichocarpa]	pop:POPTR_803283 PtrProT1; proline transporter		GO:0006810:transport,GO:0015837:amine transport,GO:0015849:organic acid transport	GO:0022891:substrate-specific transmembrane transporter activity	GO:0016020:membrane,GO:0031224:intrinsic to membrane,GO:0044425:membrane part
de_novo_11538		17.7672	30.2073	62.0633	48.7027		3.49314	6.1e-06		2.74116	0.173259		No hits found	ref|XP_002528779.1| Major pollen allergen Ory s 1 precursor, putative [Ricinus communis]_x0001_gb|EEF33601.1| Major pollen allergen Ory s 1 precursor, putative [Ricinus communis]	rcu:RCOM_0519640 Major pollen allergen Ory s 1 precursor, putative		NO HITS FOUND	NO HITS FOUND	NO HITS FOUND
Contig5417		14.3785	30.2891	34.4429	33.2825		2.39545	0.0423498		2.31474	0.00172078		No hits found	No hits found	No hits found		NO HITS FOUND	NO HITS FOUND	NO HITS FOUND
contig_13598		27.3945	30.3462	50.7005	38.3827		1.85076	0.208468		1.40111	0.00244746		AT1G67940.1 | Symbols: ATNAP3, AtSTAR1, NAP3 | non-intrinsic ABC protein 3 | chr1:25477805-25478667 FORWARD LENGTH=263	ref|XP_002325227.1| predicted protein [Populus trichocarpa]_x0001_gb|EEF03792.1| predicted protein [Populus trichocarpa]	pop:POPTR_1107359 hypothetical protein		GO:0006139:nucleobase, nucleoside, nucleotide and nucleic acid metabolic process,GO:0044248:cellular catabolic process	GO:0016817:hydrolase activity, acting on acid anhydrides,GO:0017076:purine nucleotide binding,GO:0032553:ribonucleotide binding,GO:0022891:substrate-specific transmembrane transporter activity	NO HITS FOUND
de_novo_12088		38.2688	30.4677	17.8441	23.288		-2.14462	0.127605		-1.64329	0.00424745		No hits found	No hits found	No hits found		NO HITS FOUND	NO HITS FOUND	NO HITS FOUND
contig_58290		60.982	30.5124	28.0315	44.5451		-2.17549	1.03e-17		-1.36899	6.39e-17		AT3G52460.1 | Symbols: | hydroxyproline-rich glycoprotein family protein | chr3:19446970-19447872 FORWARD LENGTH=300	gi|224104571|ref|XP_002313483.1| predicted protein [Populus trichocarpa]_x0001_gi|222849891|gb|EEE87438.1| predicted protein [Populus trichocarpa]	pop:POPTR_821596 hypothetical protein		NO HITS FOUND	NO HITS FOUND	NO HITS FOUND
contig_52389		50.3139	30.5264	22.097	23.9031		-2.27696	0.00475619		-2.10491	0.0122085		AT1G60420.1 | Symbols: | DC1 domain-containing protein | chr1:22261978-22264243 FORWARD LENGTH=578	gi|255568796|ref|XP_002525369.1| nucleoredoxin, putative [Ricinus communis]_x0001_gi|223535332|gb|EEF37007.1| nucleoredoxin, putative [Ricinus communis]	rcu:RCOM_0528060 nucleoredoxin, putative		GO:0010035:response to inorganic substance,GO:0006935:chemotaxis,GO:0007626:locomotory behavior,GO:0042330:taxis,GO:0042592:homeostatic process	NO HITS FOUND	NO HITS FOUND
de_novo_11993		49.453	30.7123	41.8252	14.8376		-1.18237	0.0035276		-3.33295	0.278076		AT2G22795.1 | Symbols: | unknown protein; BEST Arabidopsis thaliana protein match is: unknown protein (TAIR:AT4G37820.1); Has 799854 Blast hits to 188815 proteins in 4452 species: Archae - 4529; Bacteria - 144236; Metazoa - 287749; Fungi - 87083; Plants - 43826; Viruses - 3662; Other Eukaryotes - 228769 (source: NCBI BLink). | chr2:9697380-9699584 REVERSE LENGTH=734	ref|XP_002490879.1| Mucin-like protein [Pichia pastoris GS115]_x0001_emb|CAY68599.1| Mucin-like protein [Pichia pastoris GS115]	ppa:PAS_FragB_0067 Mucin-like protein		NO HITS FOUND	NO HITS FOUND	NO HITS FOUND
Contig3156		22.8759	30.717	52.0049	45.8124		2.27335	0.00344772		2.00265	0.000511759		AT1G48100.1 | Symbols: | Pectin lyase-like superfamily protein | chr1:17766921-17769625 FORWARD LENGTH=475	ref|XP_002263668.1| PREDICTED: hypothetical protein [Vitis vinifera]	vvi:100263206 hypothetical protein LOC100263206		GO:0045229:external encapsulating structure organization and biogenesis	GO:0016798:hydrolase activity, acting on glycosyl bonds	NO HITS FOUND
contig_23685		58.3385	30.9287	18.906	20.9867		-3.08571	0.00627384		-2.77979	0.0116925		AT1G07400.1 | Symbols: | HSP20-like chaperones superfamily protein | chr1:2275148-2275621 FORWARD LENGTH=157	gi|224142681|ref|XP_002324683.1| predicted protein [Populus trichocarpa]_x0001_gi|222866117|gb|EEF03248.1| predicted protein [Populus trichocarpa]	pop:POPTR_826045 hypothetical protein		NO HITS FOUND	NO HITS FOUND	NO HITS FOUND
contig_34646		41.1407	30.9818	23.4916	20.5593		-1.75129	1.39e-07		-2.00108	8.99e-05		AT1G53210.1 | Symbols: | sodium/calcium exchanger family protein / calcium-binding EF hand family protein | chr1:19844790-19847533 FORWARD LENGTH=585	gi|307135947|gb|ADN33808.1| sodium/calcium exchanger family protein [Cucumis melo subsp. melo]	ath:AT1G53210 sodium/calcium exchanger family protein / calcium-binding EF hand family protein		GO:0006810:transport	NO HITS FOUND	GO:0016020:membrane,GO:0031224:intrinsic to membrane,GO:0044425:membrane part
de_novo_19360		17.7247	31.0175	2.23443	12.9294		-7.93252	0.00041397		-1.37088	2.88e-05		No hits found	No hits found	No hits found		NO HITS FOUND	NO HITS FOUND	NO HITS FOUND
de_novo_11416		21.504	31.0284	71.6409	71.8588		3.33152	0.00572201		3.34166	0.00718844		No hits found	No hits found	No hits found		NO HITS FOUND	NO HITS FOUND	NO HITS FOUND
contig_23908		25.0522	31.1187	50.8582	39.1561		2.03009	0.00540241		1.56298	0.00836436		AT5G09760.1 | Symbols: | Plant invertase/pectin methylesterase inhibitor superfamily | chr5:3032446-3034364 FORWARD LENGTH=551	gi|224093384|ref|XP_002309906.1| predicted protein [Populus trichocarpa]_x0001_gi|222852809|gb|EEE90356.1| predicted protein [Populus trichocarpa]	pop:POPTR_718566 pectinesterase family protein (EC:3.1.1.11)		NO HITS FOUND	GO:0016788:hydrolase activity, acting on ester bonds	GO:0005618:cell wall,GO:0030312:external encapsulating structure,GO:0005622:intracellular,GO:0005737:cytoplasm,GO:0043229:intracellular organelle,GO:0043231:intracellular membrane-bound organelle,GO:0044424:intracellular part,GO:0044444:cytoplasmic part
contig_1920		62.1691	31.1487	16.7597	18.5949		-3.70944	0.000417225		-3.34334	6.13e-05		AT3G46230.1 | Symbols: ATHSP17.4, HSP17.4 | heat shock protein 17.4 | chr3:16984263-16984733 REVERSE LENGTH=156	gi|255558918|ref|XP_002520482.1| heat-shock protein, putative [Ricinus communis]_x0001_gi|223540324|gb|EEF41895.1| heat-shock protein, putative [Ricinus communis]	rcu:RCOM_0731970 heat-shock protein, putative; K13993 HSP20 family protein		NO HITS FOUND	NO HITS FOUND	NO HITS FOUND
contig_50908		19.3967	31.1587	25.5659	40.359		1.31806	0.118617		2.08071	0.00549221		No hits found	No hits found	No hits found		NO HITS FOUND	NO HITS FOUND	NO HITS FOUND
contig_45918		32.1713	31.1612	14.0677	20.1641		-2.2869	0.000453555		-1.59548	0.116795		No hits found	No hits found	No hits found		NO HITS FOUND	NO HITS FOUND	NO HITS FOUND
contig_2492		60.6818	31.1612	16.8048	18.1653		-3.61098	8.15e-09		-3.34054	6.3e-06		No hits found	No hits found	No hits found		NO HITS FOUND	NO HITS FOUND	NO HITS FOUND
contig_21511		47.1269	31.167	32.8262	25.1236		-1.43565	0.0001894		-1.8758	3.3e-05		No hits found	No hits found	No hits found		NO HITS FOUND	NO HITS FOUND	NO HITS FOUND
de_novo_19960		46.5331	31.3719	27.5198	21.8784		-1.6909	0.000996405		-2.12689	0.00268009		AT5G65700.2 | Symbols: BAM1 | Leucine-rich receptor-like protein kinase family protein | chr5:26281826-26284945 FORWARD LENGTH=1003	gi|296088218|emb|CBI35733.3| unnamed protein product [Vitis vinifera]	rcu:RCOM_0339270 Receptor protein kinase CLAVATA1 precursor, putative (EC:2.7.11.25 1.3.1.74)		GO:0003006:reproductive developmental process,GO:0022603:regulation of anatomical structure morphogenesis,GO:0050793:regulation of developmental process,GO:0009888:tissue development,GO:0048509:regulation of meristem development,GO:0048513:organ development,GO:0048731:system development,GO:0050793:regulation of developmental process,GO:0005975:carbohydrate metabolic process,GO:0043283:biopolymer …	GO:0005102:receptor binding,GO:0016772:transferase activity, transferring phosphorus-containing groups,GO:0016798:hydrolase activity, acting on glycosyl bonds	GO:0005622:intracellular,GO:0005737:cytoplasm,GO:0043229:intracellular organelle,GO:0043231:intracellular membrane-bound organelle,GO:0044424:intracellular part,GO:0044444:cytoplasmic part,GO:0016020:membrane
contig_54533		10.9557	31.4022	76.8081	72.1722		7.01077	0.00158548		6.58762	0.751666		AT5G13110.1 | Symbols: G6PD2 | glucose-6-phosphate dehydrogenase 2 | chr5:4158952-4161640 FORWARD LENGTH=596	gi|224053521|ref|XP_002297854.1| predicted protein [Populus trichocarpa]_x0001_gi|222845112|gb|EEE82659.1| predicted protein [Populus trichocarpa]	pop:POPTR_708767 glucose-6-phosphate 1-dehydrogenase (EC:1.1.1.49); K00036 glucose-6-phosphate 1-dehydrogenase [EC:1.1.1.49]		GO:0005975:carbohydrate metabolic process,GO:0006066:alcohol metabolic process,GO:0005975:carbohydrate metabolic process,GO:0006066:alcohol metabolic process	GO:0016614:oxidoreductase activity, acting on CH-OH group of donors	GO:0005622:intracellular,GO:0005737:cytoplasm,GO:0043229:intracellular organelle,GO:0043231:intracellular membrane-bound organelle,GO:0044424:intracellular part,GO:0044444:cytoplasmic part
contig_7848		26.7965	31.418	33.5272	50.0151		1.25118	9.19e-10		1.86648	9.57e-54		AT1G28480.1 | Symbols: GRX480, roxy19 | Thioredoxin superfamily protein | chr1:10013634-10014047 REVERSE LENGTH=137	gi|255646483|gb|ACU23720.1| unknown [Glycine max]	vvi:100247528 hypothetical protein LOC100247528		GO:0007165:signal transduction,GO:0010033:response to organic substance,GO:0042592:homeostatic process	GO:0015036:disulfide oxidoreductase activity	NO HITS FOUND
contig_64669		32.3269	31.5177	67.1947	80.22		2.0786	0.00371018		2.48153	0.111991		AT4G25100.5 | Symbols: FSD1 | Fe superoxide dismutase 1 | chr4:12884649-12886501 REVERSE LENGTH=212	gi|16974682|gb|AAL32441.1|AF377344_1 Fe-superoxide dismutase precursor [Medicago sativa]	cre:CHLREDRAFT_182933 FSD1; superoxide dismutase [Fe]		NO HITS FOUND	NO HITS FOUND	NO HITS FOUND
de_novo_19194		24.1048	31.5839	38.077	62.5241		1.57965	0.0693995		2.59385	0.00426513		No hits found	gi|4239700|emb|CAA10770.1| reverse transcriptase-like [Bos taurus]	spu:760434 similar to reverse transcriptase-like		GO:0006139:nucleobase, nucleoside, nucleotide and nucleic acid metabolic process,GO:0010468:regulation of gene expression,GO:0019222:regulation of metabolic process,GO:0031323:regulation of cellular metabolic process,GO:0045449:regulation of transcription,GO:0050794:regulation of cellular process,GO:0006139:nucleobase, nucleoside, nucleotide and nucleic acid metabolic process,GO:0043283:biopolyme…	GO:0050839:cell adhesion molecule binding	GO:0005622:intracellular,GO:0043229:intracellular organelle,GO:0043232:intracellular non-membrane-bound organelle,GO:0044424:intracellular part,GO:0005886:plasma membrane,GO:0016020:membrane,GO:0044425:membrane part,GO:0044459:plasma membrane part
contig_14958		22.1214	31.7679	36.2321	45.6335		1.63788	2.95e-05		2.06287	1.97e-06		AT4G25370.1 | Symbols: | Double Clp-N motif protein | chr4:12972747-12974580 FORWARD LENGTH=238	gi|147837826|emb|CAN60931.1| hypothetical protein VITISV_006813 [Vitis vinifera]	vvi:100261804 hypothetical protein LOC100261804		NO HITS FOUND	GO:0019899:enzyme binding	GO:0005622:intracellular,GO:0005737:cytoplasm,GO:0009526:plastid envelope,GO:0031967:organelle envelope,GO:0043229:intracellular organelle,GO:0043231:intracellular membrane-bound organelle,GO:0044424:intracellular part,GO:0044435:plastid part,GO:0044444:cytoplasmic part,GO:0044446:intracellular organelle part,GO:0005622:intracellular,GO:0005737:cytoplasm,GO:0043229:intracellular organelle,GO:0043…
contig_87909		87.582	31.8181	12.5925	18.5693		-6.95506	0.0241882		-4.7165	2.84e-11		AT2G29500.1 | Symbols: | HSP20-like chaperones superfamily protein | chr2:12633279-12633740 REVERSE LENGTH=153	gi|123554|sp|P27879|HSP11_MEDSA RecName: Full=18.1 kDa class I heat shock protein_x0001_gi|19616|emb|CAA41546.1| heat shock protein [Medicago sativa]	rcu:RCOM_0731960 heat-shock protein, putative; K13993 HSP20 family protein		NO HITS FOUND	NO HITS FOUND	GO:0005622:intracellular,GO:0044424:intracellular part
contig_48113		19.5406	31.9785	36.078	50.7991		1.84631	0.001069		2.59968	0.00601304		AT5G58250.1 | Symbols: | unknown protein; FUNCTIONS IN: molecular_function unknown; INVOLVED IN: biological_process unknown; LOCATED IN: thylakoid, chloroplast; EXPRESSED IN: 22 plant structures; EXPRESSED DURING: 14 growth stages; CONTAINS InterPro DOMAIN/s: Protein of unknown function DUF2488 (InterPro:IPR019616); Has 1807 Blast hits to 1807 proteins in 277 species: Archae - 0; Bacteria - 0; Me…	gi|255570865|ref|XP_002526384.1| conserved hypothetical protein [Ricinus communis]_x0001_gi|223534246|gb|EEF35960.1| conserved hypothetical protein [Ricinus communis]	rcu:RCOM_1027400 hypothetical protein		NO HITS FOUND	NO HITS FOUND	NO HITS FOUND
contig_19490		47.0242	32.018	17.8555	23.2625		-2.6336	0.000986649		-2.02146	0.000834688		AT4G12400.2 | Symbols: Hop3 | stress-inducible protein, putative | chr4:7338866-7341239 REVERSE LENGTH=558	gi|225466467|ref|XP_002266303.1| PREDICTED: hypothetical protein, partial [Vitis vinifera]	vvi:100246116 hypothetical protein LOC100246116; K09553 stress-induced-phosphoprotein 1		NO HITS FOUND	NO HITS FOUND	NO HITS FOUND
contig_42730		47.9799	32.1321	18.1499	33.384		-2.64354	2.15e-07		-1.43721	6.78e-06		AT5G62865.1 | Symbols: | unknown protein; BEST Arabidopsis thaliana protein match is: unknown protein (TAIR:AT3G48020.1). | chr5:25234064-25234567 FORWARD LENGTH=167	gi|255540731|ref|XP_002511430.1| conserved hypothetical protein [Ricinus communis]_x0001_gi|223550545|gb|EEF52032.1| conserved hypothetical protein [Ricinus communis]	rcu:RCOM_1511590 hypothetical protein		NO HITS FOUND	NO HITS FOUND	NO HITS FOUND
de_novo_11972		69.5062	32.2121	37.8417	36.8409		-1.83676	8.94e-06		-1.88666	1.8e-05		No hits found	No hits found	No hits found		NO HITS FOUND	NO HITS FOUND	NO HITS FOUND
Contig5558		27.9776	32.6001	17.2398	48.1897		-1.62285	0.000964467		1.72244	0.0256839		No hits found	gi|224156922|ref|XP_002337775.1| predicted protein [Populus trichocarpa]_x0001_gi|222869695|gb|EEF06826.1| predicted protein [Populus trichocarpa]	pop:POPTR_794191 hypothetical protein		NO HITS FOUND	NO HITS FOUND	NO HITS FOUND
Contig5452		1.07514	32.6599	74.5721	96.618		69.3605	1.67e-05		89.8656	5.98e-06		AT5G14780.1 | Symbols: FDH | formate dehydrogenase | chr5:4777043-4779190 FORWARD LENGTH=384	gi|255552590|ref|XP_002517338.1| formate dehydrogenase, putative [Ricinus communis]_x0001_gi|223543349|gb|EEF44880.1| formate dehydrogenase, putative [Ricinus communis]	rcu:RCOM_0850640 formate dehydrogenase, putative (EC:1.2.1.2)		NO HITS FOUND	GO:0016614:oxidoreductase activity, acting on CH-OH group of donors,GO:0016903:oxidoreductase activity, acting on the aldehyde or oxo group of donors	GO:0005622:intracellular,GO:0043229:intracellular organelle,GO:0043231:intracellular membrane-bound organelle,GO:0044424:intracellular part
contig_93171		12.2765	32.6678	36.2247	37.6725		2.95074	0.00510618		3.06867	0.000803709		AT1G24020.2 | Symbols: MLP423 | MLP-like protein 423 | chr1:8500653-8501458 REVERSE LENGTH=155	gi|225431858|ref|XP_002271428.1| PREDICTED: hypothetical protein [Vitis vinifera]	vvi:100263738 hypothetical protein LOC100263738		NO HITS FOUND	NO HITS FOUND	NO HITS FOUND
contig_32854		23.212	33.2075	46.5808	52.1705		2.00676	0.00219903		2.24757	0.0014963		AT3G03920.1 | Symbols: | H/ACA ribonucleoprotein complex, subunit Gar1/Naf1 protein | chr3:1009123-1010379 REVERSE LENGTH=202	gi|224125874|ref|XP_002319696.1| predicted protein [Populus trichocarpa]_x0001_gi|222858072|gb|EEE95619.1| predicted protein [Populus trichocarpa]	pop:POPTR_571210 hypothetical protein; K11128 H/ACA ribonucleoprotein complex subunit 1		NO HITS FOUND	GO:0016866:intramolecular transferase activity,GO:0003723:RNA binding	GO:0005622:intracellular,GO:0031981:nuclear lumen,GO:0043229:intracellular organelle,GO:0043231:intracellular membrane-bound organelle,GO:0043232:intracellular non-membrane-bound organelle,GO:0043233:organelle lumen,GO:0044424:intracellular part,GO:0044428:nuclear part,GO:0044446:intracellular organelle part,GO:0005622:intracellular,GO:0005737:cytoplasm,GO:0031984:organelle subcompartment,GO:0043…
contig_83576		16.9998	33.3007	30.2137	45.8297		1.7773	1.82e-05		2.69589	0.000123941		No hits found	No hits found	No hits found		NO HITS FOUND	NO HITS FOUND	NO HITS FOUND
CU403446		31.3539	33.3558	42.4186	58.3454		1.3529	2.47e-57		1.86087	2.22e-34		No hits found	No hits found	No hits found		NO HITS FOUND	NO HITS FOUND	NO HITS FOUND
CU396580		28.6282	33.3583	17.6407	49.3104		-1.62285	0.000224397		1.72244	4.25e-05		No hits found	gi|224156922|ref|XP_002337775.1| predicted protein [Populus trichocarpa]_x0001_gi|222869695|gb|EEF06826.1| predicted protein [Populus trichocarpa]	pop:POPTR_794191 hypothetical protein		NO HITS FOUND	NO HITS FOUND	NO HITS FOUND
contig_40250		21.2692	33.5812	42.9384	42.1265		2.01881	2.72e-17		1.98064	2.09e-13		AT2G37220.1 | Symbols: | RNA-binding (RRM/RBD/RNP motifs) family protein | chr2:15634980-15636331 REVERSE LENGTH=289	gi|225440003|ref|XP_002281642.1| PREDICTED: hypothetical protein [Vitis vinifera]	vvi:100246501 hypothetical protein LOC100246501		GO:0009725:response to hormone stimulus	GO:0003723:RNA binding	GO:0005622:intracellular,GO:0005737:cytoplasm,GO:0043229:intracellular organelle,GO:0043231:intracellular membrane-bound organelle,GO:0044424:intracellular part,GO:0044435:plastid part,GO:0044444:cytoplasmic part,GO:0044446:intracellular organelle part,GO:0005622:intracellular,GO:0005737:cytoplasm,GO:0009526:plastid envelope,GO:0031967:organelle envelope,GO:0043229:intracellular organelle,GO:0043…
CU399205		28.8519	33.6189	17.7785	49.6957		-1.62285	0.0285655		1.72244	0.00228568		No hits found	gi|224156922|ref|XP_002337775.1| predicted protein [Populus trichocarpa]_x0001_gi|222869695|gb|EEF06826.1| predicted protein [Populus trichocarpa]	pop:POPTR_794191 hypothetical protein		NO HITS FOUND	NO HITS FOUND	NO HITS FOUND
de_novo_19477		3.59741	33.7375	45.285	33.8824		12.5882	0.0366129		9.41855	3e-06		AT4G36850.1 | Symbols: | PQ-loop repeat family protein / transmembrane family protein | chr4:17353415-17355822 REVERSE LENGTH=392	gi|255585136|ref|XP_002533273.1| conserved hypothetical protein [Ricinus communis]_x0001_gi|223526898|gb|EEF29105.1| conserved hypothetical protein [Ricinus communis]	rcu:RCOM_0411610 hypothetical protein		NO HITS FOUND	NO HITS FOUND	NO HITS FOUND
de_novo_11478		40.1189	33.791	30.5781	20.1115		-1.31202	5.26e-10		-1.99483	2.53e-05		AT2G17820.1 | Symbols: ATHK1, AHK1, HK1 | histidine kinase 1 | chr2:7743133-7748013 REVERSE LENGTH=1207	emb|CBI17350.3| unnamed protein product [Vitis vinifera]	vvi:100247100 hypothetical protein LOC100247100		GO:0006793:phosphorus metabolic process,GO:0019538:protein metabolic process,GO:0043283:biopolymer metabolic process,GO:0044260:cellular macromolecule metabolic process,GO:0006139:nucleobase, nucleoside, nucleotide and nucleic acid metabolic process,GO:0010468:regulation of gene expression,GO:0019222:regulation of metabolic process,GO:0031323:regulation of cellular metabolic process,GO:0045449:re…	GO:0016772:transferase activity, transferring phosphorus-containing groups,GO:0017076:purine nucleotide binding,GO:0032553:ribonucleotide binding	NO HITS FOUND
contig_83736		48.0938	33.8811	24.6679	28.4787		-1.94965	0.00056402		-1.68876	0.00311837		AT1G10550.1 | Symbols: XTH33, XET | xyloglucan:xyloglucosyl transferase 33 | chr1:3479257-3480957 REVERSE LENGTH=310	gi|124109177|gb|ABM91064.1| xyloglucan endotransglycosylase/hydrolase precursor XTH-38 [Populus tremula x Populus tremuloides]	pop:POPTR_731607 hypothetical protein; K08235 xyloglucan:xyloglucosyl transferase [EC:2.4.1.207]		GO:0045229:external encapsulating structure organization and biogenesis,GO:0009888:tissue development,GO:0048513:organ development,GO:0048731:system development	GO:0016757:transferase activity, transferring glycosyl groups	GO:0016020:membrane,GO:0031224:intrinsic to membrane,GO:0044425:membrane part
CU401821		13.7709	33.9395	32.7483	45.9984		2.37807	4.9e-11		3.34025	0.00492106		AT1G80840.1 | Symbols: WRKY40, ATWRKY40 | WRKY DNA-binding protein 40 | chr1:30383834-30385356 FORWARD LENGTH=302	gi|255543313|ref|XP_002512719.1| hypothetical protein RCOM_1441350 [Ricinus communis]_x0001_gi|223547730|gb|EEF49222.1| hypothetical protein RCOM_1441350 [Ricinus communis]	rcu:RCOM_1441350 hypothetical protein		GO:0006139:nucleobase, nucleoside, nucleotide and nucleic acid metabolic process	GO:0003677:DNA binding	NO HITS FOUND
contig_20985		34.501	34.0343	14.3611	12.7924		-2.40239	0.00599006		-2.69698	0.116553		AT5G01210.1 | Symbols: | HXXXD-type acyl-transferase family protein | chr5:84554-85981 FORWARD LENGTH=475	gi|224087726|ref|XP_002308212.1| predicted protein [Populus trichocarpa]_x0001_gi|222854188|gb|EEE91735.1| predicted protein [Populus trichocarpa]	pop:POPTR_560885 hypothetical protein		NO HITS FOUND	GO:0016746:transferase activity, transferring acyl groups	NO HITS FOUND
contig_33673		38.9748	34.1079	18.4327	19.901		-2.11444	0.00308207		-1.95843	0.000197025		AT4G11660.1 | Symbols: AT-HSFB2B, HSFB2B | winged-helix DNA-binding transcription factor family protein | chr4:7043006-7044227 FORWARD LENGTH=377	gi|255539503|ref|XP_002510816.1| Heat shock factor protein, putative [Ricinus communis]_x0001_gi|223549931|gb|EEF51418.1| Heat shock factor protein, putative [Ricinus communis]	rcu:RCOM_1496640 Heat shock factor protein, putative		GO:0006139:nucleobase, nucleoside, nucleotide and nucleic acid metabolic process,GO:0010468:regulation of gene expression,GO:0019222:regulation of metabolic process,GO:0031323:regulation of cellular metabolic process,GO:0045449:regulation of transcription,GO:0050794:regulation of cellular process,GO:0009743:response to carbohydrate stimulus,GO:0010033:response to organic substance	GO:0003677:DNA binding	GO:0005622:intracellular,GO:0043229:intracellular organelle,GO:0043231:intracellular membrane-bound organelle,GO:0044424:intracellular part
CU403123		28.134	34.1915	41.4586	57.6045		1.47361	0.0193184		2.04751	0.000695713		AT5G64300.1 | Symbols: ATGCH, GCH, ATRIBA1, RFD1 | GTP cyclohydrolase II | chr5:25718459-25720790 FORWARD LENGTH=543	gi|224055964|ref|XP_002298707.1| predicted protein [Populus trichocarpa]_x0001_gi|222845965|gb|EEE83512.1| predicted protein [Populus trichocarpa]	pop:POPTR_1069506 GTP cyclohydrolase II/ 3,4-dihydroxy-2-butanone-4-phosphate synthase (EC:3.5.4.25); K01497 GTP cyclohydrolase II [EC:3.5.4.25]; K02858 3,4-dihydroxy 2-butanone 4-phosphate synthase [EC:4.1.99.12]		GO:0006766:vitamin metabolic process	GO:0016810:hydrolase activity, acting on carbon-nitrogen (but not peptide) bonds,GO:0043169:cation binding,GO:0046872:metal ion binding,GO:0016830:carbon-carbon lyase activity	NO HITS FOUND
contig_94502		16.1865	34.2978	58.8176	52.2805		3.63374	0.00627896		3.22988	0.0983496		AT1G37130.1 | Symbols: NIA2, B29, NIA2-1, CHL3, NR, NR2, ATNR2 | nitrate reductase 2 | chr1:14158617-14161652 FORWARD LENGTH=917	gi|24474446|gb|AAN15927.1| nitrate reductase [Tilia platyphyllos]	vvi:100264320 similar to nitrate reductase; K00360 nitrate reductase (NADH) [EC:1.7.1.1]		GO:0042126:nitrate metabolic process	GO:0016661:oxidoreductase activity, acting on other nitrogenous compounds as donors,GO:0043169:cation binding,GO:0046872:metal ion binding,GO:0050662:coenzyme binding	NO HITS FOUND
de_novo_11573		6.28382	34.3054	27.5167	28.8606		4.37898	0.0807448		4.59285	0.00437697		AT5G57685.1 | Symbols: ATGDU3, GDU3, LSB1 | glutamine dumper 3 | chr5:23366356-23366802 REVERSE LENGTH=148	ref|XP_002329303.1| predicted protein [Populus trichocarpa]_x0001_gb|EEF07888.1| predicted protein [Populus trichocarpa]	pop:POPTR_580727 hypothetical protein		NO HITS FOUND	NO HITS FOUND	NO HITS FOUND
contig_18409		19.3279	34.4179	36.3054	39.6195		1.8784	3.79e-11		2.04986	3.35e-09		AT4G16160.2 | Symbols: ATOEP16-2, ATOEP16-S | Mitochondrial import inner membrane translocase subunit Tim17/Tim22/Tim23 family protein | chr4:9157545-9158738 FORWARD LENGTH=178	gi|195657391|gb|ACG48163.1| hypothetical protein [Zea mays]	pop:POPTR_659054 hypothetical protein		GO:0006810:transport	GO:0008320:protein transmembrane transporter activity,GO:0008565:protein transporter activity,GO:0022891:substrate-specific transmembrane transporter activity	GO:0005622:intracellular,GO:0016020:membrane,GO:0019867:outer membrane,GO:0031090:organelle membrane,GO:0031967:organelle envelope,GO:0031968:organelle outer membrane,GO:0043229:intracellular organelle,GO:0044424:intracellular part,GO:0044425:membrane part,GO:0044446:intracellular organelle part,GO:0016020:membrane,GO:0031224:intrinsic to membrane,GO:0044425:membrane part
contig_8427		23.432	34.5061	57.2092	54.1178		2.4415	0.0219698		2.30957	0.000383694		AT2G20890.1 | Symbols: PSB29, THF1 | photosystem II reaction center PSB29 protein | chr2:8987783-8989185 FORWARD LENGTH=300	gi|225447671|ref|XP_002275686.1| PREDICTED: hypothetical protein [Vitis vinifera]	vvi:100259646 hypothetical protein LOC100259646		GO:0006810:transport,GO:0008104:protein localization,GO:0015031:protein transport,GO:0045184:establishment of protein localization,GO:0006996:organelle organization and biogenesis,GO:0016044:membrane organization and biogenesis,GO:0007165:signal transduction,GO:0009743:response to carbohydrate stimulus,GO:0010033:response to organic substance,GO:0019538:protein metabolic process,GO:0022607:cellul…	NO HITS FOUND	GO:0005622:intracellular,GO:0005737:cytoplasm,GO:0009526:plastid envelope,GO:0016020:membrane,GO:0019867:outer membrane,GO:0031090:organelle membrane,GO:0031967:organelle envelope,GO:0031968:organelle outer membrane,GO:0042170:plastid membrane,GO:0043229:intracellular organelle,GO:0043231:intracellular membrane-bound organelle,GO:0044424:intracellular part,GO:0044425:membrane part,GO:0044435:plas…
contig_17136		28.3229	34.5555	52.9511	48.07		1.86955	0.0176277		1.69721	1.32e-13		AT2G26900.1 | Symbols: | Sodium Bile acid symporter family | chr2:11475156-11477870 REVERSE LENGTH=409	gi|225445370|ref|XP_002284920.1| PREDICTED: hypothetical protein [Vitis vinifera]_x0001_gi|297738888|emb|CBI28133.3| unnamed protein product [Vitis vinifera]	vvi:100254194 hypothetical protein LOC100254194		GO:0006810:transport,GO:0006811:ion transport,GO:0006810:transport,GO:0006811:ion transport	GO:0022804:active transmembrane transporter activity,GO:0022891:substrate-specific transmembrane transporter activity	GO:0005622:intracellular,GO:0005737:cytoplasm,GO:0009526:plastid envelope,GO:0031967:organelle envelope,GO:0043229:intracellular organelle,GO:0043231:intracellular membrane-bound organelle,GO:0044424:intracellular part,GO:0044435:plastid part,GO:0044444:cytoplasmic part,GO:0044446:intracellular organelle part
de_novo_11434		50.0907	34.5938	36.3905	26.0473		-1.37648	0.00020115		-1.92307	2.56e-06		No hits found	No hits found	No hits found		NO HITS FOUND	NO HITS FOUND	NO HITS FOUND
CU401848		30.9493	34.7034	56.3241	51.4999		1.81988	0.00625216		1.66401	0.0294237		No hits found	No hits found	No hits found		NO HITS FOUND	NO HITS FOUND	NO HITS FOUND
de_novo_11380		58.9288	34.8039	47.8301	19.3338		-1.23204	0.000715749		-3.04797	0.00560663		AT5G40450.1 | Symbols: | unknown protein; FUNCTIONS IN: molecular_function unknown; INVOLVED IN: biological_process unknown; LOCATED IN: chloroplast, plasma membrane; EXPRESSED IN: 24 plant structures; EXPRESSED DURING: 13 growth stages; Has 30201 Blast hits to 17322 proteins in 780 species: Archae - 12; Bacteria - 1396; Metazoa - 17338; Fungi - 3422; Plants - 5037; Viruses - 0; Other Eukaryotes …	ref|XP_001645325.1| hypothetical protein Kpol_1058p4 [Vanderwaltozyma polyspora DSM 70294]_x0001_gb|EDO17467.1| hypothetical protein Kpol_1058p4 [Vanderwaltozyma polyspora DSM 70294]	vpo:Kpol_1058p4 hypothetical protein		NO HITS FOUND	NO HITS FOUND	NO HITS FOUND
de_novo_12049		26.0951	35.0114	63.0834	47.9717		2.41744	0.00055982		1.83834	6.06e-17		AT1G68750.1 | Symbols: ATPPC4, PPC4 | phosphoenolpyruvate carboxylase 4 | chr1:25822942-25828104 REVERSE LENGTH=1032	emb|CBI27087.3| unnamed protein product [Vitis vinifera]	vvi:100247335 hypothetical protein LOC100247335; K01595 phosphoenolpyruvate carboxylase [EC:4.1.1.31]		GO:0006082:organic acid metabolic process,GO:0044248:cellular catabolic process,GO:0051186:cofactor metabolic process	GO:0016830:carbon-carbon lyase activity	NO HITS FOUND
de_novo_11468		47.0186	35.0695	23.2879	27.0354		-2.01902	2.48e-07		-1.73915	0.0700688		No hits found	No hits found	No hits found		NO HITS FOUND	NO HITS FOUND	NO HITS FOUND
de_novo_11440		87.5918	35.157	21.0934	22.0105		-4.15257	0.00313446		-3.97954	0.00663441		AT4G33040.1 | Symbols: | Thioredoxin superfamily protein | chr4:15940779-15941213 REVERSE LENGTH=144	ref|XP_002308552.1| glutaredoxin [Populus trichocarpa]_x0001_gb|EEE92075.1| glutaredoxin [Populus trichocarpa]	pop:POPTR_415708 PtrGrx10; glutaredoxin		GO:0042592:homeostatic process	GO:0015036:disulfide oxidoreductase activity	NO HITS FOUND
contig_10896		69.5156	35.1588	22.9521	22.2356		-3.02873	0.00127964		-3.12632	0.00476596		AT3G46230.1 | Symbols: ATHSP17.4, HSP17.4 | heat shock protein 17.4 | chr3:16984263-16984733 REVERSE LENGTH=156	ref|XP_002520482.1| heat-shock protein, putative [Ricinus communis]_x0001_gb|EEF41895.1| heat-shock protein, putative [Ricinus communis]	rcu:RCOM_0731970 heat-shock protein, putative; K13993 HSP20 family protein		NO HITS FOUND	NO HITS FOUND	NO HITS FOUND
contig_8285		19.0363	35.2782	33.9725	41.4736		1.78462	1.68e-26		2.17866	9.84e-17		AT5G02790.1 | Symbols: GSTL3 | Glutathione S-transferase family protein | chr5:632877-634858 FORWARD LENGTH=235	gi|284433794|gb|ADB85103.1| glutathione S-transferase omega [Jatropha curcas]	rcu:RCOM_0819940 glutathione-s-transferase omega, putative		NO HITS FOUND	NO HITS FOUND	NO HITS FOUND
de_novo_12266		19.3344	35.5199	48.2251	36.6459		2.49427	4.48e-07		1.89537	0.00232284		AT2G27690.1 | Symbols: CYP94C1 | cytochrome P450, family 94, subfamily C, polypeptide 1 | chr2:11809373-11810860 FORWARD LENGTH=495	gb|ABD97099.1| cytochrome P450 monooxygenase CYP94D24 [Glycine max]	pop:POPTR_594809 CYP94C6; cytochrome P450		NO HITS FOUND	GO:0004497:monooxygenase activity,GO:0016705:oxidoreductase activity, acting on paired donors, with incorporation or reduction of molecular oxygen,GO:0043169:cation binding,GO:0046872:metal ion binding	GO:0000267:cell fraction,GO:0005624:membrane fraction
contig_16938		34.367	35.6808	61.4316	44.5905		1.78751	2.88e-84		1.29748	1.32e-59		AT5G22580.1 | Symbols: | Stress responsive A/B Barrel Domain | chr5:7502709-7503137 FORWARD LENGTH=111	gi|225436329|ref|XP_002268144.1| PREDICTED: hypothetical protein [Vitis vinifera]_x0001_gi|147803505|emb|CAN68720.1| hypothetical protein VITISV_033679 [Vitis vinifera]	vvi:100260258 hypothetical protein LOC100260258		NO HITS FOUND	NO HITS FOUND	GO:0005622:intracellular,GO:0005737:cytoplasm,GO:0043229:intracellular organelle,GO:0043231:intracellular membrane-bound organelle,GO:0044424:intracellular part,GO:0044444:cytoplasmic part
contig_22818		47.3673	35.7034	24.4757	37.3789		-1.93528	0.0115167		-1.26722	0.000195643		No hits found	No hits found	No hits found		NO HITS FOUND	NO HITS FOUND	NO HITS FOUND
contig_40351		16.4173	35.7256	37.2125	40.7217		2.26666	0.0193304		2.48041	0.00621962		AT4G10270.1 | Symbols: | Wound-responsive family protein | chr4:6374805-6375077 FORWARD LENGTH=90	gi|224145559|ref|XP_002325686.1| predicted protein [Populus trichocarpa]_x0001_gi|222862561|gb|EEF00068.1| predicted protein [Populus trichocarpa]	pop:POPTR_574589 hypothetical protein		NO HITS FOUND	NO HITS FOUND	NO HITS FOUND
CU396775		3.38894	35.7552	94.2027	124.553		27.7971	0.00384207		36.7528	0.0038762		AT5G14780.1 | Symbols: FDH | formate dehydrogenase | chr5:4777043-4779190 FORWARD LENGTH=384	gi|255552590|ref|XP_002517338.1| formate dehydrogenase, putative [Ricinus communis]_x0001_gi|223543349|gb|EEF44880.1| formate dehydrogenase, putative [Ricinus communis]	rcu:RCOM_0850640 formate dehydrogenase, putative (EC:1.2.1.2)		NO HITS FOUND	GO:0016614:oxidoreductase activity, acting on CH-OH group of donors,GO:0016903:oxidoreductase activity, acting on the aldehyde or oxo group of donors	GO:0005622:intracellular,GO:0043229:intracellular organelle,GO:0043231:intracellular membrane-bound organelle,GO:0044424:intracellular part
contig_54449		49.4851	35.7761	26.5125	29.7688		-1.86648	0.0727227		-1.66231	0.00801126		AT1G60420.1 | Symbols: | DC1 domain-containing protein | chr1:22261978-22264243 FORWARD LENGTH=578	gi|297739052|emb|CBI28541.3| unnamed protein product [Vitis vinifera]	vvi:100243176 hypothetical protein LOC100243176		GO:0042592:homeostatic process	NO HITS FOUND	NO HITS FOUND
de_novo_11917		8.67334	35.7796	27.6653	59.5341		3.18969	0.00670052		6.86403	0.0137034		No hits found	ref|ZP_01679079.1| conserved hypothetical protein [Vibrio cholerae 2740-80]_x0001_gb|EAX56522.1| conserved hypothetical protein [Vibrio cholerae 2740-80]	No hits found		NO HITS FOUND	NO HITS FOUND	NO HITS FOUND
contig_55335		24.6263	36.0172	37.7086	47.5698		1.53123	8.64e-06		1.93167	1.45e-05		AT3G46940.1 | Symbols: DUT1 | DUTP-PYROPHOSPHATASE-LIKE 1 | chr3:17288367-17288867 REVERSE LENGTH=166	gi|147862089|emb|CAN82958.1| hypothetical protein VITISV_008069 [Vitis vinifera]	vvi:100242070 hypothetical protein LOC100242070		GO:0006139:nucleobase, nucleoside, nucleotide and nucleic acid metabolic process	GO:0043169:cation binding,GO:0016817:hydrolase activity, acting on acid anhydrides	NO HITS FOUND
de_novo_11656		58.1895	36.0437	30.9865	34.6765		-1.8779	7.09e-05		-1.67807	0.0023669		AT5G01710.1 | Symbols: | methyltransferases | chr5:263709-265250 REVERSE LENGTH=513	ref|XP_002526697.1| conserved hypothetical protein [Ricinus communis]_x0001_gb|EEF35719.1| conserved hypothetical protein [Ricinus communis]	rcu:RCOM_0849370 hypothetical protein		NO HITS FOUND	NO HITS FOUND	NO HITS FOUND
de_novo_11923		49.426	36.0749	21.0098	23.2026		-2.35251	0.00017753		-2.13019	0.000895024		AT5G20230.1 | Symbols: ATBCB, BCB, SAG14 | blue-copper-binding protein | chr5:6826626-6827408 FORWARD LENGTH=196	gb|AAF66242.1|AF243180_1 dicyanin [Solanum lycopersicum]	pop:POPTR_1080480 hypothetical protein		NO HITS FOUND	NO HITS FOUND	NO HITS FOUND
de_novo_11643		10.1809	36.086	37.4091	44.0926		3.67446	7.87e-05		4.33093	3.42e-05		AT3G20395.1 | Symbols: | RING/U-box superfamily protein | chr3:7112020-7113792 REVERSE LENGTH=223	ref|XP_002300476.1| predicted protein [Populus trichocarpa]_x0001_gb|EEE85281.1| predicted protein [Populus trichocarpa]	pop:POPTR_550384 hypothetical protein		NO HITS FOUND	NO HITS FOUND	NO HITS FOUND
de_novo_19824		47.985	36.1089	20.5653	25.3389		-2.33329	0.000150067		-1.89373	0.0137398		AT1G27620.1 | Symbols: | HXXXD-type acyl-transferase family protein | chr1:9608444-9610432 FORWARD LENGTH=442	gi|255538734|ref|XP_002510432.1| Taxadien-5-alpha-ol O-acetyltransferase, putative [Ricinus communis]_x0001_gi|223551133|gb|EEF52619.1| Taxadien-5-alpha-ol O-acetyltransferase, putative [Ricinus communis]	rcu:RCOM_1595320 Taxadien-5-alpha-ol O-acetyltransferase, putative (EC:2.3.1.162)		NO HITS FOUND	NO HITS FOUND	NO HITS FOUND
de_novo_19670		41.9775	36.7796	16.4441	24.5189		-2.55273	0.0367965		-1.71205	0.000399165		No hits found	No hits found	No hits found		NO HITS FOUND	NO HITS FOUND	NO HITS FOUND
de_novo_12248		14.1131	36.8226	24.0508	57.5503		1.70415	0.0218654		4.07779	3.51e-11		No hits found	ref|YP_001949468.1| cell wall-associated hydrolase [Burkholderia multivorans ATCC 17616]_x0001_dbj|BAG46932.1| cell wall-associated hydrolase [Burkholderia multivorans ATCC 17616]	bmj:BMULJ_05090 cell wall-associated hydrolase		NO HITS FOUND	NO HITS FOUND	NO HITS FOUND
contig_17140		53.9636	36.8721	22.191	29.6351		-2.43178	1.94e-05		-1.82094	0.00117576		AT1G78390.1 | Symbols: NCED9, ATNCED9 | nine-cis-epoxycarotenoid dioxygenase 9 | chr1:29490895-29492868 REVERSE LENGTH=657	gi|224114842|ref|XP_002316871.1| predicted protein [Populus trichocarpa]_x0001_gi|222859936|gb|EEE97483.1| predicted protein [Populus trichocarpa]	pop:POPTR_568831 9-cis-epoxycarotenoid dioxygenase (EC:1.13.11.51); K09840 9-cis-epoxycarotenoid dioxygenase [EC:1.13.11.51]		GO:0006082:organic acid metabolic process,GO:0006629:lipid metabolic process,GO:0006721:terpenoid metabolic process,GO:0044255:cellular lipid metabolic process	GO:0043169:cation binding,GO:0016701:oxidoreductase activity, acting on single donors with incorporation of molecular oxygen,GO:0051213:dioxygenase activity	GO:0005622:intracellular,GO:0005737:cytoplasm,GO:0031984:organelle subcompartment,GO:0043229:intracellular organelle,GO:0043231:intracellular membrane-bound organelle,GO:0044424:intracellular part,GO:0044435:plastid part,GO:0044444:cytoplasmic part,GO:0044446:intracellular organelle part
de_novo_11509		28.3635	36.8841	7.70604	15.6057		-3.68069	0.000361491		-1.81751	0.06826		No hits found	No hits found	No hits found		NO HITS FOUND	NO HITS FOUND	NO HITS FOUND
de_novo_11370		53.518	37.0008	31.9671	27.1798		-1.67416	1.41e-09		-1.96904	5.62e-07		AT1G67510.1 | Symbols: | Leucine-rich repeat protein kinase family protein | chr1:25297477-25300184 REVERSE LENGTH=719	emb|CBI27592.3| unnamed protein product [Vitis vinifera]	vvi:100263011 hypothetical protein LOC100263011		GO:0019538:protein metabolic process,GO:0043283:biopolymer metabolic process,GO:0044260:cellular macromolecule metabolic process,GO:0007165:signal transduction	GO:0016772:transferase activity, transferring phosphorus-containing groups,GO:0017076:purine nucleotide binding,GO:0032553:ribonucleotide binding	GO:0016020:membrane,GO:0031224:intrinsic to membrane,GO:0044425:membrane part
gi|100423316|gb|BV682051.1|		39.3794	37.0118	22.0606	17.5055		-1.78505	0.00866854		-2.24955	0.00379788		No hits found	No hits found	No hits found		NO HITS FOUND	NO HITS FOUND	NO HITS FOUND
contig_7062		22.31	37.0179	35.2263	46.8717		1.57894	0.232167		2.10092	0.0013679		AT3G61113.1 | Symbols: | Ubiquitin related modifier 1 | chr3:22614582-22615415 REVERSE LENGTH=99	gi|255541426|ref|XP_002511777.1| Protein C9orf74, putative [Ricinus communis]_x0001_gi|223548957|gb|EEF50446.1| Protein C9orf74, putative [Ricinus communis]	rcu:RCOM_1613470 Protein C9orf74, putative; K12161 ubiquitin related modifier 1		GO:0006139:nucleobase, nucleoside, nucleotide and nucleic acid metabolic process,GO:0043283:biopolymer metabolic process	NO HITS FOUND	NO HITS FOUND
contig_72123		15.2605	37.0967	7.69379	24.5673		-1.98348	4.7e-42		1.60986	4.42e-25		No hits found	No hits found	No hits found		NO HITS FOUND	NO HITS FOUND	NO HITS FOUND
de_novo_11557		5.00438	37.2879	59.2907	46.2902		11.8477	0.468781		9.24993	3.06e-12		AT4G36850.1 | Symbols: | PQ-loop repeat family protein / transmembrane family protein | chr4:17353415-17355822 REVERSE LENGTH=392	ref|XP_002533273.1| conserved hypothetical protein [Ricinus communis]_x0001_gb|EEF29105.1| conserved hypothetical protein [Ricinus communis]	rcu:RCOM_0411610 hypothetical protein		NO HITS FOUND	NO HITS FOUND	NO HITS FOUND
de_novo_19186		26.9926	37.3264	42.9127	64.1009		1.58979	1.11e-07		2.37475	0.00518864		No hits found	gi|325073749|gb|ADY76802.1| PP287 [Orf virus]	bta:664647 T2R65A; bitter taste receptor Bota-T2R65A		NO HITS FOUND	NO HITS FOUND	GO:0005622:intracellular,GO:0005737:cytoplasm,GO:0043229:intracellular organelle,GO:0043231:intracellular membrane-bound organelle,GO:0044424:intracellular part,GO:0044444:cytoplasmic part
de_novo_11623		58.5214	37.3387	24.7196	22.5676		-2.36741	8.88e-07		-2.59316	8.22e-05		AT2G33770.1 | Symbols: UBC24, ATUBC24, PHO2 | phosphate 2 | chr2:14277785-14281482 REVERSE LENGTH=907	emb|CBI23966.3| unnamed protein product [Vitis vinifera]	pop:POPTR_580906 hypothetical protein		GO:0006810:transport,GO:0006811:ion transport,GO:0019538:protein metabolic process,GO:0009314:response to radiation,GO:0009991:response to extracellular stimulus,GO:0031668:cellular response to extracellular stimulus,GO:0033554:cellular response to stress,GO:0042594:response to starvation	GO:0016879:ligase activity, forming carbon-nitrogen bonds	NO HITS FOUND
CU396426		1.2738	37.3725	84.443	107.571		66.292	0.035852		84.4484	0.0023321		No hits found	No hits found	No hits found		NO HITS FOUND	NO HITS FOUND	NO HITS FOUND
CU402435		5.07634	37.45	62.523	70.0843		12.3165	2.17e-15		13.8061	2.34e-05		No hits found	gi|224105503|ref|XP_002313834.1| predicted protein [Populus trichocarpa]_x0001_gi|222850242|gb|EEE87789.1| predicted protein [Populus trichocarpa]	pop:POPTR_649503 hypothetical protein		NO HITS FOUND	NO HITS FOUND	NO HITS FOUND
de_novo_11568		61.1917	37.4896	34.6561	35.1171		-1.76568	0.00412288		-1.7425	0.00327985		AT5G22090.2 | Symbols: | Protein of unknown function (DUF3049) | chr5:7315003-7316394 REVERSE LENGTH=463	ref|XP_002513735.1| conserved hypothetical protein [Ricinus communis]_x0001_gb|EEF48682.1| conserved hypothetical protein [Ricinus communis]	rcu:RCOM_1756120 hypothetical protein		NO HITS FOUND	NO HITS FOUND	NO HITS FOUND
contig_73685		17.5122	37.6791	24.8123	42.4892		1.41686	0.0569569		2.42626	0.0001103		No hits found	No hits found	No hits found		NO HITS FOUND	NO HITS FOUND	NO HITS FOUND
de_novo_11624		45.911	37.8241	16.2257	33.2196		-2.82953	0.357864		-1.38205	0.00478552		AT2G40120.1 | Symbols: | Protein kinase superfamily protein | chr2:16755137-16757258 REVERSE LENGTH=570	gb|ACU14915.1| unknown [Glycine max]	vvi:100265606 hypothetical protein LOC100265606		GO:0019538:protein metabolic process,GO:0043283:biopolymer metabolic process,GO:0044260:cellular macromolecule metabolic process	GO:0016772:transferase activity, transferring phosphorus-containing groups,GO:0017076:purine nucleotide binding,GO:0032553:ribonucleotide binding	GO:0005622:intracellular,GO:0044424:intracellular part
contig_2125		28.8182	37.8909	38.9784	56.0797		1.35257	0.0317254		1.94599	0.00736991		AT4G14110.1 | Symbols: COP9, CSN8, FUS7, EMB143 | COP9 signalosome, subunit CSN8 | chr4:8133049-8134867 REVERSE LENGTH=197	gi|147798444|emb|CAN67908.1| hypothetical protein VITISV_002704 [Vitis vinifera]	vvi:100257267 hypothetical protein LOC100257267; K12181 COP9 signalosome complex subunit 8		GO:0019538:protein metabolic process,GO:0043283:biopolymer metabolic process,GO:0044260:cellular macromolecule metabolic process,GO:0019538:protein metabolic process,GO:0022607:cellular component assembly,GO:0044260:cellular macromolecule metabolic process,GO:0065003:macromolecular complex assembly,GO:0009314:response to radiation	GO:0008233:peptidase activity	GO:0005622:intracellular,GO:0043229:intracellular organelle,GO:0043231:intracellular membrane-bound organelle,GO:0044424:intracellular part
de_novo_11902		33.7916	37.9013	62.819	43.023		1.85901	1.25e-10		1.27319	1.09e-08		AT3G02850.1 | Symbols: SKOR | STELAR K+ outward rectifier | chr3:619701-623473 REVERSE LENGTH=828	ref|XP_002301665.1| predicted protein [Populus trichocarpa]_x0001_gb|EEE80938.1| predicted protein [Populus trichocarpa]	pop:POPTR_799359 hypothetical protein		GO:0009725:response to hormone stimulus,GO:0006810:transport,GO:0006811:ion transport	GO:0022803:passive transmembrane transporter activity,GO:0022891:substrate-specific transmembrane transporter activity	GO:0016020:membrane,GO:0031224:intrinsic to membrane,GO:0044425:membrane part
contig_32374		27.7406	37.9241	49.989	50.617		1.80201	8.8e-08		1.82465	7.26e-05		AT2G27920.1 | Symbols: SCPL51 | serine carboxypeptidase-like 51 | chr2:11885777-11889043 REVERSE LENGTH=461	gi|225436420|ref|XP_002273519.1| PREDICTED: hypothetical protein [Vitis vinifera]	vvi:100267109 hypothetical protein LOC100267109; K09646 serine carboxypeptidase 1 [EC:3.4.16.-]		GO:0019538:protein metabolic process	GO:0008233:peptidase activity	GO:0005622:intracellular,GO:0043229:intracellular organelle,GO:0043231:intracellular membrane-bound organelle,GO:0044424:intracellular part
de_novo_19089		21.7349	38.2338	30.4372	43.1684		1.40038	2.13e-06		1.98613	0.00714738		AT3G54420.1 | Symbols: ATEP3, ATCHITIV, CHIV, EP3 | homolog of carrot EP3-3 chitinase | chr3:20145935-20147034 FORWARD LENGTH=273	gi|225434058|ref|XP_002274758.1| PREDICTED: hypothetical protein [Vitis vinifera]	vvi:100245803 hypothetical protein LOC100245803; K01183 chitinase [EC:3.2.1.14]		NO HITS FOUND	NO HITS FOUND	NO HITS FOUND
contig_4799		105.548	38.4434	13.9284	15.9167		-7.57788	0.00441573		-6.63127	0.086074		AT5G02500.2 | Symbols: HSC70-1, HSP70-1, AT-HSC70-1, HSC70 | heat shock cognate protein 70-1 | chr5:554055-556334 REVERSE LENGTH=521	gi|224115756|ref|XP_002332049.1| predicted protein [Populus trichocarpa]_x0001_gi|222831935|gb|EEE70412.1| predicted protein [Populus trichocarpa]	pop:POPTR_587192 hypothetical protein		NO HITS FOUND	NO HITS FOUND	NO HITS FOUND
contig_15041		58.1983	38.4934	29.91	27.9257		-1.94578	0.0063482		-2.08404	0.0273021		AT1G53210.1 | Symbols: | sodium/calcium exchanger family protein / calcium-binding EF hand family protein | chr1:19844790-19847533 FORWARD LENGTH=585	gi|302142926|emb|CBI20221.3| unnamed protein product [Vitis vinifera]	vvi:100252144 hypothetical protein LOC100252144		GO:0006810:transport	NO HITS FOUND	GO:0016020:membrane,GO:0031224:intrinsic to membrane,GO:0044425:membrane part
CT981742		23.8739	38.6883	45.199	47.6128		1.89324	0.00599265		1.99435	0.0253028		No hits found	No hits found	No hits found		NO HITS FOUND	NO HITS FOUND	NO HITS FOUND
de_novo_12170		51.4227	38.9033	29.4196	28.0769		-1.74791	0.118702		-1.83149	0.00154574		AT3G03550.1 | Symbols: | RING/U-box superfamily protein | chr3:850391-851461 REVERSE LENGTH=356	ref|XP_002884394.1| zinc finger family protein [Arabidopsis lyrata subsp. lyrata]_x0001_gb|EFH60653.1| zinc finger family protein [Arabidopsis lyrata subsp. lyrata]	rcu:RCOM_1516740 ring finger protein, putative		NO HITS FOUND	NO HITS FOUND	NO HITS FOUND
contig_9326		31.8845	39.1406	26.8998	55.5485		-1.18531	0.0905169		1.74218	0.00308104		No hits found	gi|167630418|ref|YP_001680917.1| hypothetical protein HM1_3148 [Heliobacterium modesticaldum Ice1]_x0001_gi|167593158|gb|ABZ84906.1| hypothetical protein HM1_3148 [Heliobacterium modesticaldum Ice1]	hmo:HM1_3148 hypothetical protein		NO HITS FOUND	NO HITS FOUND	NO HITS FOUND
de_novo_19788		17.2637	39.1993	42.0456	38.8823		2.43549	0.0181202		2.25226	0.000322517		AT1G75580.1 | Symbols: | SAUR-like auxin-responsive protein family | chr1:28377530-28377856 FORWARD LENGTH=108	No hits found	No hits found		NO HITS FOUND	NO HITS FOUND	NO HITS FOUND
contig_43708		8.99605	39.2881	54.2944	63.1526		6.03536	0.517142		7.02003	1.02e-16		No hits found	gi|255542872|ref|XP_002512499.1| conserved hypothetical protein [Ricinus communis]_x0001_gi|223548460|gb|EEF49951.1| conserved hypothetical protein [Ricinus communis]	rcu:RCOM_1434750 hypothetical protein		NO HITS FOUND	NO HITS FOUND	NO HITS FOUND
de_novo_11511		57.1089	39.3254	29.4279	28.5227		-1.94063	2.29e-09		-2.00223	3.15e-06		No hits found	No hits found	No hits found		NO HITS FOUND	NO HITS FOUND	NO HITS FOUND
de_novo_12290		43.5992	39.3404	12.1791	40.0667		-3.57985	0.0755193		-1.08817	0.00142156		AT1G47670.1 | Symbols: | Transmembrane amino acid transporter family protein | chr1:17536834-17539486 REVERSE LENGTH=519	No hits found	No hits found		NO HITS FOUND	NO HITS FOUND	NO HITS FOUND
de_novo_11604		1.08263	39.3471	95.1441	125.948		87.8821	0.187397		116.335	0.00676015		AT2G16060.1 | Symbols: GLB1, AHB1, ARATH GLB1, NSHB1, ATGLB1, HB1 | hemoglobin 1 | chr2:6982782-6983522 REVERSE LENGTH=160	gb|AAP57676.1| non-symbiotic hemoglobin class 1 [Malus x domestica]	rcu:RCOM_0938380 non-symbiotic hemoglobin, putative		GO:0006810:transport,GO:0015669:gas transport	GO:0043169:cation binding,GO:0046872:metal ion binding	GO:0005622:intracellular,GO:0043229:intracellular organelle,GO:0043231:intracellular membrane-bound organelle,GO:0044424:intracellular part,GO:0044428:nuclear part,GO:0044446:intracellular organelle part
de_novo_12031		63.4543	39.4595	31.2732	27.0991		-2.02903	0.601418		-2.34157	0.00129745		No hits found	No hits found	No hits found		NO HITS FOUND	NO HITS FOUND	NO HITS FOUND
Contig6596		24.8791	39.4841	58.3763	61.5399		2.3464	8.31e-07		2.47356	5.36e-09		No hits found	No hits found	No hits found		NO HITS FOUND	NO HITS FOUND	NO HITS FOUND
contig_12125		38.514	39.5698	65.841	59.2902		1.70954	0.00167295		1.53945	0.196699		AT5G39660.2 | Symbols: CDF2 | cycling DOF factor 2 | chr5:15878920-15880712 FORWARD LENGTH=457	ref|XP_002531852.1| zinc finger protein, putative [Ricinus communis]_x0001_gb|EEF30530.1| zinc finger protein, putative [Ricinus communis]	rcu:RCOM_0340230 zinc finger protein, putative		NO HITS FOUND	NO HITS FOUND	NO HITS FOUND
contig_93406		31.0312	39.6496	66.0525	57.2519		2.12858	0.172453		1.84498	0.0388339		AT3G14420.2 | Symbols: | Aldolase-type TIM barrel family protein | chr3:4821804-4823899 FORWARD LENGTH=367	gi|147789493|emb|CAN67413.1| hypothetical protein VITISV_005886 [Vitis vinifera]	vvi:100244701 hypothetical protein LOC100244701; K11517 (S)-2-hydroxy-acid oxidase [EC:1.1.3.15]		GO:0043094:metabolic compound salvage	GO:0016614:oxidoreductase activity, acting on CH-OH group of donors	GO:0005622:intracellular,GO:0005737:cytoplasm,GO:0005840:ribosome,GO:0030529:ribonucleoprotein complex,GO:0043229:intracellular organelle,GO:0043232:intracellular non-membrane-bound organelle,GO:0044424:intracellular part,GO:0044444:cytoplasmic part,GO:0005622:intracellular,GO:0005737:cytoplasm,GO:0043229:intracellular organelle,GO:0043231:intracellular membrane-bound organelle,GO:0044424:intrace…
contig_9615		31.8841	39.7184	58.0914	54.5035		1.82196	4.62e-06		1.70943	2.35e-05		AT4G00370.1 | Symbols: ANTR2, PHT4;4 | Major facilitator superfamily protein | chr4:163153-166111 REVERSE LENGTH=541	gi|297810145|ref|XP_002872956.1| hypothetical protein ARALYDRAFT_912207 [Arabidopsis lyrata subsp. lyrata]_x0001_gi|297318793|gb|EFH49215.1| hypothetical protein ARALYDRAFT_912207 [Arabidopsis lyrata subsp. lyrata]	ath:AT4G00370 ANTR2; ANTR2; inorganic phosphate transmembrane transporter/ organic anion transmembrane transporter		NO HITS FOUND	NO HITS FOUND	NO HITS FOUND
de_novo_11834		65.667	39.729	28.038	30.0279		-2.34207	0.00152474		-2.18687	0.00367502		AT2G05920.1 | Symbols: | Subtilase family protein | chr2:2269831-2272207 REVERSE LENGTH=754	ref|XP_002516266.1| Xylem serine proteinase 1 precursor, putative [Ricinus communis]_x0001_gb|EEF46268.1| Xylem serine proteinase 1 precursor, putative [Ricinus communis]	rcu:RCOM_0711510 Xylem serine proteinase 1 precursor, putative (EC:3.4.21.25)		GO:0019538:protein metabolic process,GO:0010191:mucilage metabolic process,GO:0003006:reproductive developmental process,GO:0048609:reproductive process in a multicellular organism	GO:0008233:peptidase activity	GO:0005618:cell wall,GO:0030312:external encapsulating structure
contig_13340		23.104	39.7622	47.4643	37.6879		2.05438	0.0266043		1.63123	3.26e-05		AT1G68020.2 | Symbols: ATTPS6, TPS6 | UDP-Glycosyltransferase / trehalose-phosphatase family protein | chr1:25497493-25500241 FORWARD LENGTH=860	ref|XP_002284972.1| PREDICTED: hypothetical protein [Vitis vinifera]_x0001_emb|CAN76185.1| hypothetical protein VITISV_023086 [Vitis vinifera]	vvi:100252552 hypothetical protein LOC100252552		GO:0005975:carbohydrate metabolic process,GO:0015980:energy derivation by oxidation of organic compounds	GO:0016788:hydrolase activity, acting on ester bonds,GO:0016757:transferase activity, transferring glycosyl groups	NO HITS FOUND
contig_28809		21.0701	39.9899	38.1928	58.6321		1.81265	0.0360174		2.78272	0.000136722		AT3G10920.1 | Symbols: MSD1, MEE33, ATMSD1 | manganese superoxide dismutase 1 | chr3:3418015-3419581 FORWARD LENGTH=231	gi|225448693|ref|XP_002280527.1| PREDICTED: hypothetical protein [Vitis vinifera]_x0001_gi|147839972|emb|CAN61687.1| hypothetical protein VITISV_024204 [Vitis vinifera]	vvi:100233137 MNSOD; manganese superoxide dismutase; K04564 superoxide dismutase, Fe-Mn family [EC:1.15.1.1]		GO:0006800:oxygen and reactive oxygen species metabolic process	GO:0043169:cation binding	GO:0005622:intracellular,GO:0005737:cytoplasm,GO:0043229:intracellular organelle,GO:0043231:intracellular membrane-bound organelle,GO:0044424:intracellular part,GO:0044429:mitochondrial part,GO:0044444:cytoplasmic part,GO:0044446:intracellular organelle part
gi|33076795|dbj|BD267027.1|		41.2975	40.0644	17.1343	22.6953		-2.41022	0.00458438		-1.81965	0.078063		AT1G11350.1 | Symbols: CBRLK1, SD1-13, RKS2 | S-domain-1 13 | chr1:3817725-3820752 REVERSE LENGTH=830	gi|224114147|ref|XP_002316680.1| predicted protein [Populus trichocarpa]_x0001_gi|222859745|gb|EEE97292.1| predicted protein [Populus trichocarpa]	pop:POPTR_568346 hypothetical protein		NO HITS FOUND	NO HITS FOUND	NO HITS FOUND
contig_12622		100.513	40.0856	18.4429	18.1538		-5.44994	0.000353678		-5.53672	0.00522406		AT1G16030.1 | Symbols: Hsp70b | heat shock protein 70B | chr1:5502386-5504326 REVERSE LENGTH=646	gb|ACC93947.1| heat-shock protein 70 [Hevea brasiliensis]	rcu:RCOM_1442280 heat shock protein, putative (EC:1.3.1.74); K03283 heat shock 70kDa protein 1/8		GO:0019538:protein metabolic process,GO:0044260:cellular macromolecule metabolic process	GO:0016627:oxidoreductase activity, acting on the CH-CH group of donors,GO:0017076:purine nucleotide binding,GO:0032553:ribonucleotide binding	GO:0016020:membrane,GO:0030312:external encapsulating structure,GO:0005622:intracellular,GO:0005737:cytoplasm,GO:0043229:intracellular organelle,GO:0043231:intracellular membrane-bound organelle,GO:0044424:intracellular part,GO:0044444:cytoplasmic part
contig_7052		24.359	40.2673	38.9001	46.8549		1.59695	0.0217963		1.92351	9.94e-13		AT5G20700.1 | Symbols: | Protein of unknown function (DUF581) | chr5:7006178-7007003 REVERSE LENGTH=248	gi|224069188|ref|XP_002326296.1| predicted protein [Populus trichocarpa]_x0001_gi|118481936|gb|ABK92901.1| unknown [Populus trichocarpa]_x0001_gi|222833489|gb|EEE71966.1| predicted protein [Populus trichocarpa]	pop:POPTR_589316 hypothetical protein		NO HITS FOUND	NO HITS FOUND	NO HITS FOUND
contig_22		65.5295	40.2853	38.1661	45.8463		-1.71696	1.93e-07		-1.42933	1.98e-05		No hits found	No hits found	No hits found		NO HITS FOUND	NO HITS FOUND	NO HITS FOUND
contig_10		57.8987	40.2945	43.0856	30.9777		-1.34381	0.0304208		-1.86905	0.00520278		AT3G22790.1 | Symbols: | Kinase interacting (KIP1-like) family protein | chr3:8052446-8057888 REVERSE LENGTH=1728	ref|XP_002314672.1| predicted protein [Populus trichocarpa]_x0001_gb|EEF00843.1| predicted protein [Populus trichocarpa]	pop:POPTR_566205 hypothetical protein		NO HITS FOUND	NO HITS FOUND	GO:0016020:membrane
gi|32163440|gb|CD668770.1|CD668770		95.5078	40.3824	14.8952	17.4617		-6.41199	0.00288446		-5.46956	0.011762		AT3G12580.1 | Symbols: HSP70, ATHSP70 | heat shock protein 70 | chr3:3991487-3993689 REVERSE LENGTH=650	gi|211906504|gb|ACJ11745.1| heat shock protein 70 [Gossypium hirsutum]	ppp:PHYPADRAFT_226216 hypothetical protein; K03283 heat shock 70kDa protein 1/8		GO:0019538:protein metabolic process,GO:0043283:biopolymer metabolic process,GO:0044260:cellular macromolecule metabolic process	GO:0016772:transferase activity, transferring phosphorus-containing groups,GO:0016627:oxidoreductase activity, acting on the CH-CH group of donors,GO:0017076:purine nucleotide binding,GO:0032553:ribonucleotide binding	NO HITS FOUND
contig_45253		50.4995	40.4206	27.6057	30.2004		-1.82931	1.18e-08		-1.67214	0.000457196		AT4G28706.4 | Symbols: | pfkB-like carbohydrate kinase family protein | chr4:14167805-14172254 FORWARD LENGTH=440	gi|225437922|ref|XP_002268232.1| PREDICTED: hypothetical protein [Vitis vinifera]_x0001_gi|297744253|emb|CBI37223.3| unnamed protein product [Vitis vinifera]	vvi:100241187 hypothetical protein LOC100241187		NO HITS FOUND	GO:0016772:transferase activity, transferring phosphorus-containing groups	GO:0005622:intracellular,GO:0005737:cytoplasm,GO:0043229:intracellular organelle,GO:0043231:intracellular membrane-bound organelle,GO:0044424:intracellular part,GO:0044444:cytoplasmic part
de_novo_11738		83.3619	40.4741	15.3151	17.8712		-5.44311	0.000185626		-4.66458	0.000541647		AT1G75250.2 | Symbols: ATRL6, RSM3, RL6 | RAD-like 6 | chr1:28244463-28245453 REVERSE LENGTH=97	ref|XP_002300766.1| predicted protein [Populus trichocarpa]_x0001_gb|EEE80039.1| predicted protein [Populus trichocarpa]	pop:POPTR_551008 hypothetical protein		GO:0006139:nucleobase, nucleoside, nucleotide and nucleic acid metabolic process,GO:0010468:regulation of gene expression,GO:0019222:regulation of metabolic process,GO:0031323:regulation of cellular metabolic process,GO:0045449:regulation of transcription,GO:0050794:regulation of cellular process,GO:0003006:reproductive developmental process,GO:0009314:response to radiation,GO:0009606:tropism	NO HITS FOUND	NO HITS FOUND
contig_8772		61.5403	40.5023	19.4442	30.3069		-3.16496	0.00375347		-2.03057	0.0300163		No hits found	No hits found	No hits found		NO HITS FOUND	NO HITS FOUND	NO HITS FOUND
contig_22940		32.4361	40.5038	63.467	57.2767		1.95668	1.84e-05		1.76583	0.701284		AT2G13360.2 | Symbols: AGT, AGT1, SGAT | alanine:glyoxylate aminotransferase | chr2:5539417-5540902 REVERSE LENGTH=401	gi|224054530|ref|XP_002298306.1| predicted protein [Populus trichocarpa]_x0001_gi|222845564|gb|EEE83111.1| predicted protein [Populus trichocarpa]	pop:POPTR_815301 serine--glyoxylate transaminase (EC:2.6.1.45); K00830 alanine-glyoxylate transaminase / serine-glyoxylate transaminase / serine-pyruvate transaminase [EC:2.6.1.44 2.6.1.45 2.6.1.51]		NO HITS FOUND	GO:0016769:transferase activity, transferring nitrogenous groups	NO HITS FOUND
contig_15076		47.6334	40.5069	25.2799	33.9315		-1.88424	6.5e-05		-1.40381	0.00162449		AT5G62920.1 | Symbols: ARR6 | response regulator 6 | chr5:25252745-25254158 REVERSE LENGTH=186	gi|255540813|ref|XP_002511471.1| two-component sensor protein histidine protein kinase, putative [Ricinus communis]_x0001_gi|223550586|gb|EEF52073.1| two-component sensor protein histidine protein kinase, putative [Ricinus communis]	rcu:RCOM_1512800 two-component sensor protein histidine protein kinase, putative		GO:0006793:phosphorus metabolic process,GO:0009743:response to carbohydrate stimulus,GO:0010033:response to organic substance,GO:0006139:nucleobase, nucleoside, nucleotide and nucleic acid metabolic process,GO:0010468:regulation of gene expression,GO:0019222:regulation of metabolic process,GO:0031323:regulation of cellular metabolic process,GO:0045449:regulation of transcription,GO:0050794:regula…	GO:0016772:transferase activity, transferring phosphorus-containing groups	GO:0005622:intracellular,GO:0043229:intracellular organelle,GO:0043231:intracellular membrane-bound organelle,GO:0044424:intracellular part
contig_74960		19.1354	40.5745	33.0789	45.798		1.72867	0.0144685		2.39336	0.00742165		AT4G31800.2 | Symbols: WRKY18 | WRKY DNA-binding protein 18 | chr4:15383296-15384812 FORWARD LENGTH=309	gi|217071706|gb|ACJ84213.1| unknown [Medicago truncatula]	vvi:100253480 hypothetical protein LOC100253480		GO:0006139:nucleobase, nucleoside, nucleotide and nucleic acid metabolic process	GO:0003677:DNA binding	NO HITS FOUND
de_novo_11959		38.7632	40.6297	83.7831	70.2352		2.16141	1.25e-05		1.8119	0.00143942		No hits found	No hits found	No hits found		NO HITS FOUND	NO HITS FOUND	NO HITS FOUND
de_novo_11702		120.753	40.834	31.3404	51.8142		-3.85294	0.00601343		-2.33049	0.00261523		No hits found	gb|ACJ85262.1| unknown [Medicago truncatula]	ppp:PHYPADRAFT_156555 hypothetical protein		NO HITS FOUND	NO HITS FOUND	NO HITS FOUND
de_novo_11477		106.768	41.0131	32.0399	32.3172		-3.33234	0.0335168		-3.30374	0.000393829		AT3G28345.1 | Symbols: | ABC transporter family protein | chr3:10593921-10598775 REVERSE LENGTH=1240	ref|XP_002276408.1| PREDICTED: similar to ABC transporter family protein [Vitis vinifera]	vvi:100259277 similar to ABC transporter family protein		NO HITS FOUND	GO:0016817:hydrolase activity, acting on acid anhydrides	NO HITS FOUND
de_novo_12093		32.271	41.1597	49.0595	56.8198		1.52023	0.0123715		1.76071	0.000512395		No hits found	No hits found	No hits found		NO HITS FOUND	NO HITS FOUND	NO HITS FOUND
contig_14548		28.9666	41.227	47.4325	53.8766		1.63749	0.00929839		1.85996	0.00187944		AT1G12530.1 | Symbols: | unknown protein; BEST Arabidopsis thaliana protein match is: unknown protein (TAIR:AT1G56420.1); Has 54 Blast hits to 53 proteins in 13 species: Archae - 0; Bacteria - 0; Metazoa - 0; Fungi - 0; Plants - 54; Viruses - 0; Other Eukaryotes - 0 (source: NCBI BLink). | chr1:4269122-4270771 REVERSE LENGTH=193	gi|255647515|gb|ACU24221.1| unknown [Glycine max]	rcu:RCOM_1682330 hypothetical protein		NO HITS FOUND	NO HITS FOUND	NO HITS FOUND
de_novo_11667		39.0811	41.2731	75.9693	65.5984		1.94389	3.47e-05		1.67852	7.91e-06		AT5G39660.2 | Symbols: CDF2 | cycling DOF factor 2 | chr5:15878920-15880712 FORWARD LENGTH=457	ref|XP_002283706.1| PREDICTED: hypothetical protein [Vitis vinifera]	vvi:100254372 hypothetical protein LOC100254372		NO HITS FOUND	NO HITS FOUND	NO HITS FOUND
contig_52827		65.8398	41.2805	53.0415	36.7302		-1.24129	0.69531		-1.79252	2.53e-18		No hits found	No hits found	No hits found		NO HITS FOUND	NO HITS FOUND	NO HITS FOUND
contig_1414		49.7376	41.3881	26.3754	25.7381		-1.88576	0.0737505		-1.93245	1.99e-08		AT3G12580.1 | Symbols: HSP70, ATHSP70 | heat shock protein 70 | chr3:3991487-3993689 REVERSE LENGTH=650	gi|224115828|ref|XP_002332067.1| predicted protein [Populus trichocarpa]_x0001_gi|222831953|gb|EEE70430.1| predicted protein [Populus trichocarpa]	pop:POPTR_587191 hypothetical protein		GO:0009314:response to radiation,GO:0051707:response to other organism,GO:0010035:response to inorganic substance,GO:0019538:protein metabolic process,GO:0044260:cellular macromolecule metabolic process,GO:0006979:response to oxidative stress	GO:0016627:oxidoreductase activity, acting on the CH-CH group of donors,GO:0017076:purine nucleotide binding,GO:0032553:ribonucleotide binding	GO:0030312:external encapsulating structure,GO:0005622:intracellular,GO:0005737:cytoplasm,GO:0043229:intracellular organelle,GO:0043231:intracellular membrane-bound organelle,GO:0044424:intracellular part,GO:0044444:cytoplasmic part,GO:0016020:membrane,GO:0031090:organelle membrane
contig_68761		25.2486	41.3983	50.4228	44.8583		1.99706	3.03e-28		1.77667	7.52e-16		AT4G38460.1 | Symbols: GGR | geranylgeranyl reductase | chr4:17994849-17995974 FORWARD LENGTH=326	gi|255577858|ref|XP_002529802.1| geranyl geranyl pyrophosphate synthase, putative [Ricinus communis]_x0001_gi|223530713|gb|EEF32584.1| geranyl geranyl pyrophosphate synthase, putative [Ricinus communis]	rcu:RCOM_1373490 geranyl geranyl pyrophosphate synthase, putative (EC:1.3.1.74); K13789 geranylgeranyl diphosphate synthase, type II [EC:2.5.1.1 2.5.1.10 2.5.1.29]		NO HITS FOUND	GO:0016765:transferase activity, transferring alkyl or aryl (other than methyl) groups,GO:0016627:oxidoreductase activity, acting on the CH-CH group of donors	GO:0005622:intracellular,GO:0005737:cytoplasm,GO:0043229:intracellular organelle,GO:0043231:intracellular membrane-bound organelle,GO:0044424:intracellular part,GO:0044444:cytoplasmic part
de_novo_11709		65.6424	41.5028	26.3155	23.8939		-2.49444	0.00287081		-2.74724	0.00195358		No hits found	No hits found	No hits found		NO HITS FOUND	NO HITS FOUND	NO HITS FOUND
contig_26684		37.6563	41.558	69.6628	60.4844		1.84996	1.74e-43		1.60622	5.28e-21		AT5G61410.2 | Symbols: RPE | D-ribulose-5-phosphate-3-epimerase | chr5:24684085-24685836 REVERSE LENGTH=281	gi|2833386|sp|Q43157|RPE_SPIOL RecName: Full=Ribulose-phosphate 3-epimerase, chloroplastic; AltName: Full=Pentose-5-phosphate 3-epimerase; Short=PPE; AltName: Full=R5P3E; Short=RPE; Flags: Precursor_x0001_gi|1162980|gb|AAC41677.1| ribulose-5-phosphate 3-epimerase [Spinacia oleracea]_x0001_gi|3264788|gb|AAC24708.1| ribulose-phosphate 3-epimerase [Spinacia oleracea]_x0001_gi|1587969|prf||2207382A D…	vvi:100267206 hypothetical protein LOC100267206; K01783 ribulose-phosphate 3-epimerase [EC:5.1.3.1]		GO:0005975:carbohydrate metabolic process,GO:0006066:alcohol metabolic process,GO:0009057:macromolecule catabolic process,GO:0044248:cellular catabolic process,GO:0051707:response to other organism,GO:0015977:carbon utilization by fixation of carbon dioxide,GO:0003006:reproductive developmental process	GO:0016854:racemase and epimerase activity	GO:0005622:intracellular,GO:0005737:cytoplasm,GO:0043229:intracellular organelle,GO:0043231:intracellular membrane-bound organelle,GO:0044424:intracellular part,GO:0044435:plastid part,GO:0044444:cytoplasmic part,GO:0044446:intracellular organelle part,GO:0005622:intracellular,GO:0005737:cytoplasm,GO:0009526:plastid envelope,GO:0031967:organelle envelope,GO:0043229:intracellular organelle,GO:0043…
contig_28951		86.9279	41.6801	26.5293	26.0477		-3.27667	0.000932168		-3.33726	4.06e-06		AT1G74310.1 | Symbols: ATHSP101, HSP101, HOT1 | heat shock protein 101 | chr1:27936715-27939862 REVERSE LENGTH=911	gi|225457237|ref|XP_002284179.1| PREDICTED: hypothetical protein [Vitis vinifera]	vvi:100232966 HSP101; heat shock protein 101		NO HITS FOUND	GO:0016817:hydrolase activity, acting on acid anhydrides,GO:0017076:purine nucleotide binding,GO:0032553:ribonucleotide binding	NO HITS FOUND
contig_901		72.6533	41.7063	39.5393	48.0947		-1.83749	0.0303672		-1.51063	5.95e-08		No hits found	No hits found	No hits found		NO HITS FOUND	NO HITS FOUND	NO HITS FOUND
contig_10452		24.0203	41.7506	47.0929	43.0873		1.96054	0.000189552		1.79378	0.000585401		No hits found	ref|XP_002510407.1| conserved hypothetical protein [Ricinus communis]_x0001_gb|EEF52594.1| conserved hypothetical protein [Ricinus communis]	rcu:RCOM_1594870 hypothetical protein		NO HITS FOUND	NO HITS FOUND	NO HITS FOUND
contig_21402		36.9443	41.8137	73.0759	43.9275		1.978	2.86e-08		1.18902	1.33e-06		AT5G18670.1 | Symbols: BMY3, BAM9 | beta-amylase 3 | chr5:6226138-6227999 FORWARD LENGTH=536	gi|297736915|emb|CBI26116.3| unnamed protein product [Vitis vinifera]	vvi:100263193 hypothetical protein LOC100263193		NO HITS FOUND	GO:0016798:hydrolase activity, acting on glycosyl bonds	NO HITS FOUND
contig_39763		39.7096	42.1345	17.4908	22.2833		-2.27031	4.86e-17		-1.78203	2.97e-16		AT4G37270.1 | Symbols: HMA1, ATHMA1 | heavy metal atpase 1 | chr4:17541987-17546352 REVERSE LENGTH=819	gi|255567899|ref|XP_002524927.1| heavy metal cation transport atpase, putative [Ricinus communis]_x0001_gi|223535762|gb|EEF37424.1| heavy metal cation transport atpase, putative [Ricinus communis]	rcu:RCOM_1153850 heavy metal cation transport atpase, putative (EC:3.6.3.5)		GO:0042592:homeostatic process,GO:0055082:cellular chemical homeostasis,GO:0006139:nucleobase, nucleoside, nucleotide and nucleic acid metabolic process,GO:0044248:cellular catabolic process,GO:0009314:response to radiation,GO:0006139:nucleobase, nucleoside, nucleotide and nucleic acid metabolic process,GO:0044249:cellular biosynthetic process	GO:0016817:hydrolase activity, acting on acid anhydrides,GO:0022804:active transmembrane transporter activity,GO:0022891:substrate-specific transmembrane transporter activity,GO:0022891:substrate-specific transmembrane transporter activity,GO:0017076:purine nucleotide binding,GO:0032553:ribonucleotide binding,GO:0022891:substrate-specific transmembrane transporter activity	GO:0016020:membrane,GO:0005622:intracellular,GO:0005737:cytoplasm,GO:0009526:plastid envelope,GO:0031967:organelle envelope,GO:0043229:intracellular organelle,GO:0043231:intracellular membrane-bound organelle,GO:0044424:intracellular part,GO:0044435:plastid part,GO:0044444:cytoplasmic part,GO:0044446:intracellular organelle part
contig_63927		106.118	42.1845	43.833	66.1795		-2.42096	0.109625		-1.60349	0.00547961		AT5G06320.1 | Symbols: NHL3 | NDR1/HIN1-like 3 | chr5:1931016-1931711 REVERSE LENGTH=231	gi|167427545|gb|ABZ80409.1| hairpin-inducing protein [Casuarina glauca]	rcu:RCOM_0437400 syntaxin, plant, putative		GO:0002252:immune effector process,GO:0051707:response to other organism	NO HITS FOUND	GO:0016020:membrane,GO:0031090:organelle membrane,GO:0005622:intracellular,GO:0043229:intracellular organelle,GO:0043231:intracellular membrane-bound organelle,GO:0044424:intracellular part,GO:0005622:intracellular,GO:0005737:cytoplasm,GO:0044424:intracellular part,GO:0044444:cytoplasmic part
contig_12158		34.3081	42.2652	51.4172	72.8738		1.49869	0.00319522		2.1241	0.00133525		AT1G31130.1 | Symbols: | unknown protein; FUNCTIONS IN: molecular_function unknown; INVOLVED IN: biological_process unknown; LOCATED IN: cellular_component unknown; EXPRESSED IN: 23 plant structures; EXPRESSED DURING: 13 growth stages; BEST Arabidopsis thaliana protein match is: unknown protein (TAIR:AT4G19950.1); Has 246 Blast hits to 244 proteins in 29 species: Archae - 2; Bacteria - 16; Metazo…	ref|XP_002309917.1| predicted protein [Populus trichocarpa]_x0001_gb|EEE90367.1| predicted protein [Populus trichocarpa]	pop:POPTR_562471 hypothetical protein		NO HITS FOUND	NO HITS FOUND	NO HITS FOUND
contig_12167		26.264	42.4529	51.4428	52.2472		1.95868	0.00831063		1.98931	0.0081542		AT1G48600.1 | Symbols: PMEAMT, AtPMEAMT | S-adenosyl-L-methionine-dependent methyltransferases superfamily protein | chr1:17966448-17969077 FORWARD LENGTH=475	ref|XP_002317876.1| predicted protein [Populus trichocarpa]_x0001_gb|EEE96096.1| predicted protein [Populus trichocarpa]	pop:POPTR_421570 phosphoethanolamine N-methyltransferase (EC:2.1.1.103)		GO:0006730:one-carbon compound metabolic process	GO:0016741:transferase activity, transferring one-carbon groups	NO HITS FOUND
contig_28251		10.4327	42.5094	64.0511	71.9063		6.13945	6.54e-09		6.8924	1.23e-12		AT3G62550.1 | Symbols: | Adenine nucleotide alpha hydrolases-like superfamily protein | chr3:23136194-23137074 FORWARD LENGTH=162	gi|255542872|ref|XP_002512499.1| conserved hypothetical protein [Ricinus communis]_x0001_gi|223548460|gb|EEF49951.1| conserved hypothetical protein [Ricinus communis]	rcu:RCOM_1434750 hypothetical protein		NO HITS FOUND	NO HITS FOUND	NO HITS FOUND
contig_22595		24.1577	42.5576	50.7428	54.7445		2.10048	0.0097507		2.26613	0.00520911		AT5G06360.1 | Symbols: | Ribosomal protein S8e family protein | chr5:1944835-1946512 FORWARD LENGTH=260	gi|225439438|ref|XP_002266163.1| PREDICTED: hypothetical protein [Vitis vinifera]	vvi:100266012 hypothetical protein LOC100266012		GO:0022613:ribonucleoprotein complex biogenesis and assembly	NO HITS FOUND	GO:0005622:intracellular,GO:0030529:ribonucleoprotein complex,GO:0044424:intracellular part
de_novo_19648		38.8403	42.6051	3.67867	12.042		-10.5583	1.21e-18		-3.2254	5.03e-13		AT1G09155.1 | Symbols: AtPP2-B15, PP2-B15 | phloem protein 2-B15 | chr1:2949831-2950842 REVERSE LENGTH=289	gi|225450747|ref|XP_002279245.1| PREDICTED: hypothetical protein [Vitis vinifera]	vvi:100256275 hypothetical protein LOC100256275		NO HITS FOUND	NO HITS FOUND	NO HITS FOUND
de_novo_11712		58.9343	42.6866	30.4176	50.6879		-1.9375	1e-06		-1.16269	9.03e-05		No hits found	No hits found	No hits found		NO HITS FOUND	NO HITS FOUND	NO HITS FOUND
contig_12206		24.1768	42.7229	46.9875	53.5713		1.9435	9.91e-06		2.21582	2.43e-06		AT4G02840.1 | Symbols: | Small nuclear ribonucleoprotein family protein | chr4:1264726-1266253 FORWARD LENGTH=116	emb|CBI32365.3| unnamed protein product [Vitis vinifera]	vvi:100258386 hypothetical protein LOC100258386; K11087 small nuclear ribonucleoprotein D1		NO HITS FOUND	NO HITS FOUND	GO:0005622:intracellular,GO:0030529:ribonucleoprotein complex,GO:0044424:intracellular part,GO:0016020:membrane,GO:0031090:organelle membrane,GO:0005622:intracellular,GO:0043229:intracellular organelle,GO:0043231:intracellular membrane-bound organelle,GO:0044424:intracellular part,GO:0005622:intracellular,GO:0043229:intracellular organelle,GO:0043232:intracellular non-membrane-bound organelle,GO:…
contig_14532		27.4945	42.7409	46.211	52.3016		1.68074	1.42e-17		1.90226	1.51e-10		AT5G09920.1 | Symbols: RPB15.9, ATRPB15.9, RPB15.9.9, NRPB4 | RNA polymerase II, Rpb4, core protein | chr5:3096276-3097370 FORWARD LENGTH=138	gi|255625623|gb|ACU13156.1| unknown [Glycine max]	pop:POPTR_650821 hypothetical protein; K03012 DNA-directed RNA polymerase II subunit D		GO:0006139:nucleobase, nucleoside, nucleotide and nucleic acid metabolic process,GO:0006351:transcription, DNA-dependent,GO:0043283:biopolymer metabolic process	NO HITS FOUND	GO:0005622:intracellular,GO:0016591:DNA-directed RNA polymerase II, holoenzyme,GO:0031981:nuclear lumen,GO:0043229:intracellular organelle,GO:0043231:intracellular membrane-bound organelle,GO:0043233:organelle lumen,GO:0044424:intracellular part,GO:0044428:nuclear part,GO:0044446:intracellular organelle part
de_novo_11610		53.9171	42.7612	28.9876	28.6298		-1.86001	0.00309821		-1.88325	0.295291		No hits found	No hits found	No hits found		NO HITS FOUND	NO HITS FOUND	NO HITS FOUND
de_novo_12100		110.616	42.7782	34.666	41.2009		-3.19092	4.31e-16		-2.6848	2e-27		No hits found	No hits found	No hits found		NO HITS FOUND	NO HITS FOUND	NO HITS FOUND
contig_25430		66.627	42.9085	43.996	39.0809		-1.51439	6.2e-07		-1.70485	0.00671112		No hits found	No hits found	No hits found		NO HITS FOUND	NO HITS FOUND	NO HITS FOUND
de_novo_11965		65.2748	43.0322	17.0638	22.5941		-3.82533	0.0349087		-2.88902	0.000745545		No hits found	No hits found	No hits found		NO HITS FOUND	NO HITS FOUND	NO HITS FOUND
de_novo_12082		64.2784	43.1992	30.9869	30.5967		-2.07438	3.52e-07		-2.10083	1.07e-06		No hits found	No hits found	No hits found		NO HITS FOUND	NO HITS FOUND	NO HITS FOUND
contig_74595		33.7352	43.2951	59.4446	52.9955		1.76209	0.0344576		1.57093	3.25e-11		AT1G26770.2 | Symbols: ATEXPA10, AT-EXP10, ATEXP10, ATHEXP ALPHA 1.1, EXP10, EXPA10 | expansin A10 | chr1:9259775-9260792 FORWARD LENGTH=259	gi|70779667|gb|AAZ08310.1| putative alpha-expansin [Eucalyptus globulus]	rcu:RCOM_0837240 Alpha-expansin 1 precursor, putative		GO:0045229:external encapsulating structure organization and biogenesis	NO HITS FOUND	NO HITS FOUND
de_novo_11878		74.7632	43.3015	43.5842	42.9071		-1.71537	0.00273874		-1.74244	0.200342		AT5G40470.1 | Symbols: | RNI-like superfamily protein | chr5:16208255-16209745 REVERSE LENGTH=496	ref|XP_002521466.1| F-box/LRR-repeat protein, putative [Ricinus communis]_x0001_gb|EEF40956.1| F-box/LRR-repeat protein, putative [Ricinus communis]	rcu:RCOM_1064470 F-box/LRR-repeat protein, putative		NO HITS FOUND	NO HITS FOUND	NO HITS FOUND
contig_58210		114.857	43.321	53.7326	65.8511		-2.13756	0.0552338		-1.74419	0.0023238		No hits found	No hits found	No hits found		NO HITS FOUND	NO HITS FOUND	NO HITS FOUND
contig_34925		41.0148	43.3464	9.40062	16.7716		-4.36299	0.0246188		-2.4455	0.00505937		AT5G67140.1 | Symbols: | F-box/RNI-like superfamily protein | chr5:26794009-26795213 REVERSE LENGTH=228	gi|255565258|ref|XP_002523621.1| ubiquitin-protein ligase, putative [Ricinus communis]_x0001_gi|223537183|gb|EEF38816.1| ubiquitin-protein ligase, putative [Ricinus communis]	rcu:RCOM_1410170 ubiquitin-protein ligase, putative		NO HITS FOUND	NO HITS FOUND	NO HITS FOUND
de_novo_11461		68.8334	43.3766	33.8141	29.6453		-2.03564	0.0011521		-2.32189	3.06e-09		AT4G30110.1 | Symbols: HMA2, ATHMA2 | heavy metal atpase 2 | chr4:14720253-14724577 REVERSE LENGTH=951	emb|CBI40117.3| unnamed protein product [Vitis vinifera]	rcu:RCOM_0305430 heavy metal cation transport atpase, putative (EC:3.6.3.5); K01534 Cd2+/Zn2+-exporting ATPase [EC:3.6.3.3 3.6.3.5]		GO:0010035:response to inorganic substance,GO:0006810:transport,GO:0006811:ion transport,GO:0006810:transport,GO:0006811:ion transport	GO:0022891:substrate-specific transmembrane transporter activity,GO:0016817:hydrolase activity, acting on acid anhydrides,GO:0022804:active transmembrane transporter activity,GO:0022891:substrate-specific transmembrane transporter activity	GO:0016020:membrane
CT986150		24.4973	43.4303	91.4971	74.4109		3.73498	6.95e-10		3.03751	3.29e-05		AT4G17030.1 | Symbols: ATEXLB1, EXPR, AT-EXPR, ATEXPR1, ATHEXP BETA 3.1, EXLB1 | expansin-like B1 | chr4:9581817-9583181 REVERSE LENGTH=250	gi|255575760|ref|XP_002528779.1| Major pollen allergen Ory s 1 precursor, putative [Ricinus communis]_x0001_gi|223531782|gb|EEF33601.1| Major pollen allergen Ory s 1 precursor, putative [Ricinus communis]	rcu:RCOM_0519640 Major pollen allergen Ory s 1 precursor, putative		NO HITS FOUND	NO HITS FOUND	GO:0005622:intracellular,GO:0005737:cytoplasm,GO:0031410:cytoplasmic vesicle,GO:0043229:intracellular organelle,GO:0044424:intracellular part,GO:0044444:cytoplasmic part
de_novo_11976		56.7554	43.5911	16.3527	20.0709		-3.47071	0.0189148		-2.82774	0.000748849		No hits found	No hits found	No hits found		NO HITS FOUND	NO HITS FOUND	NO HITS FOUND
contig_72145		45.6609	43.5982	18.9105	34.8605		-2.41459	0.0515201		-1.30982	0.00011095		AT1G11770.1 | Symbols: | FAD-binding Berberine family protein | chr1:3975679-3977289 FORWARD LENGTH=536	gi|255564321|ref|XP_002523157.1| Reticuline oxidase precursor, putative [Ricinus communis]_x0001_gi|223537564|gb|EEF39188.1| Reticuline oxidase precursor, putative [Ricinus communis]	rcu:RCOM_1335460 Reticuline oxidase precursor, putative (EC:1.21.3.3)		NO HITS FOUND	GO:0046992:oxidoreductase activity, acting on X-H and Y-H to form an X-Y bond,GO:0050662:coenzyme binding	GO:0005618:cell wall,GO:0030312:external encapsulating structure,GO:0005622:intracellular,GO:0043229:intracellular organelle,GO:0043231:intracellular membrane-bound organelle,GO:0044424:intracellular part,GO:0016020:membrane
Contig7016		53.1409	43.8504	28.4934	37.8457		-1.86502	0.00610193		-1.40414	0.0876158		No hits found	gi|78033433|emb|CAJ30048.1| hypothetical protein mgI390 [Magnetospirillum gryphiswaldense MSR-1]	No hits found		NO HITS FOUND	NO HITS FOUND	NO HITS FOUND
de_novo_12236		60.1997	43.8518	31.8949	33.8786		-1.88744	9.02e-06		-1.77692	2.17e-06		No hits found	No hits found	No hits found		NO HITS FOUND	NO HITS FOUND	NO HITS FOUND
contig_18486		4.67358	43.9829	61.6916	47.9238		13.2001	0.256423		10.2542	0.0014936		AT4G36850.1 | Symbols: | PQ-loop repeat family protein / transmembrane family protein | chr4:17353415-17355822 REVERSE LENGTH=392	gi|255585136|ref|XP_002533273.1| conserved hypothetical protein [Ricinus communis]_x0001_gi|223526898|gb|EEF29105.1| conserved hypothetical protein [Ricinus communis]	rcu:RCOM_0411610 hypothetical protein		NO HITS FOUND	NO HITS FOUND	NO HITS FOUND
de_novo_11600		8.85937	44.1575	29.1554	71.6408		3.29091	4.34e-15		8.08644	9.31e-22		No hits found	emb|CAJ30045.1| conserved hypothetical protein [Magnetospirillum gryphiswaldense MSR-1]	bmj:BMULJ_05092 hypothetical protein		NO HITS FOUND	NO HITS FOUND	NO HITS FOUND
de_novo_11425		34.4097	44.3389	52.6201	82.713		1.52922	0.011927		2.40377	0.00358846		No hits found	ref|ZP_04292608.1| hypothetical protein bcere0009_54610 [Bacillus cereus R309803]_x0001_gb|EEK75686.1| hypothetical protein bcere0009_54610 [Bacillus cereus R309803]	No hits found		NO HITS FOUND	NO HITS FOUND	NO HITS FOUND
contig_62152		44.9407	44.4453	62.528	73.9528		1.39135	0.287861		1.64557	0.0055766		AT4G23810.1 | Symbols: WRKY53, ATWRKY53 | WRKY family transcription factor | chr4:12392666-12393739 REVERSE LENGTH=324	gi|224075078|ref|XP_002304549.1| predicted protein [Populus trichocarpa]_x0001_gi|222841981|gb|EEE79528.1| predicted protein [Populus trichocarpa]	pop:POPTR_853712 hypothetical protein		GO:0009617:response to bacterium,GO:0042742:defense response to bacterium,GO:0051707:response to other organism,GO:0009743:response to carbohydrate stimulus,GO:0010033:response to organic substance,GO:0006139:nucleobase, nucleoside, nucleotide and nucleic acid metabolic process,GO:0010468:regulation of gene expression,GO:0019222:regulation of metabolic process,GO:0031323:regulation of cellular me…	NO HITS FOUND	GO:0005622:intracellular,GO:0005737:cytoplasm,GO:0043229:intracellular organelle,GO:0043231:intracellular membrane-bound organelle,GO:0044424:intracellular part,GO:0044444:cytoplasmic part
de_novo_11901		185.15	44.4976	28.1733	35.1356		-6.57182	3.23e-12		-5.26957	5.01e-07		AT1G12940.1 | Symbols: ATNRT2.5, NRT2.5 | nitrate transporter2.5 | chr1:4416405-4418337 FORWARD LENGTH=502	gb|ACN22073.1| Rehd high-affinity nitrate transporter NRT2.5 [Malus hupehensis]	rcu:RCOM_0023970 nitrate transporter, putative; K02575 MFS transporter, NNP family, nitrate/nitrite transporter		NO HITS FOUND	NO HITS FOUND	NO HITS FOUND
de_novo_11347		57.6108	44.6214	32.8151	42.7561		-1.75562	0.000752798		-1.34743	2.02e-07		AT3G18050.1 | Symbols: | unknown protein; BEST Arabidopsis thaliana protein match is: unknown protein (TAIR:AT4G28100.1); Has 67 Blast hits to 66 proteins in 12 species: Archae - 0; Bacteria - 0; Metazoa - 0; Fungi - 0; Plants - 67; Viruses - 0; Other Eukaryotes - 0 (source: NCBI BLink). | chr3:6180931-6182593 FORWARD LENGTH=335	ref|XP_002322090.1| predicted protein [Populus trichocarpa]_x0001_gb|EEF06217.1| predicted protein [Populus trichocarpa]	pop:POPTR_824591 hypothetical protein		NO HITS FOUND	NO HITS FOUND	GO:0016020:membrane,GO:0031224:intrinsic to membrane,GO:0044425:membrane part
gi|92276086|dbj|BD377186.1|		61.3441	44.655	29.5539	38.1676		-2.07567	5.13e-06		-1.60723	1.57e-18		AT3G10470.1 | Symbols: | C2H2-type zinc finger family protein | chr3:3260424-3261620 FORWARD LENGTH=398	gi|224104729|ref|XP_002313544.1| predicted protein [Populus trichocarpa]_x0001_gi|222849952|gb|EEE87499.1| predicted protein [Populus trichocarpa]	pop:POPTR_650539 hypothetical protein		GO:0006139:nucleobase, nucleoside, nucleotide and nucleic acid metabolic process	GO:0043169:cation binding,GO:0046872:metal ion binding	NO HITS FOUND
de_novo_12300		67.3309	44.7307	40.4442	28.3408		-1.66478	0.587138		-2.37576	0.0363811		No hits found	No hits found	No hits found		NO HITS FOUND	NO HITS FOUND	NO HITS FOUND
contig_33157		40.3592	44.9171	68.984	67.4696		1.70925	1.09e-22		1.67173	8.76e-25		AT2G39730.2 | Symbols: RCA | rubisco activase | chr2:16571046-16573345 REVERSE LENGTH=446	gi|225434859|ref|XP_002282236.1| PREDICTED: hypothetical protein [Vitis vinifera]_x0001_gi|297746032|emb|CBI16088.3| unnamed protein product [Vitis vinifera]	vvi:100263871 hypothetical protein LOC100263871		NO HITS FOUND	GO:0017076:purine nucleotide binding,GO:0032553:ribonucleotide binding	GO:0005622:intracellular,GO:0005737:cytoplasm,GO:0043229:intracellular organelle,GO:0043231:intracellular membrane-bound organelle,GO:0044424:intracellular part,GO:0044435:plastid part,GO:0044444:cytoplasmic part,GO:0044446:intracellular organelle part
contig_61021		20.7748	45.4816	24.1829	51.5422		1.16405	0.000476494		2.481	0.0409729		No hits found	No hits found	No hits found		NO HITS FOUND	NO HITS FOUND	NO HITS FOUND
de_novo_19362		55.1853	45.4984	17.2999	41.7203		-3.18993	0.0880168		-1.32274	0.273537		No hits found	No hits found	No hits found		NO HITS FOUND	NO HITS FOUND	NO HITS FOUND
contig_12631		23.5648	45.5223	96.6022	81.6741		4.09942	0.00236318		3.46593	2.64e-29		AT4G27450.1 | Symbols: | Aluminium induced protein with YGL and LRDR motifs | chr4:13727665-13728683 REVERSE LENGTH=250	gb|ACU21420.1| unknown [Glycine max]	vvi:100245111 hypothetical protein LOC100245111		NO HITS FOUND	NO HITS FOUND	GO:0016020:membrane,GO:0005622:intracellular,GO:0005737:cytoplasm,GO:0044424:intracellular part,GO:0044444:cytoplasmic part,GO:0005622:intracellular,GO:0043229:intracellular organelle,GO:0043231:intracellular membrane-bound organelle,GO:0044424:intracellular part
contig_1926		111.91	45.571	19.7715	21.3207		-5.66018	9.08e-05		-5.24889	9.1e-06		AT3G12580.1 | Symbols: HSP70, ATHSP70 | heat shock protein 70 | chr3:3991487-3993689 REVERSE LENGTH=650	gi|186898205|gb|ACC93947.1| heat-shock protein 70 [Hevea brasiliensis]	rcu:RCOM_1442280 heat shock protein, putative (EC:1.3.1.74); K03283 heat shock 70kDa protein 1/8		GO:0009314:response to radiation,GO:0019538:protein metabolic process,GO:0044260:cellular macromolecule metabolic process,GO:0051707:response to other organism,GO:0010035:response to inorganic substance,GO:0006979:response to oxidative stress	GO:0016627:oxidoreductase activity, acting on the CH-CH group of donors,GO:0017076:purine nucleotide binding,GO:0032553:ribonucleotide binding	GO:0016020:membrane,GO:0031090:organelle membrane,GO:0005622:intracellular,GO:0043229:intracellular organelle,GO:0043231:intracellular membrane-bound organelle,GO:0044424:intracellular part,GO:0030312:external encapsulating structure
Contig3627		133.254	45.6126	64.0149	74.3913		-2.08161	0.000890141		-1.79126	1.38e-13		AT3G49930.1 | Symbols: | C2H2 and C2HC zinc fingers superfamily protein | chr3:18510246-18510893 FORWARD LENGTH=215	ref|XP_002279570.1| PREDICTED: hypothetical protein [Vitis vinifera]	vvi:100264451 hypothetical protein LOC100264451		NO HITS FOUND	GO:0043169:cation binding,GO:0046872:metal ion binding	NO HITS FOUND
de_novo_11933		24.4503	45.7753	55.5153	47.5829		2.27054	0.00449116		1.94611	0.0279684		AT4G34760.1 | Symbols: | SAUR-like auxin-responsive protein family | chr4:16582471-16582794 REVERSE LENGTH=107	ref|XP_002270504.1| PREDICTED: hypothetical protein [Vitis vinifera]_x0001_emb|CAN82489.1| hypothetical protein VITISV_036184 [Vitis vinifera]	vvi:100257133 hypothetical protein LOC100257133		GO:0009725:response to hormone stimulus	NO HITS FOUND	NO HITS FOUND
contig_23837		25.254	45.9115	56.8113	69.4748		2.24959	2.84e-07		2.75104	8.87e-08		AT3G61440.1 | Symbols: ATCYSC1, ARATH;BSAS3;1, CYSC1 | cysteine synthase C1 | chr3:22735885-22737792 FORWARD LENGTH=368	gi|147809366|emb|CAN62383.1| hypothetical protein VITISV_028023 [Vitis vinifera]	vvi:100255091 hypothetical protein LOC100255091; K13034 L-3-cyanoalanine synthase/ cysteine synthase [EC:2.5.1.47 4.4.1.9]		GO:0006082:organic acid metabolic process,GO:0006519:amino acid and derivative metabolic process,GO:0006790:sulfur metabolic process,GO:0009308:amine metabolic process,GO:0044249:cellular biosynthetic process,GO:0044271:nitrogen compound biosynthetic process,GO:0006082:organic acid metabolic process,GO:0006519:amino acid and derivative metabolic process,GO:0009308:amine metabolic process	GO:0016835:carbon-oxygen lyase activity,GO:0043169:cation binding,GO:0046872:metal ion binding,GO:0016846:carbon-sulfur lyase activity	GO:0005622:intracellular,GO:0005737:cytoplasm,GO:0043229:intracellular organelle,GO:0043231:intracellular membrane-bound organelle,GO:0044424:intracellular part,GO:0044444:cytoplasmic part
contig_12801		23.5395	45.9387	45.3054	37.701		1.92466	2.02e-05		1.60161	2.14e-07		No hits found	No hits found	No hits found		NO HITS FOUND	NO HITS FOUND	NO HITS FOUND
contig_2566		82.1566	46.2847	44.5779	53.4174		-1.84299	0.000869989		-1.53801	0.00693793		No hits found	No hits found	No hits found		NO HITS FOUND	NO HITS FOUND	NO HITS FOUND
contig_86150		32.565	46.5085	61.787	58.7238		1.89734	0.329092		1.80328	0.00651354		AT4G10960.1 | Symbols: UGE5 | UDP-D-glucose/UDP-D-galactose 4-epimerase 5 | chr4:6716083-6718472 REVERSE LENGTH=351	gi|224058243|ref|XP_002299469.1| predicted protein [Populus trichocarpa]_x0001_gi|222846727|gb|EEE84274.1| predicted protein [Populus trichocarpa]	pop:POPTR_815032 UDP-glucose 4-epimerase (EC:5.1.3.2); K01784 UDP-glucose 4-epimerase [EC:5.1.3.2]		GO:0005975:carbohydrate metabolic process,GO:0009059:macromolecule biosynthetic process,GO:0043283:biopolymer metabolic process,GO:0044260:cellular macromolecule metabolic process,GO:0005975:carbohydrate metabolic process,GO:0006066:alcohol metabolic process,GO:0005975:carbohydrate metabolic process,GO:0009059:macromolecule biosynthetic process,GO:0043283:biopolymer metabolic process,GO:0044260:c…	GO:0016854:racemase and epimerase activity	GO:0005622:intracellular,GO:0005737:cytoplasm,GO:0043229:intracellular organelle,GO:0043231:intracellular membrane-bound organelle,GO:0044424:intracellular part,GO:0044431:Golgi apparatus part,GO:0044444:cytoplasmic part,GO:0044446:intracellular organelle part
contig_11913		78.3396	46.5421	38.5739	31.8039		-2.0309	0.0759867		-2.4632	0.00878604		AT3G54700.1 | Symbols: PHT1;7 | phosphate transporter 1;7 | chr3:20248463-20250070 REVERSE LENGTH=535	dbj|BAE94383.1| putative phosphate transporter [Eucalyptus camaldulensis]	pop:POPTR_788248 PtrPht1-3; high affinity inorganic phosphate transporter		GO:0006810:transport,GO:0006811:ion transport	GO:0022804:active transmembrane transporter activity	GO:0016020:membrane,GO:0031224:intrinsic to membrane,GO:0044425:membrane part
contig_89946		22.3914	46.618	36.9652	49.6612		1.65086	0.0409332		2.21786	0.00942041		AT1G80840.1 | Symbols: WRKY40, ATWRKY40 | WRKY DNA-binding protein 40 | chr1:30383834-30385356 FORWARD LENGTH=302	gi|224115864|ref|XP_002332076.1| predicted protein [Populus trichocarpa]_x0001_gi|222831962|gb|EEE70439.1| predicted protein [Populus trichocarpa]	pop:POPTR_828718 hypothetical protein		NO HITS FOUND	NO HITS FOUND	NO HITS FOUND
de_novo_12211		60.0473	46.6821	61.6467	35.0183		1.02664	1.9e-32		-1.71474	1.58e-35		No hits found	emb|CAC35333.1| N2-C protein [Linum usitatissimum]	No hits found		NO HITS FOUND	NO HITS FOUND	NO HITS FOUND
Contig5560		33.4421	46.6986	50.2786	59.6837		1.50345	2.55e-07		1.78469	2.28e-08		AT1G18540.1 | Symbols: | Ribosomal protein L6 family protein | chr1:6377448-6378548 REVERSE LENGTH=233	gi|297736208|emb|CBI24846.3| unnamed protein product [Vitis vinifera]	vvi:100252724 hypothetical protein LOC100252724; K02934 large subunit ribosomal protein L6e		NO HITS FOUND	NO HITS FOUND	GO:0005622:intracellular,GO:0005737:cytoplasm,GO:0005840:ribosome,GO:0030529:ribonucleoprotein complex,GO:0033279:ribosomal subunit,GO:0043229:intracellular organelle,GO:0043232:intracellular non-membrane-bound organelle,GO:0044424:intracellular part,GO:0044444:cytoplasmic part,GO:0044446:intracellular organelle part,GO:0016020:membrane,GO:0005622:intracellular,GO:0005737:cytoplasm,GO:0043229:int…
contig_64780		74.2817	46.7269	42.1697	50.6127		-1.7615	0.0145315		-1.46765	0.00843938		AT1G59710.1 | Symbols: | Protein of unknown function (DUF569) | chr1:21938623-21939673 FORWARD LENGTH=300	gi|118485407|gb|ABK94560.1| unknown [Populus trichocarpa]	pop:POPTR_565414 hypothetical protein		NO HITS FOUND	NO HITS FOUND	NO HITS FOUND
contig_17120		26.5015	46.8503	51.8485	62.1038		1.95643	0.000146847		2.34341	2.2e-11		AT1G25260.1 | Symbols: | Ribosomal protein L10 family protein | chr1:8854163-8855766 REVERSE LENGTH=235	gi|225448095|ref|XP_002276595.1| PREDICTED: hypothetical protein [Vitis vinifera]_x0001_gi|298204604|emb|CBI23879.3| unnamed protein product [Vitis vinifera]	vvi:100244591 hypothetical protein LOC100244591		GO:0022613:ribonucleoprotein complex biogenesis and assembly	NO HITS FOUND	GO:0005622:intracellular,GO:0005737:cytoplasm,GO:0005840:ribosome,GO:0030529:ribonucleoprotein complex,GO:0043229:intracellular organelle,GO:0043232:intracellular non-membrane-bound organelle,GO:0044424:intracellular part,GO:0044444:cytoplasmic part
de_novo_11358		67.4163	46.8685	46.0176	33.666		-1.46501	0.792725		-2.00251	0.00945141		AT5G11720.1 | Symbols: | Glycosyl hydrolases family 31 protein | chr5:3776840-3780025 FORWARD LENGTH=902	emb|CBI39013.3| unnamed protein product [Vitis vinifera]	pop:POPTR_569295 hypothetical protein		NO HITS FOUND	GO:0016798:hydrolase activity, acting on glycosyl bonds	GO:0005618:cell wall,GO:0030312:external encapsulating structure,GO:0005622:intracellular,GO:0043229:intracellular organelle,GO:0043231:intracellular membrane-bound organelle,GO:0044424:intracellular part
de_novo_11533		36.6924	46.8711	57.5452	64.6607		1.56832	4.47e-11		1.76224	2.58e-11		AT3G18270.1 | Symbols: CYP77A5P | cytochrome P450, family 77, subfamily A, polypeptide 5 pseudogene | chr3:6262010-6264025 FORWARD LENGTH=410	emb|CBI15492.3| unnamed protein product [Vitis vinifera]	vvi:100250697 hypothetical protein LOC100250697		NO HITS FOUND	GO:0016872:intramolecular lyase activity	GO:0005622:intracellular,GO:0005737:cytoplasm,GO:0043229:intracellular organelle,GO:0043231:intracellular membrane-bound organelle,GO:0044424:intracellular part,GO:0044444:cytoplasmic part
contig_61885		32.4161	47.4308	63.7183	70.7971		1.96564	0.062652		2.18401	0.00595517		AT1G32470.1 | Symbols: | Single hybrid motif superfamily protein | chr1:11739479-11740246 REVERSE LENGTH=166	gi|225427234|ref|XP_002280707.1| PREDICTED: hypothetical protein [Vitis vinifera]_x0001_gi|297742112|emb|CBI33899.3| unnamed protein product [Vitis vinifera]	vvi:100259229 hypothetical protein LOC100259229; K02437 glycine cleavage system H protein		GO:0006082:organic acid metabolic process,GO:0006519:amino acid and derivative metabolic process,GO:0009308:amine metabolic process,GO:0044248:cellular catabolic process,GO:0044270:nitrogen compound catabolic process	NO HITS FOUND	GO:0005622:intracellular,GO:0005737:cytoplasm,GO:0043229:intracellular organelle,GO:0043231:intracellular membrane-bound organelle,GO:0044424:intracellular part,GO:0044444:cytoplasmic part
de_novo_12225		25.699	47.4838	60.2014	55.5032		2.34256	0.00179445		2.15974	0.0858827		No hits found	No hits found	No hits found		NO HITS FOUND	NO HITS FOUND	NO HITS FOUND
contig_17659		66.9504	47.5781	44.2007	37.9255		-1.51469	0.0600003		-1.76531	0.000384982		AT4G18640.1 | Symbols: MRH1 | Leucine-rich repeat protein kinase family protein | chr4:10260481-10263577 FORWARD LENGTH=678	gi|225443782|ref|XP_002266057.1| PREDICTED: hypothetical protein [Vitis vinifera]	vvi:100251542 hypothetical protein LOC100251542		NO HITS FOUND	GO:0016772:transferase activity, transferring phosphorus-containing groups	NO HITS FOUND
contig_11121		109.754	47.5861	28.5348	28.8161		-3.84632	5.27e-18		-3.80878	2.31e-14		AT2G29500.1 | Symbols: | HSP20-like chaperones superfamily protein | chr2:12633279-12633740 REVERSE LENGTH=153	ref|XP_002520459.1| heat-shock protein, putative [Ricinus communis]_x0001_gb|EEF41872.1| heat-shock protein, putative [Ricinus communis]	rcu:RCOM_0731640 heat-shock protein, putative		NO HITS FOUND	NO HITS FOUND	GO:0005622:intracellular,GO:0044424:intracellular part
de_novo_11815		34.4308	47.8225	60.804	69.6841		1.76597	0.000901162		2.02388	0.000141695		No hits found	No hits found	No hits found		NO HITS FOUND	NO HITS FOUND	NO HITS FOUND
de_novo_12135		24.0654	47.9135	38.7035	53.9423		1.60826	1.67e-05		2.24148	8.68e-05		AT3G54420.1 | Symbols: ATEP3, ATCHITIV, CHIV, EP3 | homolog of carrot EP3-3 chitinase | chr3:20145935-20147034 FORWARD LENGTH=273	gb|ACM45716.1| class IV chitinase [Pyrus pyrifolia]	pop:POPTR_249950 hypothetical protein		GO:0005975:carbohydrate metabolic process,GO:0009057:macromolecule catabolic process,GO:0009308:amine metabolic process,GO:0044248:cellular catabolic process	GO:0016798:hydrolase activity, acting on glycosyl bonds,GO:0030247:polysaccharide binding	NO HITS FOUND
contig_10456		24.563	48.1659	13.1801	35.708		-1.86364	0.00389039		1.45373	0.825415		AT3G56360.1 | Symbols: | unknown protein; FUNCTIONS IN: molecular_function unknown; INVOLVED IN: biological_process unknown; LOCATED IN: chloroplast; EXPRESSED IN: 24 plant structures; EXPRESSED DURING: 15 growth stages; BEST Arabidopsis thaliana protein match is: unknown protein (TAIR:AT5G05250.1); Has 45 Blast hits to 45 proteins in 13 species: Archae - 0; Bacteria - 0; Metazoa - 0; Fungi - 0; …	ref|XP_002325927.1| predicted protein [Populus trichocarpa]_x0001_gb|EEF00309.1| predicted protein [Populus trichocarpa]	pop:POPTR_1108252 hypothetical protein		NO HITS FOUND	NO HITS FOUND	NO HITS FOUND
contig_40044		58.9764	48.4619	90.0149	107.982		1.52629	0.175788		1.83093	0.00744641		No hits found	gi|225426124|ref|XP_002272678.1| PREDICTED: hypothetical protein [Vitis vinifera]	vvi:100263980 hypothetical protein LOC100263980		NO HITS FOUND	NO HITS FOUND	NO HITS FOUND
gi|32164727|gb|CD670057.1|CD670057		44.7675	48.5715	24.5448	20.6996		-1.82391	1.38e-46		-2.16272	5.8e-56		AT4G26530.2 | Symbols: | Aldolase superfamily protein | chr4:13391566-13392937 FORWARD LENGTH=358	gi|225463506|ref|XP_002263794.1| PREDICTED: hypothetical protein [Vitis vinifera]_x0001_gi|296090032|emb|CBI39851.3| unnamed protein product [Vitis vinifera]	vvi:100265177 hypothetical protein LOC100265177; K01623 fructose-bisphosphate aldolase, class I [EC:4.1.2.13]		GO:0005975:carbohydrate metabolic process,GO:0006066:alcohol metabolic process,GO:0009057:macromolecule catabolic process,GO:0044248:cellular catabolic process	GO:0016830:carbon-carbon lyase activity	GO:0005622:intracellular,GO:0044424:intracellular part
Contig4097		40.4623	48.739	19.7139	34.2805		-2.05248	0.00437914		-1.18033	4.93e-05		AT5G09410.3 | Symbols: EICBP.B | ethylene induced calmodulin binding protein | chr5:2920893-2927291 FORWARD LENGTH=1066	ref|XP_002274846.1| PREDICTED: hypothetical protein [Vitis vinifera]_x0001_emb|CBI25998.3| unnamed protein product [Vitis vinifera]	vvi:100240779 hypothetical protein LOC100240779		GO:0009266:response to temperature stimulus,GO:0009409:response to cold,GO:0006139:nucleobase, nucleoside, nucleotide and nucleic acid metabolic process	NO HITS FOUND	NO HITS FOUND
gi|100423381|gb|BV682072.1|		43.2029	48.7607	23.4755	19.166		-1.84034	8.16e-05		-2.25415	0.0107392		No hits found	No hits found	No hits found		NO HITS FOUND	NO HITS FOUND	NO HITS FOUND
de_novo_11851		69.6843	48.7878	39.9963	45.2291		-1.74227	9.51e-09		-1.5407	3.33e-13		AT1G24480.1 | Symbols: | S-adenosyl-L-methionine-dependent methyltransferases superfamily protein | chr1:8676440-8677159 REVERSE LENGTH=239	ref|XP_002511269.1| conserved hypothetical protein [Ricinus communis]_x0001_gb|EEF51871.1| conserved hypothetical protein [Ricinus communis]	rcu:RCOM_1507640 hypothetical protein		GO:0006730:one-carbon compound metabolic process	GO:0016741:transferase activity, transferring one-carbon groups	NO HITS FOUND
contig_15039		22.8702	49.0833	43.5856	44.9976		1.90578	1.06e-13		1.96752	4.57e-08		AT1G28330.1 | Symbols: DRM1, DYL1 | dormancy-associated protein-like 1 | chr1:9934252-9935216 REVERSE LENGTH=122	gi|282848244|gb|ADB02903.1| auxin-repressed protein-like protein ARP1 [Jatropha curcas]	vvi:100260521 hypothetical protein LOC100260521		GO:0009743:response to carbohydrate stimulus,GO:0010033:response to organic substance	NO HITS FOUND	NO HITS FOUND
contig_27745		34.4865	49.2099	64.9537	79.1043		1.88346	0.00729389		2.29378	0.00110598		AT2G21180.1 | Symbols: | unknown protein; BEST Arabidopsis thaliana protein match is: unknown protein (TAIR:AT5G19875.1); Has 124 Blast hits to 124 proteins in 12 species: Archae - 0; Bacteria - 0; Metazoa - 0; Fungi - 0; Plants - 124; Viruses - 0; Other Eukaryotes - 0 (source: NCBI BLink). | chr2:9074956-9075351 REVERSE LENGTH=131	gi|224078081|ref|XP_002305484.1| predicted protein [Populus trichocarpa]_x0001_gi|222848448|gb|EEE85995.1| predicted protein [Populus trichocarpa]	pop:POPTR_713198 hypothetical protein		NO HITS FOUND	NO HITS FOUND	NO HITS FOUND
contig_5607		35.0865	49.3459	64.059	68.3794		1.82575	0.00353965		1.94888	0.00363839		AT3G20000.1 | Symbols: TOM40 | translocase of the outer mitochondrial membrane 40 | chr3:6967685-6970247 FORWARD LENGTH=309	gi|225429234|ref|XP_002264051.1| PREDICTED: hypothetical protein [Vitis vinifera]_x0001_gi|296088087|emb|CBI35446.3| unnamed protein product [Vitis vinifera]	vvi:100268104 hypothetical protein LOC100268104; K11518 mitochondrial import receptor subunit TOM40		GO:0006810:transport,GO:0008104:protein localization,GO:0015031:protein transport,GO:0045184:establishment of protein localization,GO:0046907:intracellular transport,GO:0051641:cellular localization,GO:0051649:establishment of cellular localization,GO:0006810:transport,GO:0006811:ion transport,GO:0050794:regulation of cellular process,GO:0051049:regulation of transport	GO:0008320:protein transmembrane transporter activity,GO:0008565:protein transporter activity,GO:0022891:substrate-specific transmembrane transporter activity,GO:0022803:passive transmembrane transporter activity,GO:0022891:substrate-specific transmembrane transporter activity	GO:0005622:intracellular,GO:0005737:cytoplasm,GO:0005740:mitochondrial envelope,GO:0016020:membrane,GO:0031090:organelle membrane,GO:0031966:mitochondrial membrane,GO:0031967:organelle envelope,GO:0043229:intracellular organelle,GO:0043231:intracellular membrane-bound organelle,GO:0044424:intracellular part,GO:0044429:mitochondrial part,GO:0044444:cytoplasmic part,GO:0044446:intracellular organel…
contig_33451		36.4685	49.4163	31.7879	61.4101		-1.14725	4.99e-06		1.68392	1.5e-05		AT5G52760.1 | Symbols: | Copper transport protein family | chr5:21386919-21387540 FORWARD LENGTH=126	gi|171451994|dbj|BAG15861.1| hypothetical protein [Bruguiera gymnorhiza]	rcu:RCOM_2072230 metal ion binding protein, putative		NO HITS FOUND	NO HITS FOUND	NO HITS FOUND
contig_15153		67.9867	49.4283	33.305	37.9205		-2.04134	4.96e-07		-1.79288	6.95e-06		AT1G45688.1 | Symbols: | unknown protein; FUNCTIONS IN: molecular_function unknown; INVOLVED IN: biological_process unknown; LOCATED IN: plasma membrane; EXPRESSED IN: 22 plant structures; EXPRESSED DURING: 13 growth stages; BEST Arabidopsis thaliana protein match is: unknown protein (TAIR:AT5G42860.1); Has 258 Blast hits to 242 proteins in 39 species: Archae - 0; Bacteria - 11; Metazoa - 10; Fun…	gi|302142300|emb|CBI19503.3| unnamed protein product [Vitis vinifera]	vvi:100254049 hypothetical protein LOC100254049		NO HITS FOUND	NO HITS FOUND	GO:0016020:membrane
de_novo_12095		81.8292	49.5319	37.1797	43.6835		-2.20091	0.00143143		-1.87323	0.000167055		No hits found	No hits found	No hits found		NO HITS FOUND	NO HITS FOUND	NO HITS FOUND
contig_32608		5.55927	49.5717	77.8079	64.2028		13.9961	0.00898036		11.5488	0.0766856		AT4G36850.1 | Symbols: | PQ-loop repeat family protein / transmembrane family protein | chr4:17353415-17355822 REVERSE LENGTH=392	gi|217072372|gb|ACJ84546.1| unknown [Medicago truncatula]	rcu:RCOM_0411610 hypothetical protein		NO HITS FOUND	NO HITS FOUND	NO HITS FOUND
contig_12969		37.1652	50.146	54.9833	64.4439		1.47943	0.336791		1.73399	0.00277862		AT2G29570.1 | Symbols: PCNA2, ATPCNA2 | proliferating cell nuclear antigen 2 | chr2:12650139-12651598 REVERSE LENGTH=264	ref|XP_002281090.1| PREDICTED: hypothetical protein [Vitis vinifera]_x0001_emb|CAN72062.1| hypothetical protein VITISV_031803 [Vitis vinifera]	vvi:100248466 hypothetical protein LOC100248466; K04802 proliferating cell nuclear antigen		GO:0006139:nucleobase, nucleoside, nucleotide and nucleic acid metabolic process,GO:0006974:response to DNA damage stimulus,GO:0043283:biopolymer metabolic process,GO:0006139:nucleobase, nucleoside, nucleotide and nucleic acid metabolic process,GO:0019222:regulation of metabolic process,GO:0031323:regulation of cellular metabolic process,GO:0043283:biopolymer metabolic process,GO:0050794:regulati…	NO HITS FOUND	GO:0005622:intracellular,GO:0043229:intracellular organelle,GO:0043231:intracellular membrane-bound organelle,GO:0044424:intracellular part
contig_18277		28.5201	50.1542	56.5366	60.7122		1.98234	5.38e-10		2.12875	8.97e-10		No hits found	No hits found	No hits found		NO HITS FOUND	NO HITS FOUND	NO HITS FOUND
contig_85704		51.3663	50.27	17.3954	19.9483		-2.95287	0.154583		-2.57497	3.75e-05		AT5G01210.1 | Symbols: | HXXXD-type acyl-transferase family protein | chr5:84554-85981 FORWARD LENGTH=475	gi|224087726|ref|XP_002308212.1| predicted protein [Populus trichocarpa]_x0001_gi|222854188|gb|EEE91735.1| predicted protein [Populus trichocarpa]	pop:POPTR_560885 hypothetical protein		NO HITS FOUND	GO:0016746:transferase activity, transferring acyl groups	NO HITS FOUND
gi|100423357|gb|BV682064.1|		57.0386	50.3064	13.97	10.5089		-4.08295	6.44e-11		-5.42764	4.08e-10		No hits found	No hits found	No hits found		NO HITS FOUND	NO HITS FOUND	NO HITS FOUND
contig_5767		35.1119	50.3487	54.2457	64.3081		1.54494	0.000206968		1.83152	0.0252528		AT1G67430.1 | Symbols: | Ribosomal protein L22p/L17e family protein | chr1:25262209-25263627 FORWARD LENGTH=175	gi|297734406|emb|CBI15653.3| unnamed protein product [Vitis vinifera]	vvi:100242281 hypothetical protein LOC100242281; K02880 large subunit ribosomal protein L17e		GO:0019538:protein metabolic process	NO HITS FOUND	GO:0005622:intracellular,GO:0030529:ribonucleoprotein complex,GO:0044424:intracellular part
Contig6838		31.1151	50.4666	55.0273	60.7804		1.76851	3.8e-05		1.9534	7.35e-05		No hits found	No hits found	No hits found		NO HITS FOUND	NO HITS FOUND	NO HITS FOUND
contig_86568		27.9567	50.7167	43.5742	63.3674		1.55863	0.162036		2.26663	0.00544101		AT3G54420.1 | Symbols: ATEP3, ATCHITIV, CHIV, EP3 | homolog of carrot EP3-3 chitinase | chr3:20145935-20147034 FORWARD LENGTH=273	gi|222139394|gb|ACM45716.1| class IV chitinase [Pyrus pyrifolia]	ath:AT3G54420 ATEP3; ATEP3; chitinase; K01183 chitinase [EC:3.2.1.14]		NO HITS FOUND	NO HITS FOUND	NO HITS FOUND
contig_15127		38.6464	50.8106	53.26	66.307		1.37814	1.88e-06		1.71574	0.00992903		AT4G34120.1 | Symbols: LEJ1, CDCP1 | Cystathionine beta-synthase (CBS) family protein | chr4:16341194-16342893 FORWARD LENGTH=238	gi|296082380|emb|CBI21385.3| unnamed protein product [Vitis vinifera]	vvi:100257777 hypothetical protein LOC100257777		NO HITS FOUND	NO HITS FOUND	GO:0005622:intracellular,GO:0005737:cytoplasm,GO:0043229:intracellular organelle,GO:0043231:intracellular membrane-bound organelle,GO:0044424:intracellular part,GO:0044435:plastid part,GO:0044444:cytoplasmic part,GO:0044446:intracellular organelle part
contig_7084		47.5087	50.9769	65.8445	77.581		1.38594	0.000912576		1.63298	0.0616732		AT3G61490.3 | Symbols: | Pectin lyase-like superfamily protein | chr3:22758439-22760137 FORWARD LENGTH=476	gi|225426168|ref|XP_002278930.1| PREDICTED: hypothetical protein [Vitis vinifera]	vvi:100255362 hypothetical protein LOC100255362		GO:0045229:external encapsulating structure organization and biogenesis	GO:0016798:hydrolase activity, acting on glycosyl bonds	GO:0030312:external encapsulating structure,GO:0016020:membrane,GO:0031224:intrinsic to membrane,GO:0044425:membrane part
contig_15254		34.9073	50.9971	50.0963	63.3368		1.43513	0.00483115		1.81443	0.238119		AT5G57860.2 | Symbols: | Ubiquitin-like superfamily protein | chr5:23437991-23439087 FORWARD LENGTH=95	gi|297734340|emb|CBI15587.3| unnamed protein product [Vitis vinifera]	vvi:100244093 hypothetical protein LOC100244093		NO HITS FOUND	NO HITS FOUND	NO HITS FOUND
de_novo_11961		71.608	51.2242	33.9794	45.5607		-2.1074	5.79e-06		-1.57171	0.00521148		No hits found	No hits found	No hits found		NO HITS FOUND	NO HITS FOUND	NO HITS FOUND
de_novo_12004		75.413	51.3646	48.6503	39.0627		-1.5501	3.21e-05		-1.93056	1.47e-06		No hits found	No hits found	No hits found		NO HITS FOUND	NO HITS FOUND	NO HITS FOUND
contig_16018		67.5481	51.4567	32.518	28.6517		-2.07725	0.000499596		-2.35756	0.000749317		AT1G27620.1 | Symbols: | HXXXD-type acyl-transferase family protein | chr1:9608444-9610432 FORWARD LENGTH=442	gi|302142542|emb|CBI19745.3| unnamed protein product [Vitis vinifera]	vvi:100243831 hypothetical protein LOC100243831		NO HITS FOUND	GO:0016746:transferase activity, transferring acyl groups	NO HITS FOUND
contig_40077		30.1896	51.568	46.6832	57.3261		1.54634	0.71681		1.89887	0.000367351		AT5G02790.1 | Symbols: GSTL3 | Glutathione S-transferase family protein | chr5:632877-634858 FORWARD LENGTH=235	gi|255568460|ref|XP_002525204.1| glutathione-s-transferase omega, putative [Ricinus communis]_x0001_gi|223535501|gb|EEF37170.1| glutathione-s-transferase omega, putative [Ricinus communis]	rcu:RCOM_0819940 glutathione-s-transferase omega, putative		NO HITS FOUND	NO HITS FOUND	NO HITS FOUND
contig_37957		40.8825	51.6391	57.32	69.1415		1.40207	0.000366888		1.69122	0.394441		AT5G39890.1 | Symbols: | Protein of unknown function (DUF1637) | chr5:15974543-15976013 FORWARD LENGTH=276	gi|225452714|ref|XP_002282633.1| PREDICTED: hypothetical protein isoform 2 [Vitis vinifera]_x0001_gi|296082863|emb|CBI22164.3| unnamed protein product [Vitis vinifera]	vvi:100266451 hypothetical protein LOC100266451		GO:0015980:energy derivation by oxidation of organic compounds	NO HITS FOUND	NO HITS FOUND
contig_91721		33.142	51.8492	79.8949	76.1158		2.41069	0.0799239		2.29666	0.399918		AT1G68010.1 | Symbols: HPR, ATHPR1 | hydroxypyruvate reductase | chr1:25493418-25495720 FORWARD LENGTH=386	gi|224078341|ref|XP_002305524.1| predicted protein [Populus trichocarpa]_x0001_gi|222848488|gb|EEE86035.1| predicted protein [Populus trichocarpa]	pop:POPTR_818203 hydroxypyruvate reductase		GO:0043094:metabolic compound salvage	GO:0016614:oxidoreductase activity, acting on CH-OH group of donors,GO:0003723:RNA binding	GO:0005622:intracellular,GO:0005737:cytoplasm,GO:0043229:intracellular organelle,GO:0043231:intracellular membrane-bound organelle,GO:0044424:intracellular part,GO:0044444:cytoplasmic part,GO:0005622:intracellular,GO:0005737:cytoplasm,GO:0043229:intracellular organelle,GO:0043231:intracellular membrane-bound organelle,GO:0044424:intracellular part,GO:0044444:cytoplasmic part
contig_24233		48.7634	51.8716	93.8951	87.0821		1.92552	0.00260711		1.78581	0.00900041		AT3G61490.3 | Symbols: | Pectin lyase-like superfamily protein | chr3:22758439-22760137 FORWARD LENGTH=476	gi|30692538|gb|AAP33475.1| polygalacturonase-like protein [Fragaria x ananassa]	vvi:100243180 hypothetical protein LOC100243180		GO:0045229:external encapsulating structure organization and biogenesis	GO:0016798:hydrolase activity, acting on glycosyl bonds	GO:0030312:external encapsulating structure,GO:0016020:membrane,GO:0031224:intrinsic to membrane,GO:0044425:membrane part
de_novo_11795		74.03	52.0608	41.4754	43.7513		-1.78491	0.0319692		-1.69206	0.00548279		AT1G09390.1 | Symbols: | GDSL-like Lipase/Acylhydrolase superfamily protein | chr1:3031264-3033415 FORWARD LENGTH=370	ref|XP_002515225.1| zinc finger protein, putative [Ricinus communis]_x0001_gb|EEF47209.1| zinc finger protein, putative [Ricinus communis]	rcu:RCOM_1345480 zinc finger protein, putative		NO HITS FOUND	NO HITS FOUND	GO:0005622:intracellular,GO:0005737:cytoplasm,GO:0043229:intracellular organelle,GO:0043231:intracellular membrane-bound organelle,GO:0044424:intracellular part,GO:0044435:plastid part,GO:0044444:cytoplasmic part,GO:0044446:intracellular organelle part
contig_58831		71.8753	52.1434	79.7349	115.556		1.10935	4.93e-05		1.60773	7.04e-05		AT3G57450.1 | Symbols: | unknown protein; Has 65 Blast hits to 65 proteins in 11 species: Archae - 0; Bacteria - 0; Metazoa - 0; Fungi - 0; Plants - 65; Viruses - 0; Other Eukaryotes - 0 (source: NCBI BLink). | chr3:21262028-21262318 FORWARD LENGTH=96	gi|242047642|ref|XP_002461567.1| hypothetical protein SORBIDRAFT_02g004840 [Sorghum bicolor]_x0001_gi|241924944|gb|EER98088.1| hypothetical protein SORBIDRAFT_02g004840 [Sorghum bicolor]	sbi:SORBI_02g004840 hypothetical protein		NO HITS FOUND	NO HITS FOUND	NO HITS FOUND
de_novo_11841		33.999	52.3628	54.6565	64.1597		1.60759	0.00853576		1.88711	0.0254288		AT3G13750.1 | Symbols: BGAL1 | beta galactosidase 1 | chr3:4511192-4515756 FORWARD LENGTH=847	gb|ADO34788.1| beta-galactosidase STBG3 [Solanum lycopersicum]	vvi:100265181 hypothetical protein LOC100265181		NO HITS FOUND	GO:0016798:hydrolase activity, acting on glycosyl bonds	GO:0005618:cell wall,GO:0030312:external encapsulating structure
contig_74219		98.1807	52.4841	65.7219	63.0984		-1.49388	9.58e-17		-1.55599	5.09e-08		No hits found	No hits found	No hits found		NO HITS FOUND	NO HITS FOUND	NO HITS FOUND
contig_22318		88.7076	52.4911	47.9922	63.4573		-1.84837	0.0157601		-1.39791	0.00126955		AT2G29500.1 | Symbols: | HSP20-like chaperones superfamily protein | chr2:12633279-12633740 REVERSE LENGTH=153	gi|224055639|ref|XP_002298579.1| predicted protein [Populus trichocarpa]_x0001_gi|222845837|gb|EEE83384.1| predicted protein [Populus trichocarpa]	pop:POPTR_549610 hypothetical protein; K13993 HSP20 family protein		GO:0006979:response to oxidative stress,GO:0009314:response to radiation	NO HITS FOUND	NO HITS FOUND
CU404646		36.8874	52.686	65.0417	58.3998		1.76325	0.250928		1.58319	0.000750228		No hits found	No hits found	No hits found		NO HITS FOUND	NO HITS FOUND	NO HITS FOUND
contig_7301		65.0333	52.9668	36.6405	52.2088		-1.7749	0.0286031		-1.24564	0.00957953		AT3G16050.1 | Symbols: A37, ATPDX1.2, PDX1.2 | pyridoxine biosynthesis 1.2 | chr3:5444121-5445065 REVERSE LENGTH=314	gi|224059070|ref|XP_002299701.1| predicted protein [Populus trichocarpa]_x0001_gi|222846959|gb|EEE84506.1| predicted protein [Populus trichocarpa]	pop:POPTR_548840 hypothetical protein		GO:0006766:vitamin metabolic process,GO:0044249:cellular biosynthetic process,GO:0044249:cellular biosynthetic process,GO:0051186:cofactor metabolic process,GO:0046483:heterocycle metabolic process,GO:0051186:cofactor metabolic process,GO:0006766:vitamin metabolic process,GO:0006970:response to osmotic stress,GO:0006979:response to oxidative stress,GO:0006082:organic acid metabolic process	GO:0042802:identical protein binding,GO:0046983:protein dimerization activity	GO:0005622:intracellular,GO:0005737:cytoplasm,GO:0044424:intracellular part,GO:0044444:cytoplasmic part,GO:0016020:membrane
contig_19952		68.3896	52.9953	34.6985	40.2556		-1.97097	0.00571677		-1.69888	0.0315176		AT2G23290.1 | Symbols: AtMYB70, MYB70 | myb domain protein 70 | chr2:9904895-9905824 REVERSE LENGTH=309	gi|217073586|gb|ACJ85153.1| unknown [Medicago truncatula]	pop:POPTR_558903 MYB029; hypothetical protein		GO:0006139:nucleobase, nucleoside, nucleotide and nucleic acid metabolic process	NO HITS FOUND	GO:0005622:intracellular,GO:0043229:intracellular organelle,GO:0043231:intracellular membrane-bound organelle,GO:0044424:intracellular part
de_novo_12117		114.574	52.9953	41.5693	45.8596		-2.75623	0.194545		-2.49837	0.000623724		AT4G33040.1 | Symbols: | Thioredoxin superfamily protein | chr4:15940779-15941213 REVERSE LENGTH=144	ref|XP_002308552.1| glutaredoxin [Populus trichocarpa]_x0001_gb|EEE92075.1| glutaredoxin [Populus trichocarpa]	pop:POPTR_415708 PtrGrx10; glutaredoxin		GO:0042592:homeostatic process	GO:0015036:disulfide oxidoreductase activity	NO HITS FOUND
contig_2116		61.0436	53.0101	25.8874	25.5871		-2.35805	1.36e-18		-2.38571	6.56e-07		AT1G22770.1 | Symbols: GI, FB | gigantea protein (GI) | chr1:8062398-8067447 FORWARD LENGTH=1173	gi|224085197|ref|XP_002307516.1| predicted protein [Populus trichocarpa]_x0001_gi|222856965|gb|EEE94512.1| predicted protein [Populus trichocarpa]	pop:POPTR_818606 hypothetical protein; K12124 GIGANTEA		GO:0006979:response to oxidative stress,GO:0048518:positive regulation of biological process,GO:0048580:regulation of post-embryonic development,GO:0050793:regulation of developmental process,GO:0009266:response to temperature stimulus,GO:0006139:nucleobase, nucleoside, nucleotide and nucleic acid metabolic process,GO:0009314:response to radiation	NO HITS FOUND	GO:0005622:intracellular,GO:0031981:nuclear lumen,GO:0043229:intracellular organelle,GO:0043231:intracellular membrane-bound organelle,GO:0043233:organelle lumen,GO:0044424:intracellular part,GO:0044428:nuclear part,GO:0044446:intracellular organelle part
de_novo_12118		74.1544	53.0184	42.9079	42.9341		-1.72822	0.000158647		-1.72717	7.87e-19		No hits found	No hits found	No hits found		NO HITS FOUND	NO HITS FOUND	NO HITS FOUND
contig_4113		39.3956	53.1223	65.2241	68.1549		1.65562	0.000115341		1.73001	0.000867948		AT5G57655.2 | Symbols: | xylose isomerase family protein | chr5:23347030-23349805 FORWARD LENGTH=477	gi|297735328|emb|CBI17768.3| unnamed protein product [Vitis vinifera]	rcu:RCOM_0077940 Xylose isomerase, putative (EC:5.3.1.5); K01805 xylose isomerase [EC:5.3.1.5]		GO:0005975:carbohydrate metabolic process,GO:0006066:alcohol metabolic process,GO:0005975:carbohydrate metabolic process,GO:0006066:alcohol metabolic process,GO:0009057:macromolecule catabolic process,GO:0044248:cellular catabolic process	GO:0043169:cation binding,GO:0016860:intramolecular oxidoreductase activity	GO:0005622:intracellular,GO:0044424:intracellular part
gi|32162842|gb|CD668172.1|CD668172		30.0483	53.2329	75.9788	82.8713		2.52855	7.54e-10		2.75793	8.33e-19		AT5G35630.3 | Symbols: GS2, GLN2, ATGSL1 | glutamine synthetase 2 | chr5:13831220-13833239 FORWARD LENGTH=430	gi|300678122|gb|ADK27329.1| plastid glutamine synthetase [Vigna radiata]	pop:POPTR_725763 glutamine synthetase; K01915 glutamine synthetase [EC:6.3.1.2]		NO HITS FOUND	NO HITS FOUND	GO:0005622:intracellular,GO:0005737:cytoplasm,GO:0043229:intracellular organelle,GO:0043231:intracellular membrane-bound organelle,GO:0044424:intracellular part,GO:0044444:cytoplasmic part
CT981865		67.9006	53.2389	39.854	42.9344		-1.70373	0.0110189		-1.5815	0.000140631		No hits found	No hits found	No hits found		NO HITS FOUND	NO HITS FOUND	NO HITS FOUND
de_novo_12162		97.7746	53.348	34.138	42.026		-2.8641	0.0267377		-2.32653	1.93e-06		No hits found	No hits found	No hits found		NO HITS FOUND	NO HITS FOUND	NO HITS FOUND
de_novo_11730		59.3665	53.3952	24.2565	35.1879		-2.44745	3.26e-08		-1.68713	0.000340048		No hits found	No hits found	No hits found		NO HITS FOUND	NO HITS FOUND	NO HITS FOUND
contig_40464		78.3568	53.4131	47.3844	48.1309		-1.65364	0.0014526		-1.62799	1.37e-09		No hits found	No hits found	No hits found		NO HITS FOUND	NO HITS FOUND	NO HITS FOUND
de_novo_11536		30.1719	53.4629	55.4378	61.9556		1.8374	1.75e-05		2.05342	0.0291723		AT5G57685.1 | Symbols: ATGDU3, GDU3, LSB1 | glutamine dumper 3 | chr5:23366356-23366802 REVERSE LENGTH=148	ref|XP_002531750.1| conserved hypothetical protein [Ricinus communis]_x0001_gb|EEF30639.1| conserved hypothetical protein [Ricinus communis]	rcu:RCOM_0730190 hypothetical protein		NO HITS FOUND	NO HITS FOUND	NO HITS FOUND
de_novo_11916		73.4456	53.7403	48.1534	36.3912		-1.52524	0.000123056		-2.01822	0.0265813		AT5G11720.1 | Symbols: | Glycosyl hydrolases family 31 protein | chr5:3776840-3780025 FORWARD LENGTH=902	ref|XP_002298949.1| predicted protein [Populus trichocarpa]_x0001_gb|EEE83754.1| predicted protein [Populus trichocarpa]	pop:POPTR_753511 hypothetical protein		NO HITS FOUND	GO:0016798:hydrolase activity, acting on glycosyl bonds	GO:0005618:cell wall,GO:0030312:external encapsulating structure,GO:0005622:intracellular,GO:0043229:intracellular organelle,GO:0043231:intracellular membrane-bound organelle,GO:0044424:intracellular part
contig_9906		57.9537	53.8341	26.8084	32.5039		-2.16177	0.0644906		-1.78298	7.92e-05		AT4G37470.1 | Symbols: | alpha/beta-Hydrolases superfamily protein | chr4:17617045-17618363 REVERSE LENGTH=270	gi|224084431|ref|XP_002307293.1| predicted protein [Populus trichocarpa]_x0001_gi|222856742|gb|EEE94289.1| predicted protein [Populus trichocarpa]	pop:POPTR_558923 hypothetical protein		GO:0009314:response to radiation	NO HITS FOUND	NO HITS FOUND
de_novo_11475		162.75	53.988	49.3247	46.8473		-3.29957	0.00961633		-3.47406	5.84e-05		AT1G73220.1 | Symbols: AtOCT1, 1-Oct | organic cation/carnitine transporter1 | chr1:27538387-27540109 FORWARD LENGTH=539	ref|XP_002318335.1| predicted protein [Populus trichocarpa]_x0001_gb|EEE96555.1| predicted protein [Populus trichocarpa]	pop:POPTR_772292 hypothetical protein		NO HITS FOUND	NO HITS FOUND	NO HITS FOUND
de_novo_11548		20.6964	54.0274	38.3686	94.7534		1.85387	0.00287959		4.57825	2.8e-12		No hits found	ref|ZP_01772659.1| Hypothetical protein COLAER_01671 [Collinsella aerofaciens ATCC 25986]_x0001_ref|ZP_01772902.1| Hypothetical protein COLAER_01925 [Collinsella aerofaciens ATCC 25986]_x0001_ref|ZP_01773247.1| Hypothetical protein COLAER_02284 [Collinsella aerofaciens ATCC 25986]_x0001_gb|EBA38630.1| Hypothetical protein COLAER_02284 [Collinsella aerofaciens ATCC 25986]_x0001_gb|EBA38843.1| Hypo…	lcr:LCRIS_01651 hypothetical protein		NO HITS FOUND	NO HITS FOUND	NO HITS FOUND
contig_6685		65.9049	54.0286	37.4066	40.194		-1.76185	0.000110124		-1.63967	0.043942		AT3G12050.1 | Symbols: | Aha1 domain-containing protein | chr3:3839289-3841303 FORWARD LENGTH=360	gi|255579021|ref|XP_002530362.1| Hsp90 co-chaperone AHA1, putative [Ricinus communis]_x0001_gi|223530109|gb|EEF32023.1| Hsp90 co-chaperone AHA1, putative [Ricinus communis]	rcu:RCOM_0278300 Hsp90 co-chaperone AHA1, putative		NO HITS FOUND	NO HITS FOUND	GO:0005622:intracellular,GO:0044424:intracellular part
de_novo_12164		33.0388	54.0296	65.7319	53.878		1.98953	0.0225794		1.63075	0.0875438		AT5G43700.1 | Symbols: ATAUX2-11, IAA4 | AUX/IAA transcriptional regulator family protein | chr5:17550465-17551206 FORWARD LENGTH=186	ref|XP_002279955.1| PREDICTED: hypothetical protein [Vitis vinifera]_x0001_emb|CBI34154.3| unnamed protein product [Vitis vinifera]	vvi:100262403 hypothetical protein LOC100262403		GO:0006139:nucleobase, nucleoside, nucleotide and nucleic acid metabolic process,GO:0050794:regulation of cellular process	NO HITS FOUND	NO HITS FOUND
de_novo_11589		80.9449	54.0597	46.1496	46.5503		-1.75397	2.24e-29		-1.73887	4.94e-33		No hits found	gb|ABK95231.1| unknown [Populus trichocarpa]	rcu:RCOM_0305430 heavy metal cation transport atpase, putative (EC:3.6.3.5); K01534 Cd2+/Zn2+-exporting ATPase [EC:3.6.3.3 3.6.3.5]		NO HITS FOUND	GO:0016817:hydrolase activity, acting on acid anhydrides,GO:0022804:active transmembrane transporter activity,GO:0022891:substrate-specific transmembrane transporter activity,GO:0022891:substrate-specific transmembrane transporter activity	GO:0016020:membrane
contig_8449		81.4802	54.1092	41.2437	41.443		-1.97558	9.35e-07		-1.96608	1.57e-08		AT1G14920.1 | Symbols: GAI, RGA2 | GRAS family transcription factor family protein | chr1:5149414-5151015 FORWARD LENGTH=533	gi|109156718|gb|ABG26370.1| DELLA protein GAI [Gossypium barbadense]	vvi:100232937 VvGAI1; GAI1		GO:0009314:response to radiation,GO:0009894:regulation of catabolic process,GO:0019222:regulation of metabolic process,GO:0006970:response to osmotic stress,GO:0007165:signal transduction,GO:0009725:response to hormone stimulus,GO:0009966:regulation of signal transduction,GO:0050794:regulation of cellular process,GO:0006139:nucleobase, nucleoside, nucleotide and nucleic acid metabolic process,GO:…	NO HITS FOUND	GO:0005622:intracellular,GO:0043229:intracellular organelle,GO:0043231:intracellular membrane-bound organelle,GO:0044424:intracellular part
contig_10096		41.6044	54.2892	69.5477	65.1323		1.67164	6.52e-07		1.56552	0.00351294		AT2G39800.3 | Symbols: P5CS1 | delta1-pyrroline-5-carboxylate synthase 1 | chr2:16598516-16602939 REVERSE LENGTH=714	gb|ABZ79407.2| pyrroline-5-carboxylate synthetase [Gossypium arboreum]	rcu:RCOM_1482350 delta 1-pyrroline-5-carboxylate synthetase, putative (EC:2.7.2.11 1.2.1.41); K12657 delta-1-pyrroline-5-carboxylate synthetase [EC:2.7.2.11 1.2.1.41]		GO:0006082:organic acid metabolic process,GO:0006519:amino acid and derivative metabolic process,GO:0009308:amine metabolic process,GO:0006793:phosphorus metabolic process	GO:0016903:oxidoreductase activity, acting on the aldehyde or oxo group of donors,GO:0016772:transferase activity, transferring phosphorus-containing groups,GO:0017076:purine nucleotide binding,GO:0032553:ribonucleotide binding	GO:0005622:intracellular,GO:0044424:intracellular part
contig_24530		22.7242	54.4296	47.5052	54.7825		2.09051	0.0313647		2.41075	0.00609614		AT4G31290.1 | Symbols: | ChaC-like family protein | chr4:15186851-15188278 FORWARD LENGTH=227	gi|255574161|ref|XP_002527996.1| Cation transport protein chaC, putative [Ricinus communis]_x0001_gi|223532622|gb|EEF34408.1| Cation transport protein chaC, putative [Ricinus communis]	rcu:RCOM_0205370 Cation transport protein chaC, putative		GO:0010035:response to inorganic substance	NO HITS FOUND	NO HITS FOUND
contig_16593		44.8654	54.4441	66.0817	72.9216		1.47289	0.00167916		1.62534	0.204063		AT5G05780.1 | Symbols: RPN8A, AE3, ATHMOV34 | RP non-ATPase subunit 8A | chr5:1735862-1738176 FORWARD LENGTH=308	gi|225440638|ref|XP_002278975.1| PREDICTED: hypothetical protein [Vitis vinifera]_x0001_gi|297740235|emb|CBI30417.3| unnamed protein product [Vitis vinifera]	vvi:100247677 hypothetical protein LOC100247677; K03038 26S proteasome regulatory subunit N8		GO:0009653:anatomical structure morphogenesis,GO:0009887:organ morphogenesis,GO:0048513:organ development,GO:0048731:system development,GO:0009057:macromolecule catabolic process,GO:0019538:protein metabolic process,GO:0043283:biopolymer metabolic process,GO:0044248:cellular catabolic process,GO:0044260:cellular macromolecule metabolic process,GO:0003006:reproductive developmental process	NO HITS FOUND	GO:0005622:intracellular,GO:0043229:intracellular organelle,GO:0043231:intracellular membrane-bound organelle,GO:0044424:intracellular part
contig_22521		29.7747	54.456	49.465	54.2346		1.66131	0.231339		1.8215	0.00463857		No hits found	No hits found	No hits found		NO HITS FOUND	NO HITS FOUND	NO HITS FOUND
contig_22396		88.4019	54.6374	36.7967	41.4081		-2.40244	0.588954		-2.13489	0.00584933		AT2G05920.1 | Symbols: | Subtilase family protein | chr2:2269831-2272207 REVERSE LENGTH=754	gi|224068470|ref|XP_002326128.1| predicted protein [Populus trichocarpa]_x0001_gi|222833321|gb|EEE71798.1| predicted protein [Populus trichocarpa]	pop:POPTR_826351 hypothetical protein		GO:0019538:protein metabolic process	NO HITS FOUND	GO:0005618:cell wall,GO:0030312:external encapsulating structure
de_novo_11969		110.076	55.257	74.6144	28.0069		-1.47526	0.0163932		-3.93032	0.0023775		No hits found	No hits found	No hits found		NO HITS FOUND	NO HITS FOUND	NO HITS FOUND
CU401963		1.45702	55.3055	144.573	194.042		99.2253	6.5e-15		133.177	1.3e-09		AT5G14780.1 | Symbols: FDH | formate dehydrogenase | chr5:4777043-4779190 FORWARD LENGTH=384	gi|255552590|ref|XP_002517338.1| formate dehydrogenase, putative [Ricinus communis]_x0001_gi|223543349|gb|EEF44880.1| formate dehydrogenase, putative [Ricinus communis]	rcu:RCOM_0850640 formate dehydrogenase, putative (EC:1.2.1.2)		NO HITS FOUND	GO:0016614:oxidoreductase activity, acting on CH-OH group of donors,GO:0016903:oxidoreductase activity, acting on the aldehyde or oxo group of donors	GO:0005622:intracellular,GO:0043229:intracellular organelle,GO:0043231:intracellular membrane-bound organelle,GO:0044424:intracellular part
contig_87640		54.2232	55.3181	27.6647	47.3403		-1.96001	0.112118		-1.14539	0.00140834		AT4G20830.1 | Symbols: | FAD-binding Berberine family protein | chr4:11155486-11157577 FORWARD LENGTH=570	gi|224056797|ref|XP_002299028.1| predicted protein [Populus trichocarpa]_x0001_gi|222846286|gb|EEE83833.1| predicted protein [Populus trichocarpa]	pop:POPTR_642620 hypothetical protein		NO HITS FOUND	GO:0046992:oxidoreductase activity, acting on X-H and Y-H to form an X-Y bond,GO:0050662:coenzyme binding	NO HITS FOUND
contig_10416		71.3217	55.4314	47.9019	42.8662		-1.48891	0.0513328		-1.66382	0.389282		AT4G12290.1 | Symbols: | Copper amine oxidase family protein | chr4:7304434-7306973 FORWARD LENGTH=741	ref|XP_002509596.1| Amine oxidase [copper-containing] precursor, putative [Ricinus communis]_x0001_gb|EEF50983.1| Amine oxidase [copper-containing] precursor, putative [Ricinus communis]	rcu:RCOM_1679960 Amine oxidase [copper-containing] precursor, putative		NO HITS FOUND	GO:0016638:oxidoreductase activity, acting on the CH-NH2 group of donors	NO HITS FOUND
contig_21554		74.6343	55.7922	65.5112	44.3801		-1.13926	2.09e-09		-1.68171	1.37e-05		No hits found	No hits found	No hits found		NO HITS FOUND	NO HITS FOUND	NO HITS FOUND
contig_12656		40.5976	55.818	63.5854	77.5501		1.56623	4.29e-31		1.91021	2.03e-16		AT5G41210.1 | Symbols: ATGSTT1, GST10, GSTT1 | glutathione S-transferase THETA 1 | chr5:16492550-16493884 REVERSE LENGTH=245	gb|AAG34813.1|AF243378_1 glutathione S-transferase GST 23 [Glycine max]	rcu:RCOM_1686420 glutathione-s-transferase theta, gst, putative (EC:2.5.1.18)		NO HITS FOUND	NO HITS FOUND	NO HITS FOUND
contig_10564		42.4125	55.8784	62.8136	72.257		1.48102	3.11e-05		1.70367	5.12e-10		AT2G21250.1 | Symbols: | NAD(P)-linked oxidoreductase superfamily protein | chr2:9103408-9105116 REVERSE LENGTH=309	ref|XP_002513006.1| aldo-keto reductase, putative [Ricinus communis]_x0001_gb|EEF49509.1| aldo-keto reductase, putative [Ricinus communis]	rcu:RCOM_1450950 aldo-keto reductase, putative (EC:1.1.1.200)		GO:0010035:response to inorganic substance	NO HITS FOUND	NO HITS FOUND
contig_94161		50.4139	55.8808	93.6209	64.6534		1.85704	2.46e-08		1.28245	0.00342556		No hits found	No hits found	No hits found		NO HITS FOUND	NO HITS FOUND	NO HITS FOUND
gi|100423967|gb|BV682250.1|		52.794	55.8923	29.4226	29.1952		-1.79433	0.000253624		-1.80831	1.02e-06		No hits found	No hits found	No hits found		NO HITS FOUND	NO HITS FOUND	NO HITS FOUND
contig_10823		37.4682	55.9002	64.537	69.6444		1.72245	0.000542445		1.85876	3.82e-06		AT1G23750.1 | Symbols: | Nucleic acid-binding, OB-fold-like protein | chr1:8400638-8401171 FORWARD LENGTH=137	ref|XP_002278536.1| PREDICTED: hypothetical protein [Vitis vinifera]	vvi:100256007 hypothetical protein LOC100256007; K07466 replication factor A1		NO HITS FOUND	NO HITS FOUND	NO HITS FOUND
contig_10198		81.4872	56.0168	71.3244	40.8347		-1.14249	0.0363396		-1.99554	0.00612728		No hits found	No hits found	No hits found		NO HITS FOUND	NO HITS FOUND	NO HITS FOUND
contig_21060		40.2894	56.0222	59.8836	69.9713		1.48634	0.04112		1.73672	0.00084921		AT5G40770.1 | Symbols: ATPHB3, PHB3 | prohibitin 3 | chr5:16315589-16316621 REVERSE LENGTH=277	gi|225452186|ref|XP_002265881.1| PREDICTED: hypothetical protein [Vitis vinifera]	vvi:100247395 hypothetical protein LOC100247395		NO HITS FOUND	NO HITS FOUND	NO HITS FOUND
contig_10126		41.8666	56.0534	64.7002	69.1559		1.54539	0.00878539		1.65182	0.0331263		AT3G06580.1 | Symbols: GAL1, GALK | Mevalonate/galactokinase family protein | chr3:2049141-2051867 REVERSE LENGTH=496	ref|XP_002279647.1| PREDICTED: similar to galactokinase [Vitis vinifera]_x0001_emb|CBI22858.3| unnamed protein product [Vitis vinifera]	vvi:100244839 similar to galactokinase; K00849 galactokinase [EC:2.7.1.6]		GO:0006793:phosphorus metabolic process,GO:0005975:carbohydrate metabolic process,GO:0006066:alcohol metabolic process	GO:0016772:transferase activity, transferring phosphorus-containing groups,GO:0017076:purine nucleotide binding,GO:0032553:ribonucleotide binding	GO:0005622:intracellular,GO:0044424:intracellular part
contig_2375		94.7001	56.1993	54.3113	70.6305		-1.74365	0.0317907		-1.34078	0.00539557		AT2G29500.1 | Symbols: | HSP20-like chaperones superfamily protein | chr2:12633279-12633740 REVERSE LENGTH=153	gi|255572018|ref|XP_002526950.1| heat-shock protein, putative [Ricinus communis]_x0001_gi|223533702|gb|EEF35437.1| heat-shock protein, putative [Ricinus communis]	rcu:RCOM_0531010 heat-shock protein, putative		NO HITS FOUND	NO HITS FOUND	NO HITS FOUND
contig_9848		41.4652	56.3429	65.7092	70.3901		1.58468	4.47e-17		1.69757	2.03e-18		AT2G20490.1 | Symbols: NOP10, EDA27 | nucleolar RNA-binding Nop10p family protein | chr2:8831897-8832723 FORWARD LENGTH=64	gi|255628347|gb|ACU14518.1| unknown [Glycine max]	pop:POPTR_830071 hypothetical protein; K11130 H/ACA ribonucleoprotein complex subunit 3		GO:0006996:organelle organization and biogenesis	NO HITS FOUND	GO:0005622:intracellular,GO:0043229:intracellular organelle,GO:0043232:intracellular non-membrane-bound organelle,GO:0044424:intracellular part,GO:0005622:intracellular,GO:0031981:nuclear lumen,GO:0043229:intracellular organelle,GO:0043231:intracellular membrane-bound organelle,GO:0043233:organelle lumen,GO:0044424:intracellular part,GO:0044428:nuclear part,GO:0044446:intracellular organelle part
contig_73385		51.8046	56.449	25.8757	45.9518		-2.00206	0.00309163		-1.12737	1.81e-06		No hits found	No hits found	No hits found		NO HITS FOUND	NO HITS FOUND	NO HITS FOUND
contig_25873		44.9256	56.9434	74.0622	60.908		1.64855	4.74e-17		1.35575	5.46e-12		No hits found	No hits found	No hits found		NO HITS FOUND	NO HITS FOUND	NO HITS FOUND
de_novo_11603		73.3929	57.0604	42.0402	44.7479		-1.74578	0.00772215		-1.64014	0.00449855		No hits found	No hits found	No hits found		NO HITS FOUND	NO HITS FOUND	NO HITS FOUND
de_novo_12133		79.9858	57.1094	58.7968	49.7811		-1.36038	0.000335713		-1.60675	0.568268		No hits found	No hits found	No hits found		NO HITS FOUND	NO HITS FOUND	NO HITS FOUND
contig_17263		52.1717	57.44	31.0717	55.0405		-1.67908	0.0604018		1.05499	1.68e-05		AT1G24530.1 | Symbols: | Transducin/WD40 repeat-like superfamily protein | chr1:8693287-8694543 FORWARD LENGTH=418	gi|296081392|emb|CBI16825.3| unnamed protein product [Vitis vinifera]	vvi:100249075 hypothetical protein LOC100249075		NO HITS FOUND	GO:0016772:transferase activity, transferring phosphorus-containing groups	GO:0005886:plasma membrane,GO:0016020:membrane,GO:0019898:extrinsic to membrane,GO:0044425:membrane part,GO:0044459:plasma membrane part
contig_6888		53.1901	57.5185	83.6761	63.982		1.57315	0.000341477		1.20289	0.0179219		AT1G15690.1 | Symbols: AVP1, ATAVP3, AVP-3, AtVHP1;1 | Inorganic H pyrophosphatase family protein | chr1:5399115-5402185 FORWARD LENGTH=770	gi|225450609|ref|XP_002282358.1| PREDICTED: H+-pyrophosphatase [Vitis vinifera]_x0001_gi|296089767|emb|CBI39586.3| unnamed protein product [Vitis vinifera]	vvi:100233104 H+-pyrophosphatase; K01507 inorganic pyrophosphatase [EC:3.6.1.1]		GO:0006810:transport,GO:0006818:hydrogen transport	GO:0016627:oxidoreductase activity, acting on the CH-CH group of donors,GO:0022804:active transmembrane transporter activity	NO HITS FOUND
CU396490		47.1287	57.6259	74.9178	79.9217		1.58964	0.000147463		1.69582	0.000982094		No hits found	No hits found	No hits found		NO HITS FOUND	NO HITS FOUND	NO HITS FOUND
gi|92276857|dbj|BD377759.1|		72.5675	57.7002	33.8896	47.5814		-2.14129	0.00848903		-1.52512	4.13e-07		AT2G23290.1 | Symbols: AtMYB70, MYB70 | myb domain protein 70 | chr2:9904895-9905824 REVERSE LENGTH=309	gi|224081769|ref|XP_002306488.1| predicted protein [Populus trichocarpa]_x0001_gi|222855937|gb|EEE93484.1| predicted protein [Populus trichocarpa]	pop:POPTR_558903 MYB029; hypothetical protein		GO:0009725:response to hormone stimulus,GO:0006139:nucleobase, nucleoside, nucleotide and nucleic acid metabolic process,GO:0010468:regulation of gene expression,GO:0019222:regulation of metabolic process,GO:0031323:regulation of cellular metabolic process,GO:0045449:regulation of transcription,GO:0050794:regulation of cellular process,GO:0009743:response to carbohydrate stimulus,GO:0010033:respo…	NO HITS FOUND	GO:0005622:intracellular,GO:0043229:intracellular organelle,GO:0043231:intracellular membrane-bound organelle,GO:0044424:intracellular part
contig_9584		42.328	58.0117	74.2385	83.9734		1.75389	6.24e-06		1.98387	0.000250854		AT1G17100.1 | Symbols: | SOUL heme-binding family protein | chr1:5844766-5845539 FORWARD LENGTH=232	gi|255640875|gb|ACU20720.1| unknown [Glycine max]	vvi:100246364 hypothetical protein LOC100246364		NO HITS FOUND	NO HITS FOUND	GO:0016020:membrane,GO:0031090:organelle membrane,GO:0005622:intracellular,GO:0043229:intracellular organelle,GO:0043231:intracellular membrane-bound organelle,GO:0044424:intracellular part
contig_11767		28.8999	58.2218	76.2003	86.0388		2.6367	0.0153534		2.97713	0.0051848		AT1G63940.2 | Symbols: MDAR6 | monodehydroascorbate reductase 6 | chr1:23730095-23733534 FORWARD LENGTH=493	ref|XP_002278648.1| PREDICTED: hypothetical protein [Vitis vinifera]_x0001_emb|CBI34386.3| unnamed protein product [Vitis vinifera]	vvi:100253570 hypothetical protein LOC100253570		NO HITS FOUND	GO:0050662:coenzyme binding	NO HITS FOUND
contig_19789		72.0527	58.243	45.9578	39.9504		-1.5678	0.000946509		-1.80355	0.115594		No hits found	No hits found	No hits found		NO HITS FOUND	NO HITS FOUND	NO HITS FOUND
contig_5984		42.0833	58.2786	63.4846	75.7879		1.50855	0.265632		1.8009	0.000642421		AT4G10300.1 | Symbols: | RmlC-like cupins superfamily protein | chr4:6384564-6385946 FORWARD LENGTH=134	gi|255632424|gb|ACU16562.1| unknown [Glycine max]	rcu:RCOM_0867910 hypothetical protein; K06995		GO:0019538:protein metabolic process,GO:0043283:biopolymer metabolic process,GO:0044260:cellular macromolecule metabolic process	GO:0017076:purine nucleotide binding,GO:0032553:ribonucleotide binding	GO:0005622:intracellular,GO:0005737:cytoplasm,GO:0043229:intracellular organelle,GO:0043231:intracellular membrane-bound organelle,GO:0044424:intracellular part,GO:0044444:cytoplasmic part
contig_8891		48.8249	58.7805	76.4871	87.6387		1.56656	8.22e-06		1.79496	2.24e-10		AT1G77490.1 | Symbols: TAPX | thylakoidal ascorbate peroxidase | chr1:29117688-29120046 FORWARD LENGTH=426	gi|225459591|ref|XP_002285865.1| PREDICTED: hypothetical protein [Vitis vinifera]	vvi:100254009 hypothetical protein LOC100254009; K00434 L-ascorbate peroxidase [EC:1.11.1.11]		NO HITS FOUND	NO HITS FOUND	GO:0005622:intracellular,GO:0005737:cytoplasm,GO:0043229:intracellular organelle,GO:0043231:intracellular membrane-bound organelle,GO:0044424:intracellular part,GO:0044444:cytoplasmic part
de_novo_12259		39.5352	58.9488	104.426	81.4085		2.64135	9.47e-07		2.05914	9.95e-07		AT3G23290.2 | Symbols: LSH4 | Protein of unknown function (DUF640) | chr3:8326958-8328010 FORWARD LENGTH=195	ref|XP_002317078.1| predicted protein [Populus trichocarpa]_x0001_gb|EEE97690.1| predicted protein [Populus trichocarpa]	pop:POPTR_823134 hypothetical protein		NO HITS FOUND	NO HITS FOUND	NO HITS FOUND
contig_13024		37.2825	59.0541	58.8334	65.239		1.57804	2.15e-08		1.74985	0.00127047		AT5G35530.1 | Symbols: | Ribosomal protein S3 family protein | chr5:13710355-13712192 REVERSE LENGTH=248	ref|XP_002322150.1| predicted protein [Populus trichocarpa]_x0001_gb|EEF06277.1| predicted protein [Populus trichocarpa]	pop:POPTR_835145 hypothetical protein; K02985 small subunit ribosomal protein S3e		NO HITS FOUND	NO HITS FOUND	GO:0005622:intracellular,GO:0030529:ribonucleoprotein complex,GO:0044424:intracellular part
de_novo_11677		82.9982	59.0765	57.512	50.826		-1.44315	4.36e-13		-1.63299	2.14e-10		No hits found	No hits found	No hits found		NO HITS FOUND	NO HITS FOUND	NO HITS FOUND
contig_18057		36.0193	59.1415	93.6997	89.207		2.60138	2.14e-20		2.47665	7.49e-26		AT1G68750.1 | Symbols: ATPPC4, PPC4 | phosphoenolpyruvate carboxylase 4 | chr1:25822942-25828104 REVERSE LENGTH=1032	gi|297851070|ref|XP_002893416.1| ATPPC4 [Arabidopsis lyrata subsp. lyrata]_x0001_gi|297339258|gb|EFH69675.1| ATPPC4 [Arabidopsis lyrata subsp. lyrata]	sbi:SORBI_03g008410 hypothetical protein; K01595 phosphoenolpyruvate carboxylase [EC:4.1.1.31]		GO:0006082:organic acid metabolic process,GO:0044248:cellular catabolic process,GO:0051186:cofactor metabolic process	GO:0016830:carbon-carbon lyase activity	NO HITS FOUND
de_novo_11788		95.0402	59.2661	57.4237	41.8304		-1.65507	0.00090428		-2.27204	0.0017916		AT2G29970.1 | Symbols: | Double Clp-N motif-containing P-loop nucleoside triphosphate hydrolases superfamily protein | chr2:12776601-12779784 FORWARD LENGTH=1002	ref|XP_002533380.1| conserved hypothetical protein [Ricinus communis]_x0001_gb|EEF28998.1| conserved hypothetical protein [Ricinus communis]	rcu:RCOM_0178710 hypothetical protein		NO HITS FOUND	NO HITS FOUND	NO HITS FOUND
contig_18598		89.165	59.3066	46.5939	56.4357		-1.91366	0.00315058		-1.57994	0.00149149		AT5G47530.1 | Symbols: | Auxin-responsive family protein | chr5:19281471-19282870 FORWARD LENGTH=395	gi|224137280|ref|XP_002322518.1| predicted protein [Populus trichocarpa]_x0001_gi|222867148|gb|EEF04279.1| predicted protein [Populus trichocarpa]	pop:POPTR_824970 hypothetical protein		NO HITS FOUND	NO HITS FOUND	NO HITS FOUND
contig_45418		40.2746	59.3434	74.1862	83.9736		1.84201	8.73e-07		2.08502	2.71e-24		AT5G38420.1 | Symbols: | Ribulose bisphosphate carboxylase (small chain) family protein | chr5:15381203-15381978 REVERSE LENGTH=181	gi|225446032|ref|XP_002270117.1| PREDICTED: hypothetical protein [Vitis vinifera]_x0001_gi|297735404|emb|CBI17844.3| unnamed protein product [Vitis vinifera]	vvi:100256536 hypothetical protein LOC100256536; K01602 ribulose-bisphosphate carboxylase small chain [EC:4.1.1.39]		GO:0015977:carbon utilization by fixation of carbon dioxide	GO:0016830:carbon-carbon lyase activity	GO:0005622:intracellular,GO:0005737:cytoplasm,GO:0043229:intracellular organelle,GO:0043231:intracellular membrane-bound organelle,GO:0044424:intracellular part,GO:0044444:cytoplasmic part
de_novo_11405		63.5268	59.6727	76.1309	98.8308		1.19841	3.78e-08		1.55573	3.81e-16		AT1G27190.1 | Symbols: | Leucine-rich repeat protein kinase family protein | chr1:9446923-9448728 REVERSE LENGTH=601	ref|XP_002327450.1| predicted protein [Populus trichocarpa]_x0001_gb|EEE74425.1| predicted protein [Populus trichocarpa]	pop:POPTR_826969 hypothetical protein		GO:0019538:protein metabolic process,GO:0043283:biopolymer metabolic process,GO:0044260:cellular macromolecule metabolic process,GO:0007165:signal transduction	GO:0017076:purine nucleotide binding,GO:0032553:ribonucleotide binding,GO:0016772:transferase activity, transferring phosphorus-containing groups	GO:0016020:membrane,GO:0005622:intracellular,GO:0005737:cytoplasm,GO:0043229:intracellular organelle,GO:0043231:intracellular membrane-bound organelle,GO:0044424:intracellular part,GO:0044444:cytoplasmic part
contig_3154		33.9387	59.693	55.6615	72.1815		1.64006	0.000219374		2.12682	0.000218571		AT5G44730.1 | Symbols: | Haloacid dehalogenase-like hydrolase (HAD) superfamily protein | chr5:18045588-18046519 REVERSE LENGTH=255	gi|255637161|gb|ACU18911.1| unknown [Glycine max]	vvi:100249255 similar to Os06g0665100		NO HITS FOUND	GO:0016788:hydrolase activity, acting on ester bonds	NO HITS FOUND
de_novo_23929		41.7035	59.8399	71.928	60.494		1.72475	0.120578		1.45057	1.26e-06		No hits found	No hits found	No hits found		NO HITS FOUND	NO HITS FOUND	NO HITS FOUND
contig_4484		35.4933	59.8648	85.5122	82.8987		2.40925	0.00493535		2.33561	6.85e-05		AT1G10200.1 | Symbols: WLIM1 | GATA type zinc finger transcription factor family protein | chr1:3346677-3347763 REVERSE LENGTH=190	gi|255540771|ref|XP_002511450.1| Pollen-specific protein SF3, putative [Ricinus communis]_x0001_gi|223550565|gb|EEF52052.1| Pollen-specific protein SF3, putative [Ricinus communis]	rcu:RCOM_1511990 Pollen-specific protein SF3, putative		NO HITS FOUND	NO HITS FOUND	NO HITS FOUND
de_novo_12257		91.2929	60.1125	25.9228	36.6954		-3.52173	0.00955543		-2.48786	0.285545		AT2G23970.1 | Symbols: | Class I glutamine amidotransferase-like superfamily protein | chr2:10199698-10201081 FORWARD LENGTH=251	emb|CBI38243.3| unnamed protein product [Vitis vinifera]	vvi:100259085 hypothetical protein LOC100259085		NO HITS FOUND	NO HITS FOUND	NO HITS FOUND
contig_31368		57.7361	60.412	93.0097	69.1098		1.61095	9.55e-06		1.19699	1.9e-08		AT2G28190.1 | Symbols: CSD2, CZSOD2 | copper/zinc superoxide dismutase 2 | chr2:12014548-12016303 FORWARD LENGTH=216	gi|157679081|dbj|BAF80585.1| Cu-Zn superoxide disumtase [Populus alba]_x0001_gi|157679085|dbj|BAF80587.1| Cu-Zn superoxide disumtase [Populus alba]	pop:POPTR_811643 hypothetical protein; K04565 Cu/Zn superoxide dismutase [EC:1.15.1.1]		NO HITS FOUND	GO:0043169:cation binding	GO:0005622:intracellular,GO:0005737:cytoplasm,GO:0043229:intracellular organelle,GO:0043231:intracellular membrane-bound organelle,GO:0044424:intracellular part,GO:0044444:cytoplasmic part
contig_39136		40.9792	60.4272	73.5076	67.0203		1.79378	0.00902781		1.63547	0.0630132		AT5G36110.1 | Symbols: CYP716A1 | cytochrome P450, family 716, subfamily A, polypeptide 1 | chr5:14195377-14197613 FORWARD LENGTH=477	gi|225445688|ref|XP_002268470.1| PREDICTED: hypothetical protein [Vitis vinifera]	vvi:100251813 hypothetical protein LOC100251813		NO HITS FOUND	GO:0046872:metal ion binding,GO:0004497:monooxygenase activity	NO HITS FOUND
de_novo_11683		70.498	60.4374	43.2562	40.183		-1.62978	0.000246829		-1.75443	4.92e-05		No hits found	ref|XP_002510740.1| conserved hypothetical protein [Ricinus communis]_x0001_gb|EEF52927.1| conserved hypothetical protein [Ricinus communis]	rcu:RCOM_1602280 hypothetical protein		NO HITS FOUND	NO HITS FOUND	NO HITS FOUND
contig_13166		49.7175	60.5029	88.8891	75.8409		1.78789	2.64e-06		1.52544	5.81e-05		AT3G02850.1 | Symbols: SKOR | STELAR K+ outward rectifier | chr3:619701-623473 REVERSE LENGTH=828	emb|CAN64951.1| hypothetical protein VITISV_022830 [Vitis vinifera]	vvi:100233111 SOR; shaker-like potassium channel		GO:0009725:response to hormone stimulus,GO:0006810:transport,GO:0006811:ion transport	GO:0022803:passive transmembrane transporter activity,GO:0022891:substrate-specific transmembrane transporter activity	GO:0016020:membrane,GO:0031224:intrinsic to membrane,GO:0044425:membrane part
contig_13207		39.2774	60.6147	60.1429	77.3619		1.53123	0.000139318		1.96963	2.13e-11		AT3G55520.1 | Symbols: | FKBP-like peptidyl-prolyl cis-trans isomerase family protein | chr3:20594177-20595128 FORWARD LENGTH=190	gb|ACU14616.1| unknown [Glycine max]	vvi:100241006 hypothetical protein LOC100241006		GO:0019538:protein metabolic process,GO:0044260:cellular macromolecule metabolic process	GO:0005527:macrolide binding	GO:0005622:intracellular,GO:0005737:cytoplasm,GO:0031977:thylakoid lumen,GO:0031984:organelle subcompartment,GO:0043229:intracellular organelle,GO:0043231:intracellular membrane-bound organelle,GO:0043233:organelle lumen,GO:0044424:intracellular part,GO:0044435:plastid part,GO:0044436:thylakoid part,GO:0044444:cytoplasmic part,GO:0044446:intracellular organelle part
contig_8539		34.9944	60.9333	61.3297	70.0591		1.75256	1.52e-05		2.00201	7.12e-11		AT1G26880.1 | Symbols: | Ribosomal protein L34e superfamily protein | chr1:9315640-9316681 REVERSE LENGTH=120	gi|255562848|ref|XP_002522429.1| 60S ribosomal protein L34, putative [Ricinus communis]_x0001_gi|223538314|gb|EEF39921.1| 60S ribosomal protein L34, putative [Ricinus communis]	rcu:RCOM_0836350 60S ribosomal protein L34, putative; K02915 large subunit ribosomal protein L34e		GO:0022613:ribonucleoprotein complex biogenesis and assembly	NO HITS FOUND	GO:0016020:membrane,GO:0031090:organelle membrane,GO:0005622:intracellular,GO:0005737:cytoplasm,GO:0005840:ribosome,GO:0030529:ribonucleoprotein complex,GO:0033279:ribosomal subunit,GO:0043229:intracellular organelle,GO:0043232:intracellular non-membrane-bound organelle,GO:0044424:intracellular part,GO:0044444:cytoplasmic part,GO:0044446:intracellular organelle part,GO:0005622:intracellular,GO:00…
de_novo_11824		86.4749	61.1089	38.8096	51.2442		-2.22818	0.139227		-1.68751	0.00305977		No hits found	No hits found	No hits found		NO HITS FOUND	NO HITS FOUND	NO HITS FOUND
contig_9900		47.0898	61.134	99.6381	83.4193		2.11592	1.42e-06		1.77149	7.16e-10		AT1G54100.2 | Symbols: ALDH7B4 | aldehyde dehydrogenase 7B4 | chr1:20195435-20198853 REVERSE LENGTH=508	gi|224119508|ref|XP_002331178.1| predicted protein [Populus trichocarpa]_x0001_gi|222873299|gb|EEF10430.1| predicted protein [Populus trichocarpa]	pop:POPTR_745820 aldehyde dehydrogenase (NAD+) (EC:1.2.1.3); K14085 aldehyde dehydrogenase family 7 member A1 [EC:1.2.1.31 1.2.1.8 1.2.1.3]		GO:0009725:response to hormone stimulus,GO:0009414:response to water deprivation,GO:0009415:response to water,GO:0006970:response to osmotic stress	GO:0016903:oxidoreductase activity, acting on the aldehyde or oxo group of donors	NO HITS FOUND
de_novo_12249		96.3921	61.5801	33.233	42.5956		-2.90049	0.0449864		-2.26296	0.000753641		AT3G08040.2 | Symbols: FRD3, MAN1, ATFRD3 | MATE efflux family protein | chr3:2566593-2569397 REVERSE LENGTH=526	ref|XP_002532163.1| DNA-damage-inducible protein f, putative [Ricinus communis]_x0001_gb|EEF30216.1| DNA-damage-inducible protein f, putative [Ricinus communis]	rcu:RCOM_0492910 DNA-damage-inducible protein f, putative		GO:0010035:response to inorganic substance,GO:0009725:response to hormone stimulus,GO:0042592:homeostatic process,GO:0055082:cellular chemical homeostasis	NO HITS FOUND	GO:0016020:membrane
contig_15963		98.3394	61.5978	29.1874	40.0929		-3.36924	5.2e-07		-2.45279	1.51e-05		AT4G36990.1 | Symbols: HSF4, HSFB1, AT-HSFB1, ATHSF4 | heat shock factor 4 | chr4:17440660-17441706 FORWARD LENGTH=284	gi|224094324|ref|XP_002310142.1| predicted protein [Populus trichocarpa]_x0001_gi|222853045|gb|EEE90592.1| predicted protein [Populus trichocarpa]	pop:POPTR_1083203 hypothetical protein		GO:0006139:nucleobase, nucleoside, nucleotide and nucleic acid metabolic process,GO:0010468:regulation of gene expression,GO:0019222:regulation of metabolic process,GO:0031323:regulation of cellular metabolic process,GO:0045449:regulation of transcription,GO:0050794:regulation of cellular process	GO:0003677:DNA binding	GO:0005622:intracellular,GO:0043229:intracellular organelle,GO:0043231:intracellular membrane-bound organelle,GO:0044424:intracellular part
contig_11303		147.191	61.7726	86.63	99.4841		-1.69908	6.86e-06		-1.47955	5.23e-10		No hits found	No hits found	No hits found		NO HITS FOUND	NO HITS FOUND	NO HITS FOUND
contig_37272		164.356	61.9925	80.2167	92.3407		-2.0489	0.00658183		-1.77989	0.0238868		AT3G19580.2 | Symbols: AZF2, ZF2 | zinc-finger protein 2 | chr3:6803293-6804114 REVERSE LENGTH=273	gi|1763063|gb|AAB39638.1| SCOF-1 [Glycine max]	vvi:100264451 hypothetical protein LOC100264451		NO HITS FOUND	NO HITS FOUND	NO HITS FOUND
de_novo_11700		184.268	62.1378	17.9946	17.1995		-10.2402	0.0090765		-10.7136	6.61e-13		AT2G38600.1 | Symbols: | HAD superfamily, subfamily IIIB acid phosphatase | chr2:16145907-16146857 FORWARD LENGTH=251	ref|XP_002531803.1| Acid phosphatase 1 precursor, putative [Ricinus communis]_x0001_gb|EEF30560.1| Acid phosphatase 1 precursor, putative [Ricinus communis]	rcu:RCOM_0126240 Acid phosphatase 1 precursor, putative (EC:3.1.3.2)		NO HITS FOUND	GO:0016788:hydrolase activity, acting on ester bonds	GO:0005622:intracellular
de_novo_12240		128.953	62.1641	41.5486	49.3165		-3.10366	0.00701554		-2.6148	0.0101574		AT5G39950.1 | Symbols: ATTRX2, ATH2, ATTRXH2, TRXH2, TRX2 | thioredoxin 2 | chr5:15990885-15991881 REVERSE LENGTH=133	gb|ACU16835.1| unknown [Glycine max]	vvi:100246832 hypothetical protein LOC100246832		NO HITS FOUND	NO HITS FOUND	NO HITS FOUND
contig_10550		103.55	62.2489	67.1231	91.2601		-1.54269	0.0659405		-1.13467	0.000191793		No hits found	No hits found	No hits found		NO HITS FOUND	NO HITS FOUND	NO HITS FOUND
contig_18389		64.4117	62.3439	33.4059	50.5178		-1.92815	0.00904653		-1.27503	0.252116		AT2G47400.1 | Symbols: CP12-1, CP12 | CP12 domain-containing protein 1 | chr2:19446889-19447263 FORWARD LENGTH=124	gi|1617206|emb|CAA96570.1| CP12 [Pisum sativum]	vvi:100267103 hypothetical protein LOC100267103		NO HITS FOUND	NO HITS FOUND	NO HITS FOUND
de_novo_12252		66.0949	62.4422	14.1345	59.6517		-4.67615	0.0387285		-1.10801	1.66e-11		No hits found	No hits found	No hits found		NO HITS FOUND	NO HITS FOUND	NO HITS FOUND
contig_93320		49.4554	62.4954	74.5098	81.5185		1.5066	0.0025283		1.64832	0.00105985		AT4G37360.1 | Symbols: CYP81D2 | cytochrome P450, family 81, subfamily D, polypeptide 2 | chr4:17567124-17568858 REVERSE LENGTH=499	gi|217075016|gb|ACJ85868.1| unknown [Medicago truncatula]	rcu:RCOM_1154600 cytochrome P450, putative (EC:1.14.13.89)		NO HITS FOUND	GO:0043169:cation binding,GO:0046872:metal ion binding	NO HITS FOUND
contig_11954		89.904	62.5318	49.7735	58.7613		-1.80626	0.00196828		-1.52999	2.25e-07		AT1G78020.1 | Symbols: | Protein of unknown function (DUF581) | chr1:29338787-29339491 FORWARD LENGTH=162	ref|XP_002302279.1| predicted protein [Populus trichocarpa]_x0001_gb|EEE81552.1| predicted protein [Populus trichocarpa]	pop:POPTR_551545 hypothetical protein		NO HITS FOUND	NO HITS FOUND	NO HITS FOUND
contig_891		45.2002	62.8082	66.9204	78.4298		1.48053	1.93e-05		1.73516	1.4e-05		AT3G52990.1 | Symbols: | Pyruvate kinase family protein | chr3:19649046-19652237 FORWARD LENGTH=527	gi|225449659|ref|XP_002263319.1| PREDICTED: hypothetical protein [Vitis vinifera]	vvi:100247244 hypothetical protein LOC100247244		GO:0010035:response to inorganic substance,GO:0005975:carbohydrate metabolic process,GO:0006066:alcohol metabolic process,GO:0009057:macromolecule catabolic process,GO:0044248:cellular catabolic process	GO:0043169:cation binding,GO:0046872:metal ion binding,GO:0016772:transferase activity, transferring phosphorus-containing groups	GO:0016020:membrane
contig_14051		44.2439	62.8146	72.3298	78.6409		1.63479	0.0240518		1.77744	0.00173936		AT5G01410.1 | Symbols: PDX1, ATPDX1.3, RSR4, PDX1.3, ATPDX1 | Aldolase-type TIM barrel family protein | chr5:172576-173505 REVERSE LENGTH=309	ref|XP_002308219.1| predicted protein [Populus trichocarpa]_x0001_gb|EEE91742.1| predicted protein [Populus trichocarpa]	pop:POPTR_560912 hypothetical protein; K06215 pyridoxine biosynthesis protein [EC:4.-.-.-]		GO:0006766:vitamin metabolic process,GO:0044249:cellular biosynthetic process,GO:0044249:cellular biosynthetic process,GO:0051186:cofactor metabolic process,GO:0046483:heterocycle metabolic process,GO:0051186:cofactor metabolic process,GO:0006766:vitamin metabolic process,GO:0006970:response to osmotic stress,GO:0006979:response to oxidative stress,GO:0006082:organic acid metabolic process	GO:0042802:identical protein binding,GO:0046983:protein dimerization activity	GO:0005622:intracellular,GO:0005737:cytoplasm,GO:0044424:intracellular part,GO:0044444:cytoplasmic part,GO:0016020:membrane
contig_16088		57.0539	62.9108	86.335	88.873		1.51322	4.26e-05		1.5577	2.34e-09		AT3G09600.1 | Symbols: | Homeodomain-like superfamily protein | chr3:2946459-2948270 FORWARD LENGTH=298	gi|198400321|gb|ACH87169.1| MYB transcription factor [Camellia sinensis]	vvi:100249962 hypothetical protein LOC100249962		GO:0009725:response to hormone stimulus,GO:0006139:nucleobase, nucleoside, nucleotide and nucleic acid metabolic process,GO:0010468:regulation of gene expression,GO:0019222:regulation of metabolic process,GO:0031323:regulation of cellular metabolic process,GO:0045449:regulation of transcription,GO:0050794:regulation of cellular process,GO:0006970:response to osmotic stress,GO:0010035:response to …	NO HITS FOUND	GO:0005622:intracellular,GO:0043229:intracellular organelle,GO:0043231:intracellular membrane-bound organelle,GO:0044424:intracellular part
de_novo_12061		70.2108	63.0043	26.4669	28.6147		-2.65277	1.77e-05		-2.45366	0.00264817		AT1G62710.1 | Symbols: BETA-VPE, BETAVPE | beta vacuolar processing enzyme | chr1:23224070-23226857 REVERSE LENGTH=486	emb|CAQ00096.1| legumain [Hordeum vulgare subsp. vulgare]_x0001_emb|CBX26636.1| vacuolar processing enzyme 1 [Hordeum vulgare subsp. vulgare]	ath:AT1G62710 BETA-VPE (BETA VACUOLAR PROCESSING ENZYME); cysteine-type endopeptidase; K01369 legumain [EC:3.4.22.34]		GO:0019538:protein metabolic process,GO:0043283:biopolymer metabolic process,GO:0044260:cellular macromolecule metabolic process	NO HITS FOUND	NO HITS FOUND
contig_5228		71.8881	63.08	43.4705	55.8725		-1.65372	0.129043		-1.28665	0.00691946		No hits found	gi|90419459|ref|ZP_01227369.1| conserved hypothetical protein [Aurantimonas manganoxydans SI85-9A1]_x0001_gi|90336396|gb|EAS50137.1| conserved hypothetical protein [Aurantimonas manganoxydans SI85-9A1]	aat:D11S_1450 cell wall-associated hydrolase		NO HITS FOUND	NO HITS FOUND	NO HITS FOUND
de_novo_11615		79.2518	63.1159	38.3585	51.1032		-2.06608	6.37e-10		-1.55082	1.06e-06		AT2G45600.1 | Symbols: | alpha/beta-Hydrolases superfamily protein | chr2:18789799-18790788 FORWARD LENGTH=329	emb|CAN60859.1| hypothetical protein VITISV_032629 [Vitis vinifera]	vvi:100260783 hypothetical protein LOC100260783		NO HITS FOUND	NO HITS FOUND	NO HITS FOUND
contig_5971		58.5732	63.7302	31.4737	35.5346		-1.86102	2.24e-15		-1.64834	2.23e-09		No hits found	No hits found	No hits found		NO HITS FOUND	NO HITS FOUND	NO HITS FOUND
contig_90452		34.6769	63.7634	72.6576	68.8095		2.09528	0.000574833		1.98431	0.127113		AT3G18080.1 | Symbols: BGLU44 | B-S glucosidase 44 | chr3:6191586-6194124 FORWARD LENGTH=512	gi|255648156|gb|ACU24532.1| unknown [Glycine max]	rcu:RCOM_1071830 beta-glucosidase, putative (EC:3.2.1.21); K05350 beta-glucosidase [EC:3.2.1.21]		NO HITS FOUND	GO:0016798:hydrolase activity, acting on glycosyl bonds,GO:0016798:hydrolase activity, acting on glycosyl bonds	GO:0005622:intracellular,GO:0005737:cytoplasm,GO:0005840:ribosome,GO:0030529:ribonucleoprotein complex,GO:0043229:intracellular organelle,GO:0043232:intracellular non-membrane-bound organelle,GO:0044424:intracellular part,GO:0044444:cytoplasmic part,GO:0005618:cell wall,GO:0030312:external encapsulating structure
contig_92267		2.96285	63.8005	168.883	200.759		57.0002	1.1e-06		67.7589	0.000590877		AT5G14780.1 | Symbols: FDH | formate dehydrogenase | chr5:4777043-4779190 FORWARD LENGTH=384	gi|225452472|ref|XP_002278444.1| PREDICTED: hypothetical protein [Vitis vinifera]_x0001_gi|296087673|emb|CBI34929.3| unnamed protein product [Vitis vinifera]	vvi:100261093 hypothetical protein LOC100261093		GO:0010035:response to inorganic substance	GO:0016903:oxidoreductase activity, acting on the aldehyde or oxo group of donors,GO:0016614:oxidoreductase activity, acting on CH-OH group of donors	GO:0005622:intracellular,GO:0005737:cytoplasm,GO:0043229:intracellular organelle,GO:0043231:intracellular membrane-bound organelle,GO:0044424:intracellular part,GO:0044444:cytoplasmic part
contig_16146		87.5121	63.9851	56.3332	73.1309		-1.55347	0.000832017		-1.19665	0.180977		AT2G44745.1 | Symbols: | WRKY family transcription factor | chr2:18447482-18449004 REVERSE LENGTH=218	gi|225453346|ref|XP_002270527.1| PREDICTED: hypothetical protein [Vitis vinifera]_x0001_gi|297734631|emb|CBI16682.3| unnamed protein product [Vitis vinifera]	vvi:100254670 hypothetical protein LOC100254670		GO:0006139:nucleobase, nucleoside, nucleotide and nucleic acid metabolic process	GO:0003677:DNA binding	NO HITS FOUND
contig_12033		104.654	64.1134	58.5009	51.4275		-1.78894	2.75e-09		-2.03499	4.04e-14		AT2G40130.2 | Symbols: | Double Clp-N motif-containing P-loop nucleoside triphosphate hydrolases superfamily protein | chr2:16766030-16769074 FORWARD LENGTH=910	ref|XP_002311226.1| predicted protein [Populus trichocarpa]_x0001_gb|EEE88593.1| predicted protein [Populus trichocarpa]	pop:POPTR_656256 hypothetical protein		NO HITS FOUND	NO HITS FOUND	NO HITS FOUND
contig_87305		32.5924	64.1965	82.3928	73.7469		2.52797	1.52e-08		2.2627	5.07e-14		AT4G11650.1 | Symbols: ATOSM34, OSM34 | osmotin 34 | chr4:7025127-7026113 REVERSE LENGTH=244	gi|270271313|gb|ACZ67185.1| pathogenesis-related thaumatin [Populus deltoides]	pop:POPTR_180318 hypothetical protein		NO HITS FOUND	NO HITS FOUND	GO:0005622:intracellular,GO:0043229:intracellular organelle,GO:0043231:intracellular membrane-bound organelle,GO:0044424:intracellular part
contig_27599		51.3618	64.4666	81.827	76.4108		1.59315	0.00611268		1.4877	0.0076624		AT4G29360.1 | Symbols: | O-Glycosyl hydrolases family 17 protein | chr4:14451562-14453687 REVERSE LENGTH=534	gi|255539278|ref|XP_002510704.1| Glucan endo-1,3-beta-glucosidase precursor, putative [Ricinus communis]_x0001_gi|223551405|gb|EEF52891.1| Glucan endo-1,3-beta-glucosidase precursor, putative [Ricinus communis]	rcu:RCOM_1601700 Glucan endo-1,3-beta-glucosidase precursor, putative (EC:3.2.1.39)		NO HITS FOUND	GO:0016798:hydrolase activity, acting on glycosyl bonds	NO HITS FOUND
contig_2555		76.1098	64.5145	146.409	113.107		1.92365	1.7e-08		1.4861	4.16e-06		AT2G27830.1 | Symbols: | unknown protein; BEST Arabidopsis thaliana protein match is: unknown protein (TAIR:AT4G22758.1); Has 131 Blast hits to 131 proteins in 17 species: Archae - 0; Bacteria - 0; Metazoa - 0; Fungi - 0; Plants - 131; Viruses - 0; Other Eukaryotes - 0 (source: NCBI BLink). | chr2:11860734-11861306 FORWARD LENGTH=190	gi|225436349|ref|XP_002269322.1| PREDICTED: hypothetical protein [Vitis vinifera]	vvi:100256741 hypothetical protein LOC100256741		NO HITS FOUND	NO HITS FOUND	NO HITS FOUND
contig_22260		84.1225	64.6771	54.9873	52.7835		-1.52985	0.00246085		-1.59373	9.17e-11		AT2G38060.1 | Symbols: PHT4;2 | phosphate transporter 4;2 | chr2:15922727-15925623 REVERSE LENGTH=512	gi|224140369|ref|XP_002323555.1| predicted protein [Populus trichocarpa]_x0001_gi|222868185|gb|EEF05316.1| predicted protein [Populus trichocarpa]	pop:POPTR_1104179 hypothetical protein		NO HITS FOUND	GO:0022804:active transmembrane transporter activity,GO:0022891:substrate-specific transmembrane transporter activity	NO HITS FOUND
contig_7731		81.2398	64.8525	48.2218	57.069		-1.68471	0.0893505		-1.42353	0.00229519		AT5G61750.1 | Symbols: | RmlC-like cupins superfamily protein | chr5:24812804-24813436 REVERSE LENGTH=210	gi|225455388|ref|XP_002272899.1| PREDICTED: hypothetical protein [Vitis vinifera]_x0001_gi|302143899|emb|CBI23004.3| unnamed protein product [Vitis vinifera]	vvi:100248580 hypothetical protein LOC100248580		NO HITS FOUND	GO:0046872:metal ion binding	NO HITS FOUND
de_novo_18958		81.048	64.9059	47.5967	45.404		-1.70281	0.000251018		-1.78504	0.00133837		No hits found	No hits found	No hits found		NO HITS FOUND	NO HITS FOUND	NO HITS FOUND
de_novo_11861		97.8182	65.2325	39.5583	44.5953		-2.47276	1.63e-05		-2.19347	6.41e-06		AT5G41761.1 | Symbols: | unknown protein; FUNCTIONS IN: molecular_function unknown; INVOLVED IN: biological_process unknown; LOCATED IN: cellular_component unknown; BEST Arabidopsis thaliana protein match is: unknown protein (TAIR:AT3G55570.1); Has 30201 Blast hits to 17322 proteins in 780 species: Archae - 12; Bacteria - 1396; Metazoa - 17338; Fungi - 3422; Plants - 5037; Viruses - 0; Other Euka…	ref|XP_002320848.1| predicted protein [Populus trichocarpa]_x0001_gb|EEE99163.1| predicted protein [Populus trichocarpa]	pop:POPTR_572356 hypothetical protein		NO HITS FOUND	NO HITS FOUND	NO HITS FOUND
contig_7706		41.6046	65.3168	90.772	93.844		2.18178	1.74e-10		2.25562	3.33e-07		AT5G14780.1 | Symbols: FDH | formate dehydrogenase | chr5:4777043-4779190 FORWARD LENGTH=384	gi|225452472|ref|XP_002278444.1| PREDICTED: hypothetical protein [Vitis vinifera]_x0001_gi|296087673|emb|CBI34929.3| unnamed protein product [Vitis vinifera]	vvi:100261093 hypothetical protein LOC100261093		GO:0010035:response to inorganic substance	GO:0016903:oxidoreductase activity, acting on the aldehyde or oxo group of donors,GO:0016614:oxidoreductase activity, acting on CH-OH group of donors	GO:0005622:intracellular,GO:0005737:cytoplasm,GO:0043229:intracellular organelle,GO:0043231:intracellular membrane-bound organelle,GO:0044424:intracellular part,GO:0044444:cytoplasmic part
gi|100423590|gb|BV682139.1|		62.1593	65.487	36.098	34.1513		-1.72196	4.53e-05		-1.82012	1.29e-07		No hits found	No hits found	No hits found		NO HITS FOUND	NO HITS FOUND	NO HITS FOUND
contig_19088		55.1512	65.5112	66.3916	85.8784		1.20381	0.000815073		1.55714	0.0203293		No hits found	No hits found	No hits found		NO HITS FOUND	NO HITS FOUND	NO HITS FOUND
contig_20571		73.2355	65.5676	37.2716	60.8421		-1.96492	0.000909869		-1.2037	0.0701274		AT5G20650.1 | Symbols: COPT5 | copper transporter 5 | chr5:6985481-6985921 REVERSE LENGTH=146	gi|255550423|ref|XP_002516262.1| copper transporter, putative [Ricinus communis]_x0001_gi|223544748|gb|EEF46264.1| copper transporter, putative [Ricinus communis]	rcu:RCOM_0711470 copper transporter, putative		GO:0009725:response to hormone stimulus,GO:0006810:transport,GO:0006811:ion transport	GO:0022891:substrate-specific transmembrane transporter activity	GO:0016020:membrane,GO:0031090:organelle membrane,GO:0005622:intracellular,GO:0043229:intracellular organelle,GO:0043231:intracellular membrane-bound organelle,GO:0044424:intracellular part,GO:0016020:membrane,GO:0031224:intrinsic to membrane,GO:0044425:membrane part
contig_15565		55.6363	65.6888	92.2365	80.7535		1.65785	0.00148798		1.45145	8.03e-05		AT4G20360.1 | Symbols: ATRAB8D, ATRABE1B, RABE1b | RAB GTPase homolog E1B | chr4:10990036-10991466 FORWARD LENGTH=476	gi|225456880|ref|XP_002277301.1| PREDICTED: similar to Elongation factor Tu, chloroplastic [Vitis vinifera]	vvi:100244975 similar to Elongation factor Tu, chloroplastic; K02358 elongation factor EF-Tu [EC:3.6.5.3]		GO:0006139:nucleobase, nucleoside, nucleotide and nucleic acid metabolic process,GO:0044248:cellular catabolic process	GO:0016817:hydrolase activity, acting on acid anhydrides,GO:0008135:translation factor activity, nucleic acid binding,GO:0017076:purine nucleotide binding,GO:0032553:ribonucleotide binding	GO:0005622:intracellular,GO:0005737:cytoplasm,GO:0043229:intracellular organelle,GO:0043231:intracellular membrane-bound organelle,GO:0044424:intracellular part,GO:0044444:cytoplasmic part
de_novo_11721		77.6991	65.7141	56.9124	46.3269		-1.36524	3.58e-05		-1.67719	4.96e-05		AT5G67360.1 | Symbols: ARA12 | Subtilase family protein | chr5:26872192-26874465 REVERSE LENGTH=757	gb|ABF70004.1| subtilisin-like serine proteinase, putative [Musa acuminata]	rcu:RCOM_0396690 Xylem serine proteinase 1 precursor, putative (EC:3.4.21.25)		GO:0019538:protein metabolic process,GO:0010191:mucilage metabolic process,GO:0003006:reproductive developmental process,GO:0048609:reproductive process in a multicellular organism	GO:0008233:peptidase activity	GO:0005618:cell wall,GO:0030312:external encapsulating structure
contig_52681		47.9793	65.8242	64.7405	78.8063		1.34934	0.00281284		1.64251	0.0627067		AT4G18250.1 | Symbols: | receptor serine/threonine kinase, putative | chr4:10087343-10091963 REVERSE LENGTH=853	gi|255545002|ref|XP_002513562.1| receptor serine/threonine kinase, putative [Ricinus communis]_x0001_gi|223547470|gb|EEF48965.1| receptor serine/threonine kinase, putative [Ricinus communis]	rcu:RCOM_1579690 receptor serine/threonine kinase, putative (EC:2.7.10.2)		GO:0019538:protein metabolic process,GO:0043283:biopolymer metabolic process,GO:0044260:cellular macromolecule metabolic process	GO:0016772:transferase activity, transferring phosphorus-containing groups,GO:0017076:purine nucleotide binding,GO:0032553:ribonucleotide binding	NO HITS FOUND
Contig4158		56.9381	66.0421	103.16	108.972		1.8118	8.94e-06		1.91387	5.71e-10		AT4G23500.1 | Symbols: | Pectin lyase-like superfamily protein | chr4:12264640-12267074 FORWARD LENGTH=495	gb|ABG34277.1| polygalacturonase [Eucalyptus globulus subsp. globulus]	rcu:RCOM_1616290 polygalacturonase, putative (EC:3.2.1.15)		GO:0045229:external encapsulating structure organization and biogenesis	GO:0016798:hydrolase activity, acting on glycosyl bonds	GO:0030312:external encapsulating structure,GO:0016020:membrane,GO:0031224:intrinsic to membrane,GO:0044425:membrane part
contig_6566		43.3936	66.3941	79.0372	93.119		1.8214	0.00781877		2.14592	0.0010262		AT4G31990.2 | Symbols: ASP5, AAT3, ATAAT1 | aspartate aminotransferase 5 | chr4:15471074-15473521 REVERSE LENGTH=453	gi|224092554|ref|XP_002309659.1| predicted protein [Populus trichocarpa]_x0001_gi|222855635|gb|EEE93182.1| predicted protein [Populus trichocarpa]	pop:POPTR_654206 aspartate transaminase (EC:2.6.1.1); K00813 aspartate aminotransferase [EC:2.6.1.1]		GO:0010035:response to inorganic substance,GO:0006082:organic acid metabolic process,GO:0006082:organic acid metabolic process,GO:0006519:amino acid and derivative metabolic process,GO:0009308:amine metabolic process,GO:0006082:organic acid metabolic process,GO:0006519:amino acid and derivative metabolic process,GO:0009308:amine metabolic process	GO:0016769:transferase activity, transferring nitrogenous groups	GO:0005622:intracellular,GO:0005737:cytoplasm,GO:0043229:intracellular organelle,GO:0043231:intracellular membrane-bound organelle,GO:0044424:intracellular part,GO:0044435:plastid part,GO:0044444:cytoplasmic part,GO:0044446:intracellular organelle part,GO:0005622:intracellular,GO:0005737:cytoplasm,GO:0043229:intracellular organelle,GO:0043231:intracellular membrane-bound organelle,GO:0044424:intr…
contig_39508		110.549	66.4649	51.7194	67.8849		-2.13748	0.491005		-1.62848	1.19e-11		AT5G64260.1 | Symbols: EXL2 | EXORDIUM like 2 | chr5:25703980-25704897 FORWARD LENGTH=305	gi|255569760|ref|XP_002525844.1| conserved hypothetical protein [Ricinus communis]_x0001_gi|223534849|gb|EEF36538.1| conserved hypothetical protein [Ricinus communis]	rcu:RCOM_0823860 hypothetical protein		NO HITS FOUND	GO:0016788:hydrolase activity, acting on ester bonds,GO:0016746:transferase activity, transferring acyl groups	GO:0005618:cell wall,GO:0030312:external encapsulating structure
contig_34191		27.3398	66.8382	142.741	147.777		5.221	5.21e-08		5.40521	3.87e-06		AT4G05390.1 | Symbols: ATRFNR1, RFNR1 | root FNR 1 | chr4:2738839-2740483 REVERSE LENGTH=378	gi|255564389|ref|XP_002523191.1| ferredoxin--NADP reductase, putative [Ricinus communis]_x0001_gi|223537598|gb|EEF39222.1| ferredoxin--NADP reductase, putative [Ricinus communis]	rcu:RCOM_1338000 ferredoxin--NADP reductase, putative (EC:1.18.1.2); K02641 ferredoxin--NADP+ reductase [EC:1.18.1.2]		NO HITS FOUND	GO:0009055:electron carrier activity,GO:0016730:oxidoreductase activity, acting on iron-sulfur proteins as donors,GO:0050662:coenzyme binding	GO:0005622:intracellular,GO:0005737:cytoplasm,GO:0043229:intracellular organelle,GO:0043231:intracellular membrane-bound organelle,GO:0044424:intracellular part,GO:0044444:cytoplasmic part
contig_38965		114.218	67.2489	51.9193	61.2585		-2.19991	0.0260296		-1.86452	0.00270687		No hits found	No hits found	No hits found		NO HITS FOUND	NO HITS FOUND	NO HITS FOUND
contig_95312		35.87	67.2952	126.334	113.372		3.52198	0.0642868		3.16063	0.0067897		AT2G45290.1 | Symbols: | Transketolase | chr2:18672737-18675589 FORWARD LENGTH=741	gi|255541252|ref|XP_002511690.1| transketolase, putative [Ricinus communis]_x0001_gi|223548870|gb|EEF50359.1| transketolase, putative [Ricinus communis]	rcu:RCOM_1611360 transketolase, putative (EC:2.2.1.1); K00615 transketolase [EC:2.2.1.1]		GO:0006970:response to osmotic stress,GO:0010035:response to inorganic substance	GO:0043169:cation binding,GO:0016744:transferase activity, transferring aldehyde or ketonic groups	GO:0005622:intracellular,GO:0005737:cytoplasm,GO:0009526:plastid envelope,GO:0031967:organelle envelope,GO:0043229:intracellular organelle,GO:0043231:intracellular membrane-bound organelle,GO:0044424:intracellular part,GO:0044435:plastid part,GO:0044444:cytoplasmic part,GO:0044446:intracellular organelle part,GO:0005622:intracellular,GO:0005737:cytoplasm,GO:0043229:intracellular organelle,GO:0043…
contig_65453		105.606	67.4586	38.4201	41.4517		-2.74872	0.0239213		-2.54769	0.00257364		AT2G17230.1 | Symbols: EXL5 | EXORDIUM like 5 | chr2:7494892-7495983 REVERSE LENGTH=363	No hits found	No hits found		NO HITS FOUND	NO HITS FOUND	NO HITS FOUND
contig_51507		84.1907	67.7662	51.3711	53.9121		-1.63888	2.64e-08		-1.56163	3.94e-09		AT5G66920.1 | Symbols: sks17 | SKU5 similar 17 | chr5:26722963-26725370 FORWARD LENGTH=546	gi|225468506|ref|XP_002270831.1| PREDICTED: hypothetical protein [Vitis vinifera]	vvi:100249552 hypothetical protein LOC100249552		NO HITS FOUND	GO:0016679:oxidoreductase activity, acting on diphenols and related substances as donors	GO:0005618:cell wall,GO:0030312:external encapsulating structure
contig_72791		93.0633	67.7901	59.8794	73.6912		-1.55418	0.310915		-1.26288	0.00929951		AT5G37770.1 | Symbols: TCH2, CML24 | EF hand calcium-binding protein family | chr5:14999075-14999560 REVERSE LENGTH=161	gi|224065172|ref|XP_002301699.1| predicted protein [Populus trichocarpa]_x0001_gi|118486509|gb|ABK95094.1| unknown [Populus trichocarpa]_x0001_gi|222843425|gb|EEE80972.1| predicted protein [Populus trichocarpa]	pop:POPTR_711309 hypothetical protein; K13448 calcium-binding protein CML		GO:0009314:response to radiation,GO:0048580:regulation of post-embryonic development,GO:0050793:regulation of developmental process,GO:0009725:response to hormone stimulus,GO:0006979:response to oxidative stress,GO:0007165:signal transduction,GO:0009314:response to radiation,GO:0019222:regulation of metabolic process,GO:0051171:regulation of nitrogen compound metabolic process,GO:0001101:response…	GO:0046872:metal ion binding	GO:0005622:intracellular,GO:0043229:intracellular organelle,GO:0043231:intracellular membrane-bound organelle,GO:0044424:intracellular part,GO:0016020:membrane
contig_257		51.0534	67.8693	68.0623	85.3429		1.33316	3.34e-05		1.67164	0.000165743		AT4G33640.1 | Symbols: | unknown protein; Has 30201 Blast hits to 17322 proteins in 780 species: Archae - 12; Bacteria - 1396; Metazoa - 17338; Fungi - 3422; Plants - 5037; Viruses - 0; Other Eukaryotes - 2996 (source: NCBI BLink). | chr4:16159727-16160211 REVERSE LENGTH=95	gi|224093270|ref|XP_002309860.1| predicted protein [Populus trichocarpa]_x0001_gi|222852763|gb|EEE90310.1| predicted protein [Populus trichocarpa]	pop:POPTR_718511 hypothetical protein		NO HITS FOUND	NO HITS FOUND	NO HITS FOUND
de_novo_11927		24.8753	67.9027	63.1467	61.3782		2.53852	8.8e-07		2.46743	2.52e-09		No hits found	No hits found	No hits found		NO HITS FOUND	NO HITS FOUND	NO HITS FOUND
de_novo_12070		101.37	68.0869	37.4593	52.0121		-2.70614	4.14e-05		-1.94897	0.00114928		AT1G62740.1 | Symbols: Hop2 | stress-inducible protein, putative | chr1:23231026-23233380 FORWARD LENGTH=571	ref|XP_002266303.1| PREDICTED: hypothetical protein, partial [Vitis vinifera]	vvi:100246116 hypothetical protein LOC100246116; K09553 stress-induced-phosphoprotein 1		NO HITS FOUND	NO HITS FOUND	NO HITS FOUND
Contig4287		37.6918	68.2579	78.6135	74.4201		2.08569	5.04e-06		1.97443	0.00135093		No hits found	No hits found	No hits found		NO HITS FOUND	NO HITS FOUND	NO HITS FOUND
contig_10844		44.5004	68.3519	74.2878	86.998		1.66937	0.0869378		1.95499	0.00598172		AT2G21580.2 | Symbols: | Ribosomal protein S25 family protein | chr2:9236629-9237510 FORWARD LENGTH=107	emb|CBI18574.3| unnamed protein product [Vitis vinifera]	vvi:100249356 hypothetical protein LOC100249356; K02975 small subunit ribosomal protein S25e		NO HITS FOUND	NO HITS FOUND	GO:0016020:membrane,GO:0031090:organelle membrane,GO:0005622:intracellular,GO:0005737:cytoplasm,GO:0005840:ribosome,GO:0015935:small ribosomal subunit,GO:0030529:ribonucleoprotein complex,GO:0033279:ribosomal subunit,GO:0043229:intracellular organelle,GO:0043232:intracellular non-membrane-bound organelle,GO:0044424:intracellular part,GO:0044444:cytoplasmic part,GO:0044446:intracellular organelle …
contig_8181		78.8115	68.4537	41.982	64.7331		-1.87727	0.00637531		-1.21748	0.0347792		AT3G57690.1 | Symbols: AGP23, ATAGP23 | arabinogalactan protein 23 | chr3:21384269-21384454 FORWARD LENGTH=61	gi|20279095|gb|AAM18712.1|AF497624_1 arabinogalactan-peptide AGP23 [Arabidopsis thaliana]	ath:AT3G57690 AGP23; AGP23 (ARABINOGALACTAN-PROTEIN 23)		NO HITS FOUND	NO HITS FOUND	GO:0016020:membrane,GO:0031224:intrinsic to membrane,GO:0044425:membrane part
contig_2399		94.9133	68.7072	68.8931	56.4138		-1.37769	0.110586		-1.68245	0.00292876		AT3G51150.2 | Symbols: | ATP binding microtubule motor family protein | chr3:19002006-19006509 FORWARD LENGTH=1054	gi|297735041|emb|CBI17403.3| unnamed protein product [Vitis vinifera]	vvi:100255732 hypothetical protein LOC100255732		NO HITS FOUND	NO HITS FOUND	NO HITS FOUND
contig_16294		45.2846	68.8005	63.0202	79.2589		1.39165	0.0339488		1.75024	3.87e-17		AT5G52200.1 | Symbols: | phosphoprotein phosphatase inhibitors | chr5:21202818-21204719 REVERSE LENGTH=191	gi|225470698|ref|XP_002263034.1| PREDICTED: hypothetical protein isoform 1 [Vitis vinifera]	vvi:100254986 hypothetical protein LOC100254986		NO HITS FOUND	NO HITS FOUND	NO HITS FOUND
contig_10937		139.522	68.8334	33.6982	42.2394		-4.14034	0.00236612		-3.30313	0.000801042		AT5G18170.1 | Symbols: GDH1 | glutamate dehydrogenase 1 | chr5:6006172-6008248 FORWARD LENGTH=411	ref|XP_002525427.1| glutamate dehydrogenase, putative [Ricinus communis]_x0001_gb|EEF36917.1| glutamate dehydrogenase, putative [Ricinus communis]	rcu:RCOM_1121650 glutamate dehydrogenase, putative (EC:1.4.1.3); K00261 glutamate dehydrogenase (NAD(P)+) [EC:1.4.1.3]		GO:0009314:response to radiation,GO:0006082:organic acid metabolic process,GO:0010035:response to inorganic substance,GO:0019222:regulation of metabolic process,GO:0006970:response to osmotic stress	GO:0043169:cation binding,GO:0046872:metal ion binding,GO:0016638:oxidoreductase activity, acting on the CH-NH2 group of donors,GO:0017076:purine nucleotide binding,GO:0032553:ribonucleotide binding	GO:0005622:intracellular,GO:0005737:cytoplasm,GO:0043229:intracellular organelle,GO:0043231:intracellular membrane-bound organelle,GO:0044424:intracellular part,GO:0044429:mitochondrial part,GO:0044444:cytoplasmic part,GO:0044446:intracellular organelle part
contig_7405		95.3549	68.9753	60.4139	60.6822		-1.57836	0.263959		-1.57138	0.00204934		AT4G01070.1 | Symbols: GT72B1, UGT72B1 | UDP-Glycosyltransferase superfamily protein | chr4:461858-463300 REVERSE LENGTH=480	gi|224127894|ref|XP_002320190.1| predicted protein [Populus trichocarpa]_x0001_gi|222860963|gb|EEE98505.1| predicted protein [Populus trichocarpa]	pop:POPTR_731288 hypothetical protein; K08237 hydroquinone glucosyltransferase [EC:2.4.1.218]		GO:0006970:response to osmotic stress,GO:0006805:xenobiotic metabolic process,GO:0009410:response to xenobiotic stimulus	GO:0016757:transferase activity, transferring glycosyl groups	NO HITS FOUND
contig_85501		84.1131	69.1183	57.9864	53.696		-1.45057	0.00973892		-1.56647	0.0048995		AT2G44160.1 | Symbols: MTHFR2 | methylenetetrahydrofolate reductase 2 | chr2:18262301-18265185 FORWARD LENGTH=594	gi|224095250|ref|XP_002310366.1| methylenetetrahydrofolate reductase [Populus trichocarpa]_x0001_gi|222853269|gb|EEE90816.1| methylenetetrahydrofolate reductase [Populus trichocarpa]	pop:POPTR_654300 MTHFR1; methylenetetrahydrofolate reductase (EC:1.5.1.20); K00297 methylenetetrahydrofolate reductase (NADPH) [EC:1.5.1.20]		GO:0006082:organic acid metabolic process,GO:0006519:amino acid and derivative metabolic process,GO:0006790:sulfur metabolic process,GO:0009308:amine metabolic process	GO:0016645:oxidoreductase activity, acting on the CH-NH group of donors	NO HITS FOUND
contig_29869		119.641	69.3361	65.3674	92.6624		-1.83029	0.00388342		-1.29115	0.100801		No hits found	gi|224056679|ref|XP_002298969.1| predicted protein [Populus trichocarpa]_x0001_gi|224147080|ref|XP_002336403.1| predicted protein [Populus trichocarpa]_x0001_gi|222834911|gb|EEE73360.1| predicted protein [Populus trichocarpa]_x0001_gi|222846227|gb|EEE83774.1| predicted protein [Populus trichocarpa]	pop:POPTR_677470 hypothetical protein		NO HITS FOUND	NO HITS FOUND	NO HITS FOUND
de_novo_11366		88.2662	69.6509	50.495	59.2238		-1.74802	0.131867		-1.49038	0.00498697		No hits found	No hits found	No hits found		NO HITS FOUND	NO HITS FOUND	NO HITS FOUND
de_novo_11646		47.5616	69.8824	82.498	79.5909		1.73455	0.0370427		1.67343	0.000578051		AT5G19530.2 | Symbols: ACL5 | S-adenosyl-L-methionine-dependent methyltransferases superfamily protein | chr5:6589176-6591070 REVERSE LENGTH=332	ref|XP_002281882.1| PREDICTED: hypothetical protein [Vitis vinifera]_x0001_emb|CBI26232.3| unnamed protein product [Vitis vinifera]	vvi:100258046 hypothetical protein LOC100258046; K00797 spermidine synthase [EC:2.5.1.16]		GO:0006519:amino acid and derivative metabolic process,GO:0009308:amine metabolic process,GO:0044249:cellular biosynthetic process,GO:0044271:nitrogen compound biosynthetic process,GO:0009653:anatomical structure morphogenesis,GO:0032989:cellular structure morphogenesis,GO:0009888:tissue development,GO:0048513:organ development,GO:0048731:system development	GO:0016765:transferase activity, transferring alkyl or aryl (other than methyl) groups	GO:0005622:intracellular,GO:0044424:intracellular part
contig_1407		45.8966	70.2316	88.1071	82.1082		1.91969	0.885268		1.78898	0.0102828		AT5G05000.1 | Symbols: TOC34, ATTOC34, OEP34 | translocon at the outer envelope membrane of chloroplasts 34 | chr5:1474262-1475772 REVERSE LENGTH=313	gi|225463249|ref|XP_002274573.1| PREDICTED: hypothetical protein [Vitis vinifera]_x0001_gi|296083376|emb|CBI23265.3| unnamed protein product [Vitis vinifera]	vvi:100257906 hypothetical protein LOC100257906		GO:0006810:transport,GO:0008104:protein localization,GO:0015031:protein transport,GO:0045184:establishment of protein localization,GO:0046907:intracellular transport,GO:0051641:cellular localization,GO:0051649:establishment of cellular localization,GO:0006139:nucleobase, nucleoside, nucleotide and nucleic acid metabolic process,GO:0044248:cellular catabolic process,GO:0051640:organelle localizati…	GO:0016817:hydrolase activity, acting on acid anhydrides,GO:0008320:protein transmembrane transporter activity,GO:0008565:protein transporter activity,GO:0022891:substrate-specific transmembrane transporter activity,GO:0017076:purine nucleotide binding,GO:0032553:ribonucleotide binding	GO:0016020:membrane,GO:0031224:intrinsic to membrane,GO:0044425:membrane part,GO:0005622:intracellular,GO:0005737:cytoplasm,GO:0009526:plastid envelope,GO:0016020:membrane,GO:0019867:outer membrane,GO:0031090:organelle membrane,GO:0031967:organelle envelope,GO:0031968:organelle outer membrane,GO:0042170:plastid membrane,GO:0043229:intracellular organelle,GO:0043231:intracellular membrane-bound or…
contig_12176		52.1429	70.2885	68.6436	84.4828		1.31645	0.00774261		1.62022	0.0992446		AT1G15370.1 | Symbols: | SNARE-like superfamily protein | chr1:5287135-5288375 FORWARD LENGTH=147	gb|ACU13609.1| unknown [Glycine max]	vvi:100245686 hypothetical protein LOC100245686		NO HITS FOUND	NO HITS FOUND	NO HITS FOUND
contig_13246		39.5392	70.4208	76.6945	92.0554		1.93971	0.00176911		2.32821	0.000209616		AT4G30220.1 | Symbols: RUXF | small nuclear ribonucleoprotein F | chr4:14803100-14804259 REVERSE LENGTH=88	gb|ACU14380.1| unknown [Glycine max]	pop:POPTR_578592 hypothetical protein; K11098 small nuclear ribonucleoprotein F		NO HITS FOUND	NO HITS FOUND	GO:0005622:intracellular,GO:0030529:ribonucleoprotein complex,GO:0044424:intracellular part,GO:0005622:intracellular,GO:0043229:intracellular organelle,GO:0043231:intracellular membrane-bound organelle,GO:0044424:intracellular part,GO:0005622:intracellular,GO:0043229:intracellular organelle,GO:0043232:intracellular non-membrane-bound organelle,GO:0044424:intracellular part
contig_22968		82.9811	70.5855	46.7409	55.2093		-1.77534	0.00429635		-1.50303	0.0058216		AT1G09560.1 | Symbols: GLP5 | germin-like protein 5 | chr1:3093896-3094639 FORWARD LENGTH=219	gi|255543062|ref|XP_002512594.1| Rhicadhesin receptor precursor, putative [Ricinus communis]_x0001_gi|223548555|gb|EEF50046.1| Rhicadhesin receptor precursor, putative [Ricinus communis]	rcu:RCOM_1437110 Rhicadhesin receptor precursor, putative (EC:1.15.1.1)		NO HITS FOUND	GO:0043169:cation binding,GO:0046872:metal ion binding	NO HITS FOUND
contig_5413		110.947	70.7514	56.7788	60.2916		-1.95402	0.000130691		-1.84017	0.000776562		AT3G11280.2 | Symbols: | Duplicated homeodomain-like superfamily protein | chr3:3533477-3534393 REVERSE LENGTH=263	gi|56605378|emb|CAI30890.1| putative MYB transcription factor [Cucumis sativus]	vvi:100255200 hypothetical protein LOC100255200		NO HITS FOUND	NO HITS FOUND	NO HITS FOUND
contig_1013		52.9899	71.0357	87.4021	83.4211		1.64941	0.00578448		1.57428	0.1616		AT5G15610.2 | Symbols: | Proteasome component (PCI) domain protein | chr5:5079579-5081929 FORWARD LENGTH=413	ref|XP_002280247.1| PREDICTED: hypothetical protein [Vitis vinifera]_x0001_emb|CBI21203.3| unnamed protein product [Vitis vinifera]	vvi:100251424 hypothetical protein LOC100251424		NO HITS FOUND	NO HITS FOUND	NO HITS FOUND
de_novo_11343		20.4053	71.2079	164.298	178.76		8.0517	1.55e-06		8.76046	1.67e-07		No hits found	No hits found	No hits found		NO HITS FOUND	NO HITS FOUND	NO HITS FOUND
contig_57490		50.7634	71.2404	95.7967	89.8733		1.88712	7.04e-06		1.77043	0.00273495		AT1G21410.1 | Symbols: SKP2A | F-box/RNI-like superfamily protein | chr1:7497479-7499386 FORWARD LENGTH=360	gi|255558466|ref|XP_002520258.1| F-box/LRR-repeat protein, putative [Ricinus communis]_x0001_gi|223540477|gb|EEF42044.1| F-box/LRR-repeat protein, putative [Ricinus communis]	rcu:RCOM_0559620 F-box/LRR-repeat protein, putative		GO:0009057:macromolecule catabolic process,GO:0019538:protein metabolic process,GO:0043283:biopolymer metabolic process,GO:0044248:cellular catabolic process,GO:0044260:cellular macromolecule metabolic process,GO:0019538:protein metabolic process,GO:0043283:biopolymer metabolic process,GO:0044260:cellular macromolecule metabolic process,GO:0009266:response to temperature stimulus,GO:0009408:respo…	GO:0016879:ligase activity, forming carbon-nitrogen bonds	GO:0005622:intracellular,GO:0043229:intracellular organelle,GO:0043231:intracellular membrane-bound organelle,GO:0044424:intracellular part,GO:0000151:ubiquitin ligase complex,GO:0005622:intracellular,GO:0044424:intracellular part
gi|32163710|gb|CD669040.1|CD669040		250.301	71.3526	96.3565	91.2975		-2.59766	0.0052803		-2.7416	0.379828		AT5G45890.1 | Symbols: SAG12 | senescence-associated gene 12 | chr5:18613300-18614759 FORWARD LENGTH=346	gi|319826926|gb|ADV74756.1| cysteine protease [Lactuca sativa]	rcu:RCOM_1014640 cysteine protease, putative (EC:1.3.1.74)		NO HITS FOUND	NO HITS FOUND	NO HITS FOUND
de_novo_11992		115.034	71.4086	46.7	64.7596		-2.46326	0.000826259		-1.77633	0.0367944		No hits found	No hits found	No hits found		NO HITS FOUND	NO HITS FOUND	NO HITS FOUND
contig_18643		56.5081	71.417	94.4287	69.4674		1.67107	3.13e-15		1.22934	4.04e-12		AT5G63530.2 | Symbols: ATFP3, FP3 | farnesylated protein 3 | chr5:25433423-25435614 FORWARD LENGTH=340	gi|255633318|gb|ACU17016.1| unknown [Glycine max]	pop:POPTR_1080124 hypothetical protein		NO HITS FOUND	NO HITS FOUND	NO HITS FOUND
contig_26243		194.032	71.4905	16.0462	20.9801		-12.0921	0.00488613		-9.24841	0.00560772		AT5G52640.1 | Symbols: HSP81-1, ATHS83, HSP81.1, HSP83, ATHSP90.1, AtHsp90-1, HSP90.1 | heat shock protein 90.1 | chr5:21352542-21355147 FORWARD LENGTH=705	gi|255545176|ref|XP_002513649.1| heat shock protein, putative [Ricinus communis]_x0001_gi|223547557|gb|EEF49052.1| heat shock protein, putative [Ricinus communis]	rcu:RCOM_1582180 heat shock protein, putative; K04079 molecular chaperone HtpG		GO:0009617:response to bacterium,GO:0042742:defense response to bacterium,GO:0051707:response to other organism,GO:0019538:protein metabolic process,GO:0044260:cellular macromolecule metabolic process	GO:0017076:purine nucleotide binding,GO:0032553:ribonucleotide binding	GO:0005622:intracellular,GO:0044424:intracellular part
contig_26534		49.6521	71.6434	71.4526	84.5994		1.43907	5.94e-07		1.70384	2.91e-07		AT3G27210.1 | Symbols: | unknown protein; FUNCTIONS IN: molecular_function unknown; INVOLVED IN: N-terminal protein myristoylation; LOCATED IN: plasma membrane; EXPRESSED IN: 22 plant structures; EXPRESSED DURING: 13 growth stages; BEST Arabidopsis thaliana protein match is: unknown protein (TAIR:AT5G40860.1); Has 133 Blast hits to 98 proteins in 25 species: Archae - 0; Bacteria - 6; Metazoa - 32…	gi|225452132|ref|XP_002262897.1| PREDICTED: hypothetical protein [Vitis vinifera]	vvi:100247546 hypothetical protein LOC100247546		NO HITS FOUND	NO HITS FOUND	NO HITS FOUND
de_novo_11462		75.4872	71.7128	160.808	120.541		2.13027	8.5e-15		1.59684	5.76e-17		AT3G22550.1 | Symbols: | Protein of unknown function (DUF581) | chr3:7991827-7992805 REVERSE LENGTH=267	ref|XP_002282784.1| PREDICTED: hypothetical protein [Vitis vinifera]	vvi:100245904 hypothetical protein LOC100245904		NO HITS FOUND	NO HITS FOUND	NO HITS FOUND
contig_27166		142.292	72.323	21.3831	28.0372		-6.65441	9.34e-05		-5.07512	0.0881642		AT3G12580.1 | Symbols: HSP70, ATHSP70 | heat shock protein 70 | chr3:3991487-3993689 REVERSE LENGTH=650	gi|224113495|ref|XP_002332589.1| predicted protein [Populus trichocarpa]_x0001_gi|222832927|gb|EEE71404.1| predicted protein [Populus trichocarpa]	pop:POPTR_1118968 hypothetical protein; K03283 heat shock 70kDa protein 1/8		NO HITS FOUND	GO:0016627:oxidoreductase activity, acting on the CH-CH group of donors	NO HITS FOUND
contig_11195		34.2462	72.7021	73.0309	78.2935		2.13253	0.0060706		2.2862	0.0645034		AT1G19530.1 | Symbols: | unknown protein; FUNCTIONS IN: molecular_function unknown; INVOLVED IN: N-terminal protein myristoylation, anaerobic respiration; LOCATED IN: cellular_component unknown; EXPRESSED IN: leaf apex, inflorescence meristem, hypocotyl, root, flower; EXPRESSED DURING: petal differentiation and expansion stage; Has 47 Blast hits to 47 proteins in 13 species: Archae - 0; Bacteria …	ref|XP_002510407.1| conserved hypothetical protein [Ricinus communis]_x0001_gb|EEF52594.1| conserved hypothetical protein [Ricinus communis]	rcu:RCOM_1594870 hypothetical protein		GO:0015980:energy derivation by oxidation of organic compounds	NO HITS FOUND	NO HITS FOUND
contig_20180		66.5616	72.823	36.6834	55.934		-1.81449	8.86e-05		-1.19	6.64e-09		AT1G73500.1 | Symbols: ATMKK9, MKK9 | MAP kinase kinase 9 | chr1:27639419-27640351 REVERSE LENGTH=310	gi|225456228|ref|XP_002283080.1| PREDICTED: hypothetical protein [Vitis vinifera]	vvi:100254418 hypothetical protein LOC100254418		GO:0006793:phosphorus metabolic process,GO:0019538:protein metabolic process,GO:0043283:biopolymer metabolic process,GO:0044260:cellular macromolecule metabolic process,GO:0007165:signal transduction,GO:0006725:aromatic compound metabolic process,GO:0044249:cellular biosynthetic process,GO:0046217:indole phytoalexin metabolic process,GO:0046483:heterocycle metabolic process,GO:0052314:phytoalexin…	GO:0016772:transferase activity, transferring phosphorus-containing groups,GO:0017076:purine nucleotide binding,GO:0032553:ribonucleotide binding,GO:0019887:protein kinase regulator activity	NO HITS FOUND
CU398716		57.4821	72.9204	86.199	112.091		1.49958	0.0468756		1.95001	0.000655463		No hits found	No hits found	No hits found		NO HITS FOUND	NO HITS FOUND	NO HITS FOUND
de_novo_11437		107.375	72.9967	46.905	57.0944		-2.28921	0.00323398		-1.88066	0.338935		No hits found	No hits found	No hits found		NO HITS FOUND	NO HITS FOUND	NO HITS FOUND
Contig3668		91.532	73.0401	57.7756	64.6251		-1.58427	9.25e-17		-1.41635	5.7e-09		AT5G04390.1 | Symbols: | C2H2-type zinc finger family protein | chr5:1239166-1240254 FORWARD LENGTH=362	emb|CBI17130.3| unnamed protein product [Vitis vinifera]	vvi:100246559 hypothetical protein LOC100246559		NO HITS FOUND	NO HITS FOUND	NO HITS FOUND
Contig5161		51.4625	73.093	83.8029	81.9177		1.62843	0.00702833		1.59179	0.000380809		No hits found	No hits found	No hits found		NO HITS FOUND	NO HITS FOUND	NO HITS FOUND
contig_27450		83.1496	73.2467	34.5983	42.3157		-2.40329	0.00133174		-1.96498	0.00144782		AT4G03500.1 | Symbols: | Ankyrin repeat family protein | chr4:1553453-1556571 FORWARD LENGTH=652	gi|224127174|ref|XP_002329418.1| predicted protein [Populus trichocarpa]_x0001_gi|222870468|gb|EEF07599.1| predicted protein [Populus trichocarpa]	pop:POPTR_580386 hypothetical protein		NO HITS FOUND	NO HITS FOUND	NO HITS FOUND
contig_20396		85.9599	73.4577	30.8265	41.5755		-2.78851	0.0480631		-2.06756	0.00252592		No hits found	No hits found	No hits found		NO HITS FOUND	NO HITS FOUND	NO HITS FOUND
contig_17819		75.877	73.758	38.7531	56.8003		-1.95796	0.000595151		-1.33586	0.286228		No hits found	No hits found	No hits found		NO HITS FOUND	NO HITS FOUND	NO HITS FOUND
contig_18874		50.8581	73.7781	74.7229	80.5654		1.46924	0.000100882		1.58412	2.64e-06		AT3G62840.1 | Symbols: | Small nuclear ribonucleoprotein family protein | chr3:23235727-23236615 REVERSE LENGTH=109	gi|255629692|gb|ACU15195.1| unknown [Glycine max]	rcu:RCOM_1148620 small nuclear ribonucleoprotein sm d2, putative; K11096 small nuclear ribonucleoprotein D2		NO HITS FOUND	NO HITS FOUND	GO:0005622:intracellular,GO:0030529:ribonucleoprotein complex,GO:0044424:intracellular part,GO:0005622:intracellular,GO:0043229:intracellular organelle,GO:0043231:intracellular membrane-bound organelle,GO:0044424:intracellular part,GO:0005622:intracellular,GO:0043229:intracellular organelle,GO:0043232:intracellular non-membrane-bound organelle,GO:0044424:intracellular part
contig_11585		102.447	74.1934	61.9309	73.4884		-1.65421	0.000259393		-1.39406	0.00399552		AT1G68795.1 | Symbols: CLE12 | CLAVATA3/ESR-RELATED 12 | chr1:25841079-25841435 REVERSE LENGTH=118	ref|XP_002524398.1| CLE12, putative [Ricinus communis]_x0001_gb|EEF38009.1| CLE12, putative [Ricinus communis]	rcu:RCOM_0704800 CLE12, putative		GO:0050794:regulation of cellular process	NO HITS FOUND	NO HITS FOUND
contig_21701		126.815	74.1934	55.0659	60.0704		-2.30297	0.000210364		-2.11111	0.000394433		No hits found	No hits found	No hits found		NO HITS FOUND	NO HITS FOUND	NO HITS FOUND
contig_27152		47.9211	74.4165	89.2608	93.9247		1.86266	6.78e-07		1.95999	4.11e-05		AT1G48600.2 | Symbols: PMEAMT, AtPMEAMT | S-adenosyl-L-methionine-dependent methyltransferases superfamily protein | chr1:17966074-17969077 FORWARD LENGTH=491	gi|225456147|ref|XP_002282182.1| PREDICTED: hypothetical protein [Vitis vinifera]_x0001_gi|297734321|emb|CBI15568.3| unnamed protein product [Vitis vinifera]	vvi:100254279 hypothetical protein LOC100254279		GO:0009059:macromolecule biosynthetic process,GO:0019538:protein metabolic process,GO:0043283:biopolymer metabolic process,GO:0044260:cellular macromolecule metabolic process,GO:0006629:lipid metabolic process,GO:0044255:cellular lipid metabolic process,GO:0006730:one-carbon compound metabolic process	GO:0016741:transferase activity, transferring one-carbon groups,GO:0016746:transferase activity, transferring acyl groups	GO:0005622:intracellular,GO:0044424:intracellular part
contig_79377		66.075	74.5007	39.5559	55.3544		-1.67042	7.41e-10		-1.19367	6.72e-15		AT4G21970.1 | Symbols: | Protein of unknown function, DUF584 | chr4:11653633-11654106 FORWARD LENGTH=157	gi|255645861|gb|ACU23421.1| unknown [Glycine max]	vvi:100241845 hypothetical protein LOC100241845		NO HITS FOUND	NO HITS FOUND	NO HITS FOUND
Contig3990		63.1296	74.5385	83.9057	98.9109		1.3291	2.18e-08		1.56679	0.00166098		AT4G38970.1 | Symbols: FBA2 | fructose-bisphosphate aldolase 2 | chr4:18163714-18165659 REVERSE LENGTH=398	gb|ABK96482.1| unknown [Populus trichocarpa x Populus deltoides]	vvi:100255859 hypothetical protein LOC100255859; K01623 fructose-bisphosphate aldolase, class I [EC:4.1.2.13]		GO:0005975:carbohydrate metabolic process,GO:0006066:alcohol metabolic process,GO:0009057:macromolecule catabolic process,GO:0044248:cellular catabolic process	GO:0016830:carbon-carbon lyase activity	NO HITS FOUND
de_novo_11915		55.345	74.5505	91.2651	89.1796		1.64902	0.000314351		1.61134	6.11e-05		AT1G70710.1 | Symbols: ATGH9B1, CEL1, GH9B1 | glycosyl hydrolase 9B1 | chr1:26659356-26662962 REVERSE LENGTH=492	ref|XP_002527779.1| endo-1,4-beta-glucanase, putative [Ricinus communis]_x0001_gb|EEF34589.1| endo-1,4-beta-glucanase, putative [Ricinus communis]	rcu:RCOM_0628760 endo-1,4-beta-glucanase, putative (EC:3.2.1.4)		NO HITS FOUND	GO:0016798:hydrolase activity, acting on glycosyl bonds	NO HITS FOUND
contig_25408		50.0293	74.5876	77.8661	90.0229		1.55641	3.39e-31		1.79941	5.4e-10		AT5G20160.1 | Symbols: | Ribosomal protein L7Ae/L30e/S12e/Gadd45 family protein | chr5:6804075-6805102 REVERSE LENGTH=128	gi|255632312|gb|ACU16514.1| unknown [Glycine max]	rcu:RCOM_0222550 ribosomal protein l7ae, putative; K12845 U4/U6 small nuclear ribonucleoprotein SNU13		GO:0022613:ribonucleoprotein complex biogenesis and assembly	NO HITS FOUND	GO:0005622:intracellular,GO:0043229:intracellular organelle,GO:0043232:intracellular non-membrane-bound organelle,GO:0044424:intracellular part
contig_2513		46.1864	74.6278	77.4216	92.8876		1.67629	0.00149527		2.01115	0.0203086		AT4G29410.2 | Symbols: | Ribosomal L28e protein family | chr4:14468439-14469964 REVERSE LENGTH=143	gi|89258491|gb|ABD65459.1| putative ribosomal protein L28 [Gossypium hirsutum]	rcu:RCOM_1485620 60S ribosomal protein L28, putative; K02903 large subunit ribosomal protein L28e		GO:0022613:ribonucleoprotein complex biogenesis and assembly	NO HITS FOUND	GO:0005622:intracellular,GO:0005737:cytoplasm,GO:0005840:ribosome,GO:0030529:ribonucleoprotein complex,GO:0033279:ribosomal subunit,GO:0043229:intracellular organelle,GO:0043232:intracellular non-membrane-bound organelle,GO:0044424:intracellular part,GO:0044444:cytoplasmic part,GO:0044446:intracellular organelle part,GO:0016020:membrane,GO:0030312:external encapsulating structure,GO:0005622:intra…
contig_2108		53.0599	74.7381	91.5514	92.3286		1.72543	3.03e-05		1.74008	8.14e-05		AT3G05060.1 | Symbols: | NOP56-like pre RNA processing ribonucleoprotein | chr3:1413174-1415564 REVERSE LENGTH=533	gi|225451185|ref|XP_002273273.1| PREDICTED: hypothetical protein [Vitis vinifera]	vvi:100248675 hypothetical protein LOC100248675		NO HITS FOUND	NO HITS FOUND	GO:0005622:intracellular,GO:0043229:intracellular organelle,GO:0043232:intracellular non-membrane-bound organelle,GO:0044424:intracellular part
de_novo_12181		95.1814	74.928	37.8934	65.4505		-2.51182	0.0636195		-1.45425	0.00931341		No hits found	No hits found	No hits found		NO HITS FOUND	NO HITS FOUND	NO HITS FOUND
Contig5032		52.8966	75.1011	81.2104	84.6989		1.53527	2.93e-07		1.60122	1.32e-10		AT3G49470.1 | Symbols: NACA2 | nascent polypeptide-associated complex subunit alpha-like protein 2 | chr3:18341072-18342273 FORWARD LENGTH=217	gi|225455197|ref|XP_002270020.1| PREDICTED: hypothetical protein [Vitis vinifera]_x0001_gi|302143993|emb|CBI23098.3| unnamed protein product [Vitis vinifera]	vvi:100246856 hypothetical protein LOC100246856; K03626 nascent polypeptide-associated complex subunit alpha		NO HITS FOUND	NO HITS FOUND	NO HITS FOUND
contig_6538		55.4371	75.3494	68.0996	94.222		1.22841	0.01928		1.69962	1.51e-14		AT1G31340.1 | Symbols: RUB1, NEDD8, ATRUB1 | related to ubiquitin 1 | chr1:11218076-11219417 REVERSE LENGTH=156	gi|255572315|ref|XP_002527096.1| ubiquitin 1, putative [Ricinus communis]_x0001_gi|223533519|gb|EEF35259.1| ubiquitin 1, putative [Ricinus communis]	rcu:RCOM_0296730 ubiquitin 1, putative		NO HITS FOUND	NO HITS FOUND	GO:0005622:intracellular,GO:0043229:intracellular organelle,GO:0043231:intracellular membrane-bound organelle,GO:0044424:intracellular part
contig_17845		51.3362	75.3968	75.573	106.196		1.47212	0.00814773		2.06864	0.15786		AT1G60870.1 | Symbols: MEE9 | maternal effect embryo arrest 9 | chr1:22409712-22410227 FORWARD LENGTH=147	gi|255628885|gb|ACU14787.1| unknown [Glycine max]	vvi:100261813 hypothetical protein LOC100261813		GO:0003006:reproductive developmental process,GO:0048229:gametophyte development	NO HITS FOUND	GO:0016020:membrane
de_novo_12040		93.5498	75.6066	63.0484	55.8299		-1.48378	0.000208795		-1.67562	0.000365926		AT2G35860.1 | Symbols: FLA16 | FASCICLIN-like arabinogalactan protein 16 precursor | chr2:15059859-15061810 FORWARD LENGTH=445	ref|XP_002270606.1| PREDICTED: hypothetical protein [Vitis vinifera]	vvi:100265008 hypothetical protein LOC100265008		NO HITS FOUND	NO HITS FOUND	NO HITS FOUND
gi|100423725|gb|BV682184.1|		72.2106	75.6592	37.0996	31.5923		-1.9464	1.22e-15		-2.2857	1.23e-15		No hits found	No hits found	No hits found		NO HITS FOUND	NO HITS FOUND	NO HITS FOUND
contig_2928		80.2985	75.689	43.0763	59.2573		-1.8641	0.00509606		-1.35508	0.0054897		AT3G45600.1 | Symbols: TET3 | tetraspanin3 | chr3:16733973-16735854 REVERSE LENGTH=285	gi|255570765|ref|XP_002526335.1| conserved hypothetical protein [Ricinus communis]_x0001_gi|223534294|gb|EEF36006.1| conserved hypothetical protein [Ricinus communis]	rcu:RCOM_1398810 hypothetical protein		NO HITS FOUND	NO HITS FOUND	GO:0016020:membrane,GO:0031224:intrinsic to membrane,GO:0044425:membrane part
contig_38576		111.12	76.0204	67.4235	104.695		-1.64809	1.71e-06		-1.06136	5.06e-09		No hits found	No hits found	No hits found		NO HITS FOUND	NO HITS FOUND	NO HITS FOUND
contig_24391		88.4435	76.1056	52.1815	68.7209		-1.69492	8.01e-06		-1.28699	9.6e-06		AT5G43070.1 | Symbols: WPP1 | WPP domain protein 1 | chr5:17289259-17289726 REVERSE LENGTH=155	gi|225458749|ref|XP_002285058.1| PREDICTED: hypothetical protein [Vitis vinifera]	vvi:100262685 hypothetical protein LOC100262685		NO HITS FOUND	NO HITS FOUND	GO:0005622:intracellular,GO:0043229:intracellular organelle,GO:0043231:intracellular membrane-bound organelle,GO:0044424:intracellular part
contig_26357		58.6677	76.3106	88.2267	90.3381		1.50384	0.0101255		1.53983	9.64e-07		AT5G67370.1 | Symbols: | Protein of unknown function (DUF1230) | chr5:26877667-26879465 REVERSE LENGTH=327	gi|225438936|ref|XP_002284127.1| PREDICTED: hypothetical protein [Vitis vinifera]_x0001_gi|147834799|emb|CAN75014.1| hypothetical protein VITISV_039949 [Vitis vinifera]_x0001_gi|296087349|emb|CBI33723.3| unnamed protein product [Vitis vinifera]	vvi:100264675 hypothetical protein LOC100264675		NO HITS FOUND	NO HITS FOUND	GO:0005622:intracellular,GO:0043229:intracellular organelle,GO:0043231:intracellular membrane-bound organelle,GO:0044424:intracellular part
de_novo_11641		41.3977	76.4613	87.6294	105.663		2.11677	2.19e-25		2.5524	7.9e-34		No hits found	No hits found	No hits found		NO HITS FOUND	NO HITS FOUND	NO HITS FOUND
contig_20377		54.5639	76.8715	111.957	114.944		2.05186	0.00367679		2.10659	0.0401885		AT5G41670.2 | Symbols: | 6-phosphogluconate dehydrogenase family protein | chr5:16665647-16667110 REVERSE LENGTH=487	gi|225426063|ref|XP_002275970.1| PREDICTED: hypothetical protein [Vitis vinifera]	vvi:100241717 hypothetical protein LOC100241717; K00033 6-phosphogluconate dehydrogenase [EC:1.1.1.44]		GO:0005975:carbohydrate metabolic process,GO:0006066:alcohol metabolic process,GO:0009057:macromolecule catabolic process,GO:0044248:cellular catabolic process,GO:0010035:response to inorganic substance,GO:0009743:response to carbohydrate stimulus,GO:0010033:response to organic substance,GO:0006970:response to osmotic stress	GO:0016614:oxidoreductase activity, acting on CH-OH group of donors	GO:0005622:intracellular,GO:0005737:cytoplasm,GO:0043229:intracellular organelle,GO:0043231:intracellular membrane-bound organelle,GO:0044424:intracellular part,GO:0044444:cytoplasmic part
contig_8150		98.2439	76.9524	53.9186	67.6567		-1.82208	0.00137197		-1.45209	0.000157876		AT1G45688.1 | Symbols: | unknown protein; FUNCTIONS IN: molecular_function unknown; INVOLVED IN: biological_process unknown; LOCATED IN: plasma membrane; EXPRESSED IN: 22 plant structures; EXPRESSED DURING: 13 growth stages; BEST Arabidopsis thaliana protein match is: unknown protein (TAIR:AT5G42860.1); Has 258 Blast hits to 242 proteins in 39 species: Archae - 0; Bacteria - 11; Metazoa - 10; Fun…	gi|224137562|ref|XP_002327157.1| predicted protein [Populus trichocarpa]_x0001_gi|222835472|gb|EEE73907.1| predicted protein [Populus trichocarpa]	pop:POPTR_677872 hypothetical protein		NO HITS FOUND	NO HITS FOUND	GO:0016020:membrane
contig_19717		94.0467	76.9998	74.3207	53.6689		-1.26542	0.0304111		-1.75235	0.00626459		AT5G53460.3 | Symbols: GLT1 | NADH-dependent glutamate synthase 1 | chr5:21700518-21709629 FORWARD LENGTH=2208	gi|255544986|ref|XP_002513554.1| glutamate synthase, putative [Ricinus communis]_x0001_gi|223547462|gb|EEF48957.1| glutamate synthase, putative [Ricinus communis]	rcu:RCOM_1579610 glutamate synthase, putative (EC:1.4.1.14); K00264 glutamate synthase (NADPH/NADH) [EC:1.4.1.13 1.4.1.14]		GO:0006082:organic acid metabolic process,GO:0006519:amino acid and derivative metabolic process,GO:0009308:amine metabolic process	GO:0016638:oxidoreductase activity, acting on the CH-NH2 group of donors,GO:0043169:cation binding,GO:0046872:metal ion binding,GO:0051536:iron-sulfur cluster binding,GO:0050662:coenzyme binding	GO:0005622:intracellular,GO:0005737:cytoplasm,GO:0043229:intracellular organelle,GO:0043231:intracellular membrane-bound organelle,GO:0044424:intracellular part,GO:0044444:cytoplasmic part
contig_3905		95.0904	77.0777	62.1128	66.6401		-1.53093	0.00570819		-1.42692	0.000485634		AT1G14920.1 | Symbols: GAI, RGA2 | GRAS family transcription factor family protein | chr1:5149414-5151015 FORWARD LENGTH=533	gi|238821220|gb|ACR58455.1| GAI/RGA protein [Gossypium hirsutum]	pop:POPTR_566478 GRAS88; DELLA domain GRAS family transcription factor GAI/RGA1		GO:0009791:post-embryonic development,GO:0009845:seed germination,GO:0010029:regulation of seed germination,GO:0050793:regulation of developmental process,GO:0051239:regulation of multicellular organismal process,GO:0007165:signal transduction,GO:0009725:response to hormone stimulus,GO:0009966:regulation of signal transduction,GO:0050794:regulation of cellular process,GO:0006810:transport,GO:0010…	NO HITS FOUND	GO:0005622:intracellular,GO:0043229:intracellular organelle,GO:0043231:intracellular membrane-bound organelle,GO:0044424:intracellular part
contig_2354		115.004	77.4266	63.8663	103.653		-1.80069	2.04e-19		-1.10951	2.22e-19		AT2G36320.1 | Symbols: | A20/AN1-like zinc finger family protein | chr2:15229388-15229873 FORWARD LENGTH=161	gi|255631880|gb|ACU16307.1| unknown [Glycine max]	rcu:RCOM_1280190 zinc finger protein, putative		GO:0009743:response to carbohydrate stimulus,GO:0010033:response to organic substance	GO:0043169:cation binding,GO:0046872:metal ion binding	NO HITS FOUND
contig_17331		84.9557	77.6184	39.3415	53.7889		-2.15944	1.73e-05		-1.57943	0.0923363		AT4G03500.1 | Symbols: | Ankyrin repeat family protein | chr4:1553453-1556571 FORWARD LENGTH=652	gi|302143275|emb|CBI21836.3| unnamed protein product [Vitis vinifera]	vvi:100243645 hypothetical protein LOC100243645		NO HITS FOUND	NO HITS FOUND	NO HITS FOUND
de_novo_11546		78.6773	77.6299	136.117	130.75		1.73006	0.000804889		1.66186	0.0967166		AT3G61490.3 | Symbols: | Pectin lyase-like superfamily protein | chr3:22758439-22760137 FORWARD LENGTH=476	ref|XP_002301370.1| predicted protein [Populus trichocarpa]_x0001_gb|EEE80643.1| predicted protein [Populus trichocarpa]	pop:POPTR_644497 hypothetical protein		GO:0045229:external encapsulating structure organization and biogenesis	GO:0016798:hydrolase activity, acting on glycosyl bonds	GO:0016020:membrane,GO:0031224:intrinsic to membrane,GO:0044425:membrane part
de_novo_12130		90.9046	77.7886	60.1494	49.8173		-1.51131	0.54542		-1.82476	8.5e-05		No hits found	No hits found	No hits found		NO HITS FOUND	NO HITS FOUND	NO HITS FOUND
contig_23700		187.384	77.8526	123.141	140.423		-1.5217	0.0015385		-1.33443	5.52e-07		AT5G57560.1 | Symbols: TCH4, XTH22 | Xyloglucan endotransglucosylase/hydrolase family protein | chr5:23307296-23308235 REVERSE LENGTH=284	gi|255570535|ref|XP_002526225.1| conserved hypothetical protein [Ricinus communis]_x0001_gi|223534464|gb|EEF36166.1| conserved hypothetical protein [Ricinus communis]	rcu:RCOM_1629800 hypothetical protein		NO HITS FOUND	GO:0016757:transferase activity, transferring glycosyl groups	GO:0030312:external encapsulating structure
contig_7605		56.1692	77.903	91.748	82.5671		1.63342	0.00787682		1.46997	0.000824283		AT5G04590.1 | Symbols: SIR | sulfite reductase | chr5:1319404-1322298 FORWARD LENGTH=642	gi|255544868|ref|XP_002513495.1| Sulfite reductase [ferredoxin], putative [Ricinus communis]_x0001_gi|223547403|gb|EEF48898.1| Sulfite reductase [ferredoxin], putative [Ricinus communis]	rcu:RCOM_1577810 Sulfite reductase [ferredoxin], putative (EC:1.8.7.1); K00392 sulfite reductase (ferredoxin) [EC:1.8.7.1]		GO:0006970:response to osmotic stress	GO:0051536:iron-sulfur cluster binding,GO:0043169:cation binding,GO:0046872:metal ion binding,GO:0016667:oxidoreductase activity, acting on sulfur group of donors	GO:0005622:intracellular,GO:0005737:cytoplasm,GO:0009526:plastid envelope,GO:0031967:organelle envelope,GO:0043229:intracellular organelle,GO:0043231:intracellular membrane-bound organelle,GO:0044424:intracellular part,GO:0044435:plastid part,GO:0044444:cytoplasmic part,GO:0044446:intracellular organelle part,GO:0005622:intracellular,GO:0005737:cytoplasm,GO:0043229:intracellular organelle,GO:0043…
contig_383		87.9608	78.3152	53.8991	67.3013		-1.63195	6.7e-06		-1.30697	4.69e-10		AT1G28135.1 | Symbols: | unknown protein; FUNCTIONS IN: molecular_function unknown; INVOLVED IN: biological_process unknown; LOCATED IN: chloroplast; Has 7 Blast hits to 7 proteins in 1 species: Archae - 0; Bacteria - 0; Metazoa - 0; Fungi - 0; Plants - 7; Viruses - 0; Other Eukaryotes - 0 (source: NCBI BLink). | chr1:9829332-9829487 FORWARD LENGTH=51	gi|90419459|ref|ZP_01227369.1| conserved hypothetical protein [Aurantimonas manganoxydans SI85-9A1]_x0001_gi|90336396|gb|EAS50137.1| conserved hypothetical protein [Aurantimonas manganoxydans SI85-9A1]	rty:RT0201 hypothetical protein		NO HITS FOUND	NO HITS FOUND	NO HITS FOUND
gi|32163748|gb|CD669078.1|CD669078		27.4515	78.3329	183.97	168.086		6.70165	0.0042576		6.12303	0.00555877		AT2G15620.1 | Symbols: NIR1, NIR, ATHNIR | nitrite reductase 1 | chr2:6810552-6812666 FORWARD LENGTH=586	gi|224123494|ref|XP_002330328.1| predicted protein [Populus trichocarpa]_x0001_gi|222871363|gb|EEF08494.1| predicted protein [Populus trichocarpa]	pop:POPTR_837131 nitrite reductase (EC:1.7.7.1); K00366 ferredoxin-nitrite reductase [EC:1.7.7.1]		GO:0010035:response to inorganic substance	GO:0016661:oxidoreductase activity, acting on other nitrogenous compounds as donors,GO:0046872:metal ion binding,GO:0051536:iron-sulfur cluster binding	GO:0005622:intracellular,GO:0005737:cytoplasm,GO:0043229:intracellular organelle,GO:0043231:intracellular membrane-bound organelle,GO:0044424:intracellular part,GO:0044435:plastid part,GO:0044444:cytoplasmic part,GO:0044446:intracellular organelle part
contig_64607		57.3828	78.4635	75.9047	91.2267		1.32278	0.869661		1.58979	1.99e-10		AT5G65360.1 | Symbols: | Histone superfamily protein | chr5:26120099-26120509 REVERSE LENGTH=136	gi|57098919|ref|XP_540285.1| PREDICTED: similar to H3 histone, family 2 isoform 2 [Canis familiaris]_x0001_gi|57098927|ref|XP_540290.1| PREDICTED: similar to H3 histone, family 2 isoform 2 [Canis familiaris]	cfa:483172 similar to H3 histone, family 2 isoform 2; K11253 histone H3		NO HITS FOUND	NO HITS FOUND	GO:0005622:intracellular,GO:0043229:intracellular organelle,GO:0043232:intracellular non-membrane-bound organelle,GO:0044424:intracellular part,GO:0044427:chromosomal part,GO:0044446:intracellular organelle part,GO:0005622:intracellular,GO:0043229:intracellular organelle,GO:0043231:intracellular membrane-bound organelle,GO:0044424:intracellular part
contig_7634		181.817	78.5258	96.7945	117.291		-1.87838	0.0208979		-1.55013	0.0125377		AT1G27730.1 | Symbols: STZ, ZAT10 | salt tolerance zinc finger | chr1:9648302-9648985 REVERSE LENGTH=227	gi|4666360|gb|AAD26942.1|AF119050_1 zinc-finger protein 1 [Datisca glomerata]	vvi:100258264 hypothetical protein LOC100258264		NO HITS FOUND	NO HITS FOUND	NO HITS FOUND
contig_20110		133.53	78.6737	63.1626	67.0831		-2.11407	0.00212141		-1.99051	0.0508336		No hits found	No hits found	No hits found		NO HITS FOUND	NO HITS FOUND	NO HITS FOUND
contig_15347		49.9209	78.9267	87.086	97.1244		1.74448	0.0586178		1.94557	0.00128902		AT5G39850.1 | Symbols: | Ribosomal protein S4 | chr5:15950053-15951171 FORWARD LENGTH=197	gi|225452773|ref|XP_002283256.1| PREDICTED: hypothetical protein [Vitis vinifera]_x0001_gi|225456733|ref|XP_002275166.1| PREDICTED: hypothetical protein [Vitis vinifera]_x0001_gi|296082890|emb|CBI22191.3| unnamed protein product [Vitis vinifera]_x0001_gi|297733997|emb|CBI15244.3| unnamed protein product [Vitis vinifera]	vvi:100260300 hypothetical protein LOC100260300; K02997 small subunit ribosomal protein S9e		NO HITS FOUND	GO:0003723:RNA binding	GO:0005622:intracellular,GO:0005737:cytoplasm,GO:0005840:ribosome,GO:0015935:small ribosomal subunit,GO:0030529:ribonucleoprotein complex,GO:0033279:ribosomal subunit,GO:0043229:intracellular organelle,GO:0043232:intracellular non-membrane-bound organelle,GO:0044424:intracellular part,GO:0044444:cytoplasmic part,GO:0044446:intracellular organelle part
de_novo_11640		102.583	78.9956	42.7295	49.5584		-2.40076	1.34e-08		-2.06995	2.32e-11		AT2G38940.1 | Symbols: ATPT2, PHT1;4 | phosphate transporter 1;4 | chr2:16258500-16260104 FORWARD LENGTH=534	ref|XP_002524622.1| inorganic phosphate transporter, putative [Ricinus communis]_x0001_gb|EEF37830.1| inorganic phosphate transporter, putative [Ricinus communis]	rcu:RCOM_1214240 inorganic phosphate transporter, putative		GO:0006810:transport,GO:0006811:ion transport	GO:0022804:active transmembrane transporter activity	GO:0016020:membrane,GO:0031224:intrinsic to membrane,GO:0044425:membrane part
Contig5352		68.6137	79.4516	91.6448	106.399		1.33566	0.052026		1.5507	0.00820784		AT4G38970.1 | Symbols: FBA2 | fructose-bisphosphate aldolase 2 | chr4:18163714-18165659 REVERSE LENGTH=398	gi|118489355|gb|ABK96482.1| unknown [Populus trichocarpa x Populus deltoides]	vvi:100255859 hypothetical protein LOC100255859; K01623 fructose-bisphosphate aldolase, class I [EC:4.1.2.13]		GO:0005975:carbohydrate metabolic process,GO:0006066:alcohol metabolic process,GO:0009057:macromolecule catabolic process,GO:0044248:cellular catabolic process	GO:0016830:carbon-carbon lyase activity	NO HITS FOUND
gi|32164478|gb|CD669808.1|CD669808		29.9268	79.5422	76.9777	93.013		2.5722	3.18e-06		3.10802	3.29e-05		No hits found	No hits found	No hits found		NO HITS FOUND	NO HITS FOUND	NO HITS FOUND
contig_7333		63.5369	79.6266	97.7661	110.248		1.53873	0.710974		1.73518	1.46e-05		AT1G76010.1 | Symbols: | Alba DNA/RNA-binding protein | chr1:28528505-28530488 REVERSE LENGTH=350	gi|302141727|emb|CBI18930.3| unnamed protein product [Vitis vinifera]	vvi:100254082 hypothetical protein LOC100254082		NO HITS FOUND	NO HITS FOUND	GO:0005618:cell wall,GO:0030312:external encapsulating structure
contig_4662		61.7981	79.8706	94.0707	96.9876		1.52223	0.00610874		1.56943	0.247178		AT1G56110.1 | Symbols: NOP56 | homolog of nucleolar protein NOP56 | chr1:20984544-20986893 REVERSE LENGTH=522	gi|255540297|ref|XP_002511213.1| nucleolar protein nop56, putative [Ricinus communis]_x0001_gi|223550328|gb|EEF51815.1| nucleolar protein nop56, putative [Ricinus communis]	rcu:RCOM_1506680 nucleolar protein nop56, putative		NO HITS FOUND	NO HITS FOUND	GO:0030312:external encapsulating structure
contig_12062		55.0573	79.9113	86.7434	97.3741		1.57551	0.430825		1.76859	4.59e-07		AT5G52650.1 | Symbols: | RNA binding Plectin/S10 domain-containing protein | chr5:21355781-21357003 REVERSE LENGTH=179	emb|CBI22651.3| unnamed protein product [Vitis vinifera]	vvi:100243340 hypothetical protein LOC100243340; K02947 small subunit ribosomal protein S10e		NO HITS FOUND	NO HITS FOUND	NO HITS FOUND
de_novo_11661		67.544	79.9859	24.8803	46.4098		-2.71476	0.00288386		-1.45538	0.0344851		AT1G10970.1 | Symbols: ZIP4, ATZIP4 | zinc transporter 4 precursor | chr1:3665201-3666933 REVERSE LENGTH=408	ref|XP_002324173.1| ZIP transporter [Populus trichocarpa]_x0001_gb|EEF02738.1| ZIP transporter [Populus trichocarpa]	pop:POPTR_835760 ZIP transporter		GO:0006810:transport,GO:0006811:ion transport,GO:0006810:transport,GO:0006811:ion transport,GO:0051707:response to other organism,GO:0006810:transport,GO:0006811:ion transport	GO:0022891:substrate-specific transmembrane transporter activity,GO:0022891:substrate-specific transmembrane transporter activity,GO:0016627:oxidoreductase activity, acting on the CH-CH group of donors	GO:0016020:membrane,GO:0031090:organelle membrane,GO:0016020:membrane,GO:0031224:intrinsic to membrane,GO:0044425:membrane part
contig_24526		97.5133	80.0343	36.3185	47.0512		-2.68495	6.87e-05		-2.07249	3.45e-05		AT5G25560.1 | Symbols: | CHY-type/CTCHY-type/RING-type Zinc finger protein | chr5:8899486-8901391 FORWARD LENGTH=308	gi|225430120|ref|XP_002284652.1| PREDICTED: hypothetical protein [Vitis vinifera]_x0001_gi|147785653|emb|CAN68688.1| hypothetical protein VITISV_029477 [Vitis vinifera]	vvi:100252623 hypothetical protein LOC100252623; K10144 ring finger and CHY zinc finger domain-containing protein 1		NO HITS FOUND	GO:0043169:cation binding,GO:0046872:metal ion binding	NO HITS FOUND
contig_16422		159.359	80.6109	46.4383	53.6797		-3.43162	0.0232087		-2.96869	0.00821608		AT2G29500.1 | Symbols: | HSP20-like chaperones superfamily protein | chr2:12633279-12633740 REVERSE LENGTH=153	gi|255558872|ref|XP_002520459.1| heat-shock protein, putative [Ricinus communis]_x0001_gi|223540301|gb|EEF41872.1| heat-shock protein, putative [Ricinus communis]	rcu:RCOM_0731640 heat-shock protein, putative		NO HITS FOUND	NO HITS FOUND	GO:0005622:intracellular,GO:0044424:intracellular part
AJ627742		104.599	80.6755	68.4656	54.617		-1.52777	0.0684815		-1.91514	0.00496352		AT2G35960.1 | Symbols: NHL12 | NDR1/HIN1-like 12 | chr2:15107150-15107782 FORWARD LENGTH=210	No hits found	ath:AT2G35960 NHL12; NHL12		NO HITS FOUND	NO HITS FOUND	NO HITS FOUND
de_novo_11686		88.6648	81.5126	27.5604	56.2285		-3.21711	0.0012582		-1.57687	0.000147494		No hits found	ref|XP_002322933.1| predicted protein [Populus trichocarpa]_x0001_gb|EEF04694.1| predicted protein [Populus trichocarpa]	pop:POPTR_667933 hypothetical protein		NO HITS FOUND	NO HITS FOUND	NO HITS FOUND
contig_38479		111.738	81.7264	60.9536	84.1863		-1.83316	9.87e-06		-1.32727	1.73e-10		No hits found	No hits found	No hits found		NO HITS FOUND	NO HITS FOUND	NO HITS FOUND
contig_4460		49.821	81.8453	77.6303	96.5978		1.55818	0.000167162		1.93889	0.53402		AT4G30330.1 | Symbols: | Small nuclear ribonucleoprotein family protein | chr4:14836773-14837919 REVERSE LENGTH=88	gi|282848216|gb|ADB02889.1| small nuclear ribonucleoprotein polypeptide [Jatropha curcas]	rcu:RCOM_0523630 Small nuclear ribonucleoprotein E, putative; K11097 small nuclear ribonucleoprotein E		NO HITS FOUND	NO HITS FOUND	GO:0005622:intracellular,GO:0043229:intracellular organelle,GO:0043231:intracellular membrane-bound organelle,GO:0044424:intracellular part,GO:0005622:intracellular,GO:0030529:ribonucleoprotein complex,GO:0044424:intracellular part
CU399940		63.26	82.0796	94.08	104.787		1.4872	0.0021802		1.65645	3.2e-05		AT4G03630.1 | Symbols: | RNI-like superfamily protein | chr4:1608750-1610037 FORWARD LENGTH=220	gi|225443980|ref|XP_002274093.1| PREDICTED: hypothetical protein [Vitis vinifera]_x0001_gi|147853333|emb|CAN82327.1| hypothetical protein VITISV_041807 [Vitis vinifera]_x0001_gi|297740788|emb|CBI30970.3| unnamed protein product [Vitis vinifera]	vvi:100265193 hypothetical protein LOC100265193		GO:0009057:macromolecule catabolic process,GO:0019538:protein metabolic process,GO:0043283:biopolymer metabolic process,GO:0044248:cellular catabolic process,GO:0044260:cellular macromolecule metabolic process	NO HITS FOUND	NO HITS FOUND
contig_95377		75.5495	82.4966	127.96	126.227		1.69373	0.00545529		1.67079	0.0353602		AT5G64040.1 | Symbols: PSAN | photosystem I reaction center subunit PSI-N, chloroplast, putative / PSI-N, putative (PSAN) | chr5:25628724-25629409 REVERSE LENGTH=171	gi|224080971|ref|XP_002306249.1| predicted protein [Populus trichocarpa]_x0001_gi|118486634|gb|ABK95154.1| unknown [Populus trichocarpa]_x0001_gi|222855698|gb|EEE93245.1| predicted protein [Populus trichocarpa]	pop:POPTR_715775 photosystem I reaction center subunit N PsaN; K02701 photosystem I subunit PsaN		GO:0006118:electron transport,GO:0019684:photosynthesis, light reaction	NO HITS FOUND	GO:0005622:intracellular,GO:0005737:cytoplasm,GO:0031977:thylakoid lumen,GO:0031984:organelle subcompartment,GO:0043229:intracellular organelle,GO:0043231:intracellular membrane-bound organelle,GO:0043233:organelle lumen,GO:0044424:intracellular part,GO:0044435:plastid part,GO:0044436:thylakoid part,GO:0044444:cytoplasmic part,GO:0044446:intracellular organelle part,GO:0005622:intracellular,GO:00…
contig_63542		71.2025	82.5875	33.0594	50.4411		-2.15377	0.0849841		-1.4116	0.0097816		AT5G64220.2 | Symbols: | Calmodulin-binding transcription activator protein with CG-1 and Ankyrin domains | chr5:25686434-25691903 FORWARD LENGTH=1050	gi|225432151|ref|XP_002274846.1| PREDICTED: hypothetical protein [Vitis vinifera]_x0001_gi|297736797|emb|CBI25998.3| unnamed protein product [Vitis vinifera]	vvi:100240779 hypothetical protein LOC100240779		NO HITS FOUND	NO HITS FOUND	NO HITS FOUND
contig_4185		59.2634	82.7247	96.6284	103.047		1.63049	0.000197669		1.7388	6.14e-09		AT5G25757.1 | Symbols: | RNA polymerase I-associated factor PAF67 | chr5:8965515-8967460 REVERSE LENGTH=514	gi|225430007|ref|XP_002284115.1| PREDICTED: hypothetical protein [Vitis vinifera]	vvi:100261248 hypothetical protein LOC100261248		NO HITS FOUND	NO HITS FOUND	GO:0016020:membrane
de_novo_11614		63.5605	82.7303	85.694	98.9809		1.34823	0.00541582		1.55727	0.0782754		No hits found	No hits found	No hits found		NO HITS FOUND	NO HITS FOUND	NO HITS FOUND
contig_17342		113.794	82.8653	56.5747	66.1813		-2.01139	0.0217632		-1.71943	0.00797626		AT1G12270.1 | Symbols: Hop1 | stress-inducible protein, putative | chr1:4172105-4174575 FORWARD LENGTH=572	gi|255537027|ref|XP_002509580.1| heat shock protein 70 (HSP70)-interacting protein, putative [Ricinus communis]_x0001_gi|223549479|gb|EEF50967.1| heat shock protein 70 (HSP70)-interacting protein, putative [Ricinus communis]	rcu:RCOM_1679700 heat shock protein 70 (HSP70)-interacting protein, putative; K09553 stress-induced-phosphoprotein 1		NO HITS FOUND	NO HITS FOUND	NO HITS FOUND
contig_2309		61.781	83.3465	72.002	95.6887		1.16544	9.75e-08		1.54884	0.000127031		AT1G31340.1 | Symbols: RUB1, NEDD8, ATRUB1 | related to ubiquitin 1 | chr1:11218076-11219417 REVERSE LENGTH=156	gi|255544634|ref|XP_002513378.1| ubiquitin, putative [Ricinus communis]_x0001_gi|223547286|gb|EEF48781.1| ubiquitin, putative [Ricinus communis]	rcu:RCOM_1574840 ubiquitin, putative		GO:0009057:macromolecule catabolic process,GO:0019538:protein metabolic process,GO:0043283:biopolymer metabolic process,GO:0044248:cellular catabolic process,GO:0044260:cellular macromolecule metabolic process,GO:0043283:biopolymer metabolic process	NO HITS FOUND	GO:0005622:intracellular,GO:0043229:intracellular organelle,GO:0043231:intracellular membrane-bound organelle,GO:0044424:intracellular part
contig_20341		59.9229	83.5123	92.2254	88.5336		1.53907	0.0193425		1.47746	0.00146332		AT5G35620.1 | Symbols: LSP1, EIF(ISO)4E, LSP, EIF4E2, eIFiso4E | Eukaryotic initiation factor 4E protein | chr5:13824946-13826331 REVERSE LENGTH=198	gi|225433243|ref|XP_002285444.1| PREDICTED: hypothetical protein [Vitis vinifera]	vvi:100259631 hypothetical protein LOC100259631; K03259 translation initiation factor eIF-4E		NO HITS FOUND	GO:0008135:translation factor activity, nucleic acid binding	GO:0005622:intracellular,GO:0044424:intracellular part
contig_40691		43.107	84.5253	97.0102	84.3535		2.25045	3.35e-05		1.95684	7.78e-06		AT4G21960.1 | Symbols: PRXR1 | Peroxidase superfamily protein | chr4:11646613-11648312 REVERSE LENGTH=330	gi|125620184|gb|ABN46984.1| cationic peroxidase [Nelumbo nucifera]	pop:POPTR_647567 hypothetical protein; K00430 peroxidase [EC:1.11.1.7]		NO HITS FOUND	GO:0043169:cation binding,GO:0046872:metal ion binding	NO HITS FOUND
contig_19008		77.481	84.5328	121.059	105.102		1.56243	3.07e-05		1.35648	0.0167616		AT4G02280.1 | Symbols: SUS3, ATSUS3 | sucrose synthase 3 | chr4:995166-998719 FORWARD LENGTH=809	gi|6682841|dbj|BAA88904.1| sucrose synthase [Citrus unshiu]	vvi:100267606 hypothetical protein LOC100267606; K00695 sucrose synthase [EC:2.4.1.13]		GO:0005975:carbohydrate metabolic process,GO:0005975:carbohydrate metabolic process,GO:0043283:biopolymer metabolic process,GO:0044260:cellular macromolecule metabolic process,GO:0048609:reproductive process in a multicellular organism	GO:0016757:transferase activity, transferring glycosyl groups	NO HITS FOUND
contig_22150		75.8514	85.0582	113.852	94.1463		1.50098	0.00421169		1.24119	0.0980815		No hits found	No hits found	No hits found		NO HITS FOUND	NO HITS FOUND	NO HITS FOUND
contig_61792		190.363	85.4348	99.8027	120.569		-1.90739	0.24233		-1.57887	0.00401024		AT4G25810.1 | Symbols: XTR6, XTH23 | xyloglucan endotransglycosylase 6 | chr4:13128694-13129715 FORWARD LENGTH=286	gi|255644694|gb|ACU22849.1| unknown [Glycine max]	vvi:100266747 hypothetical protein LOC100266747		NO HITS FOUND	GO:0016757:transferase activity, transferring glycosyl groups	GO:0030312:external encapsulating structure
contig_63239		229.972	85.5255	112.799	132.754		-2.03877	3e-07		-1.73231	0.00401271		AT4G08950.1 | Symbols: EXO | Phosphate-responsive 1 family protein | chr4:5740378-5741322 FORWARD LENGTH=314	gi|302141981|emb|CBI19184.3| unnamed protein product [Vitis vinifera]	vvi:100259041 hypothetical protein LOC100259041		NO HITS FOUND	NO HITS FOUND	NO HITS FOUND
contig_37786		61.4474	85.5524	93.2392	100.297		1.51738	0.000222209		1.63224	0.00031954		AT2G41530.1 | Symbols: ATSFGH, SFGH | S-formylglutathione hydrolase | chr2:17323656-17325430 REVERSE LENGTH=284	gi|211906482|gb|ACJ11734.1| S-formylglutathione hydrolase [Gossypium hirsutum]	pop:POPTR_652670 esterase d, s-formylglutathione hydrolase (EC:3.1.2.12); K01070 S-formylglutathione hydrolase [EC:3.1.2.12]		GO:0010035:response to inorganic substance	GO:0016788:hydrolase activity, acting on ester bonds	GO:0005622:intracellular,GO:0005737:cytoplasm,GO:0031410:cytoplasmic vesicle,GO:0043229:intracellular organelle,GO:0044424:intracellular part,GO:0044444:cytoplasmic part
contig_9059		65.6561	85.6426	90.7231	118.383		1.38179	5.12e-10		1.80308	1.87e-06		AT1G26550.1 | Symbols: | FKBP-like peptidyl-prolyl cis-trans isomerase family protein | chr1:9171800-9172716 FORWARD LENGTH=142	gi|297733955|emb|CBI15202.3| unnamed protein product [Vitis vinifera]	vvi:100256935 similar to peptidyl-prolyl cis-trans isomerase PPIC-type family protein; K09579 peptidyl-prolyl cis-trans isomerase NIMA-interacting 4 [EC:5.2.1.8]		NO HITS FOUND	NO HITS FOUND	NO HITS FOUND
contig_67689		102.136	85.7328	36.1928	53.9873		-2.82201	0.152851		-1.89186	0.00927064		AT5G25560.4 | Symbols: | CHY-type/CTCHY-type/RING-type Zinc finger protein | chr5:8899486-8901391 FORWARD LENGTH=303	gi|296081945|emb|CBI20950.3| unnamed protein product [Vitis vinifera]	vvi:100252623 hypothetical protein LOC100252623; K10144 ring finger and CHY zinc finger domain-containing protein 1		NO HITS FOUND	NO HITS FOUND	NO HITS FOUND
de_novo_11526		133.609	86.0297	101.598	83.0452		-1.31508	2.23e-06		-1.60887	4.28e-06		AT5G50160.1 | Symbols: ATFRO8, FRO8 | ferric reduction oxidase 8 | chr5:20415832-20418582 FORWARD LENGTH=728	ref|XP_002321628.1| predicted protein [Populus trichocarpa]_x0001_gb|EEF05755.1| predicted protein [Populus trichocarpa]	pop:POPTR_824700 oxidoreductase/ferric-chelate reductase (EC:1.16.1.7)		NO HITS FOUND	GO:0016651:oxidoreductase activity, acting on NADH or NADPH	GO:0016020:membrane,GO:0044425:membrane part
contig_45754		68.5843	86.3991	96.1215	106.992		1.40151	5.16e-07		1.56001	6.7e-25		AT4G03630.1 | Symbols: | RNI-like superfamily protein | chr4:1608750-1610037 FORWARD LENGTH=220	gi|225443980|ref|XP_002274093.1| PREDICTED: hypothetical protein [Vitis vinifera]_x0001_gi|147853333|emb|CAN82327.1| hypothetical protein VITISV_041807 [Vitis vinifera]_x0001_gi|297740788|emb|CBI30970.3| unnamed protein product [Vitis vinifera]	vvi:100265193 hypothetical protein LOC100265193		GO:0009057:macromolecule catabolic process,GO:0019538:protein metabolic process,GO:0043283:biopolymer metabolic process,GO:0044248:cellular catabolic process,GO:0044260:cellular macromolecule metabolic process	NO HITS FOUND	NO HITS FOUND
contig_6900		101.321	86.9611	46.0849	48.7864		-2.19856	0.00198067		-2.07682	0.00102847		AT1G65350.1 | Symbols: UBQ13 | ubiquitin 13 | chr1:24272518-24277275 REVERSE LENGTH=319	gi|110736490|dbj|BAF00213.1| polyubiquitin 4 UBQ4 [Arabidopsis thaliana]	ptm:GSPATT00039397001 hypothetical protein		GO:0009057:macromolecule catabolic process,GO:0019538:protein metabolic process,GO:0043283:biopolymer metabolic process,GO:0044248:cellular catabolic process,GO:0044260:cellular macromolecule metabolic process,GO:0002218:activation of innate immune response,GO:0002682:regulation of immune system process,GO:0002684:positive regulation of immune system process,GO:0002757:immune response-activating …	NO HITS FOUND	GO:0005622:intracellular,GO:0031981:nuclear lumen,GO:0043229:intracellular organelle,GO:0043231:intracellular membrane-bound organelle,GO:0043233:organelle lumen,GO:0044424:intracellular part,GO:0044428:nuclear part,GO:0044446:intracellular organelle part,GO:0016020:membrane,GO:0031090:organelle membrane,GO:0005622:intracellular,GO:0005737:cytoplasm,GO:0044424:intracellular part,GO:0044444:cytopl…
gi|32164735|gb|CD670065.1|CD670065		27.4769	87.0547	187.166	185.815		6.81174	0.000137489		6.76258	2.27e-05		AT2G15620.1 | Symbols: NIR1, NIR, ATHNIR | nitrite reductase 1 | chr2:6810552-6812666 FORWARD LENGTH=586	gi|19893|emb|CAA46940.1| ferredoxin--nitrite reductase [Nicotiana tabacum]	vvi:100253671 hypothetical protein LOC100253671; K00366 ferredoxin-nitrite reductase [EC:1.7.7.1]		GO:0042126:nitrate metabolic process	GO:0016661:oxidoreductase activity, acting on other nitrogenous compounds as donors,GO:0051536:iron-sulfur cluster binding,GO:0043169:cation binding,GO:0046872:metal ion binding	GO:0005622:intracellular,GO:0005737:cytoplasm,GO:0043229:intracellular organelle,GO:0043231:intracellular membrane-bound organelle,GO:0044424:intracellular part,GO:0044444:cytoplasmic part
contig_40282		133.709	87.0853	79.3252	60.242		-1.68558	3e-42		-2.21953	1.43e-62		AT2G38120.1 | Symbols: AUX1, WAV5, PIR1, MAP1 | Transmembrane amino acid transporter family protein | chr2:15973493-15976792 FORWARD LENGTH=485	gi|126217792|gb|ABN81349.1| auxin influx transport protein [Casuarina glauca]_x0001_gi|126217794|gb|ABN81350.1| auxin influx transport protein [Casuarina glauca]	pop:POPTR_653103 PtrAUX1; auxin influx carrier component; K13946 auxin influx carrier (AUX1 LAX family)		GO:0051707:response to other organism,GO:0007164:establishment of tissue polarity,GO:0009653:anatomical structure morphogenesis,GO:0009653:anatomical structure morphogenesis,GO:0048646:anatomical structure formation,GO:0007165:signal transduction,GO:0009725:response to hormone stimulus,GO:0009653:anatomical structure morphogenesis,GO:0009888:tissue development,GO:0010015:root morphogenesis,GO:003…	GO:0022804:active transmembrane transporter activity,GO:0022804:active transmembrane transporter activity	GO:0016020:membrane,GO:0031224:intrinsic to membrane,GO:0044425:membrane part,GO:0005622:intracellular,GO:0043229:intracellular organelle,GO:0043231:intracellular membrane-bound organelle,GO:0044424:intracellular part
contig_92737		100.057	87.1998	92.338	65.025		-1.08359	0.00706208		-1.53874	0.0244512		No hits found	No hits found	No hits found		NO HITS FOUND	NO HITS FOUND	NO HITS FOUND
contig_5029		81.154	87.5186	49.357	61.7947		-1.64422	0.240427		-1.31328	4.65e-15		AT3G18040.1 | Symbols: MPK9 | MAP kinase 9 | chr3:6174800-6178150 FORWARD LENGTH=510	gi|225456126|ref|XP_002278191.1| PREDICTED: hypothetical protein [Vitis vinifera]_x0001_gi|297734305|emb|CBI15552.3| unnamed protein product [Vitis vinifera]	vvi:100259480 hypothetical protein LOC100259480		GO:0007165:signal transduction,GO:0009725:response to hormone stimulus	GO:0016772:transferase activity, transferring phosphorus-containing groups	GO:0005622:intracellular,GO:0043229:intracellular organelle,GO:0043231:intracellular membrane-bound organelle,GO:0044424:intracellular part,GO:0005622:intracellular,GO:0005737:cytoplasm,GO:0044424:intracellular part,GO:0044444:cytoplasmic part
de_novo_11402		115.184	87.525	108.692	60.7391		-1.05974	1.73e-07		-1.89638	2.61e-07		No hits found	emb|CAN59884.1| hypothetical protein VITISV_026166 [Vitis vinifera]	vvi:100264483 hypothetical protein LOC100264483		NO HITS FOUND	NO HITS FOUND	NO HITS FOUND
contig_50087		126.994	87.8868	53.0384	56.9221		-2.39437	9.12e-06		-2.23101	9.13e-10		AT2G17230.1 | Symbols: EXL5 | EXORDIUM like 5 | chr2:7494892-7495983 REVERSE LENGTH=363	gi|225428306|ref|XP_002282895.1| PREDICTED: hypothetical protein [Vitis vinifera]	vvi:100246852 hypothetical protein LOC100246852		NO HITS FOUND	NO HITS FOUND	NO HITS FOUND
contig_8748		68.1536	88.1296	84.488	103.648		1.23967	0.0219527		1.5208	0.000189103		AT3G47810.3 | Symbols: MAG1 | Calcineurin-like metallo-phosphoesterase superfamily protein | chr3:17637256-17639017 REVERSE LENGTH=190	gi|255627763|gb|ACU14226.1| unknown [Glycine max]	pop:POPTR_828700 hypothetical protein; K07095		NO HITS FOUND	NO HITS FOUND	NO HITS FOUND
contig_20989		50.5202	88.3713	122.937	128.171		2.43342	0.000265423		2.53703	2.53e-05		AT5G35630.3 | Symbols: GS2, GLN2, ATGSL1 | glutamine synthetase 2 | chr5:13831220-13833239 FORWARD LENGTH=430	gi|5733730|gb|AAD49734.1|AF169795_1 glutamine synthetase precursor [Juglans nigra]	rcu:RCOM_0678350 glutamine synthetase plant, putative (EC:6.3.1.2); K01915 glutamine synthetase [EC:6.3.1.2]		GO:0006082:organic acid metabolic process,GO:0006519:amino acid and derivative metabolic process,GO:0009308:amine metabolic process	GO:0016879:ligase activity, forming carbon-nitrogen bonds,GO:0017076:purine nucleotide binding,GO:0032553:ribonucleotide binding	GO:0005622:intracellular,GO:0005737:cytoplasm,GO:0043229:intracellular organelle,GO:0043231:intracellular membrane-bound organelle,GO:0044424:intracellular part,GO:0044444:cytoplasmic part
contig_68423		34.7116	88.8495	21.6358	49.8384		-1.60436	0.00658778		1.43578	0.0128768		AT3G14200.1 | Symbols: | Chaperone DnaJ-domain superfamily protein | chr3:4712881-4714361 REVERSE LENGTH=230	gi|224119642|ref|XP_002331210.1| predicted protein [Populus trichocarpa]_x0001_gi|222873331|gb|EEF10462.1| predicted protein [Populus trichocarpa]	pop:POPTR_673229 hypothetical protein		GO:0019538:protein metabolic process,GO:0044260:cellular macromolecule metabolic process	NO HITS FOUND	NO HITS FOUND
contig_6862		56.2855	89.032	186.837	185.3		3.31945	0.000225067		3.29215	9.16e-10		AT5G17380.1 | Symbols: | Thiamine pyrophosphate dependent pyruvate decarboxylase family protein | chr5:5724920-5726720 REVERSE LENGTH=572	gi|225462809|ref|XP_002266004.1| PREDICTED: hypothetical protein [Vitis vinifera]	vvi:100232933 OXC; oxalyl-CoA decarboxylase-like; K12261 2-hydroxyacyl-CoA lyase 1 [EC:4.1.-.-]		NO HITS FOUND	GO:0016830:carbon-carbon lyase activity	NO HITS FOUND
contig_2816		107.088	89.1573	70.4758	85.2783		-1.5195	0.000188671		-1.25575	2.6e-28		AT1G62290.2 | Symbols: | Saposin-like aspartyl protease family protein | chr1:23010107-23012681 REVERSE LENGTH=513	gi|255554815|ref|XP_002518445.1| Aspartic proteinase precursor, putative [Ricinus communis]_x0001_gi|223542290|gb|EEF43832.1| Aspartic proteinase precursor, putative [Ricinus communis]	rcu:RCOM_0903730 Aspartic proteinase precursor, putative (EC:3.4.23.40); K08245 phytepsin [EC:3.4.23.40]		GO:0019538:protein metabolic process	GO:0008233:peptidase activity	GO:0005622:intracellular,GO:0043229:intracellular organelle,GO:0043231:intracellular membrane-bound organelle,GO:0044424:intracellular part
contig_2681		115.165	89.1689	98.3516	69.4588		-1.17095	3.14e-09		-1.65804	5.97e-17		AT4G27430.2 | Symbols: CIP7 | COP1-interacting protein 7 | chr4:13718817-13722736 FORWARD LENGTH=1058	gi|225461373|ref|XP_002282015.1| PREDICTED: hypothetical protein [Vitis vinifera]	vvi:100252162 hypothetical protein LOC100252162		GO:0044249:cellular biosynthetic process	NO HITS FOUND	NO HITS FOUND
contig_10959		70.907	89.5051	116.49	122.773		1.64286	0.000776183		1.73147	0.241507		No hits found	No hits found	No hits found		NO HITS FOUND	NO HITS FOUND	NO HITS FOUND
contig_8879		62.2522	89.6311	83.3935	99.355		1.33961	0.405705		1.59601	5.66e-05		AT2G27720.1 | Symbols: | 60S acidic ribosomal protein family | chr2:11818696-11819370 FORWARD LENGTH=115	gi|297734823|emb|CBI17057.3| unnamed protein product [Vitis vinifera]	vvi:100254522 hypothetical protein LOC100254522; K02943 large subunit ribosomal protein LP2		NO HITS FOUND	NO HITS FOUND	GO:0005622:intracellular,GO:0030529:ribonucleoprotein complex,GO:0044424:intracellular part
contig_74648		68.291	89.7584	92.7332	118.766		1.35791	0.152125		1.73912	0.00475699		AT1G77120.1 | Symbols: ADH1, ADH, ATADH, ATADH1 | alcohol dehydrogenase 1 | chr1:28975509-28977216 FORWARD LENGTH=379	gi|283826827|gb|ADB43615.1| alcohol dehydrogenase 3 [Mangifera indica]_x0001_gi|283826833|gb|ADB43618.1| alcohol dehydrogenase 3 [Mangifera indica]	pop:POPTR_782655 hypothetical protein		NO HITS FOUND	NO HITS FOUND	NO HITS FOUND
contig_55604		91.1151	90.3938	43.8633	66.9023		-2.07725	0.0317346		-1.36191	0.0012695		AT1G11770.1 | Symbols: | FAD-binding Berberine family protein | chr1:3975679-3977289 FORWARD LENGTH=536	gi|296087497|emb|CBI34086.3| unnamed protein product [Vitis vinifera]	vvi:100264985 hypothetical protein LOC100264985		NO HITS FOUND	GO:0046992:oxidoreductase activity, acting on X-H and Y-H to form an X-Y bond,GO:0050662:coenzyme binding	NO HITS FOUND
contig_22250		106.824	90.4232	48.3022	69.8802		-2.21158	0.025255		-1.52868	2.44e-09		No hits found	No hits found	No hits found		NO HITS FOUND	NO HITS FOUND	NO HITS FOUND
contig_39783		128.898	90.4789	59.5026	69.8601		-2.16625	0.000884138		-1.84508	0.024717		AT2G17230.1 | Symbols: EXL5 | EXORDIUM like 5 | chr2:7494892-7495983 REVERSE LENGTH=363	gi|255572411|ref|XP_002527143.1| conserved hypothetical protein [Ricinus communis]_x0001_gi|223533503|gb|EEF35245.1| conserved hypothetical protein [Ricinus communis]	rcu:RCOM_0600270 hypothetical protein		NO HITS FOUND	NO HITS FOUND	NO HITS FOUND
contig_4806		121.579	91.1117	72.3019	78.0742		-1.68154	1.06e-05		-1.55722	7.97e-05		AT5G23750.2 | Symbols: | Remorin family protein | chr5:8010004-8011453 REVERSE LENGTH=201	gi|224120028|ref|XP_002318224.1| predicted protein [Populus trichocarpa]_x0001_gi|222858897|gb|EEE96444.1| predicted protein [Populus trichocarpa]	pop:POPTR_728978 hypothetical protein		NO HITS FOUND	GO:0043168:anion binding	GO:0016020:membrane
contig_30635		105.449	91.4273	64.5067	68.9923		-1.6347	8.59e-07		-1.52842	5.11e-07		AT2G46210.1 | Symbols: | Fatty acid/sphingolipid desaturase | chr2:18977542-18978891 FORWARD LENGTH=449	gi|255541744|ref|XP_002511936.1| fatty acid desaturase, putative [Ricinus communis]_x0001_gi|223549116|gb|EEF50605.1| fatty acid desaturase, putative [Ricinus communis]	rcu:RCOM_1617140 fatty acid desaturase, putative		GO:0006082:organic acid metabolic process,GO:0006629:lipid metabolic process,GO:0044255:cellular lipid metabolic process	GO:0043169:cation binding,GO:0046872:metal ion binding,GO:0016705:oxidoreductase activity, acting on paired donors, with incorporation or reduction of molecular oxygen	NO HITS FOUND
contig_9083		106.372	91.7391	71.0093	82.0272		-1.498	5.53e-05		-1.29678	0.000443092		No hits found	gi|297183232|gb|ADI19371.1| hypothetical protein [uncultured Spirochaetales bacterium HF0500_06B09]	pmx:PERMA_1936 hypothetical protein		NO HITS FOUND	NO HITS FOUND	NO HITS FOUND
de_novo_12171		72.863	91.7823	101.12	112.72		1.38781	0.00147391		1.54701	0.00452814		No hits found	No hits found	No hits found		NO HITS FOUND	NO HITS FOUND	NO HITS FOUND
gi|100423289|gb|BV682042.1|		93.8397	91.8429	71.9059	55.5866		-1.30503	0.000500986		-1.68817	0.938184		No hits found	No hits found	No hits found		NO HITS FOUND	NO HITS FOUND	NO HITS FOUND
contig_4877		127.042	92.6642	99.1975	71.6145		-1.2807	5.39e-08		-1.77397	0.000168537		AT2G22125.1 | Symbols: CSI1 | binding | chr2:9406793-9414223 FORWARD LENGTH=2150	gi|255576178|ref|XP_002528983.1| ubiquitin-protein ligase, putative [Ricinus communis]_x0001_gi|223531573|gb|EEF33402.1| ubiquitin-protein ligase, putative [Ricinus communis]	rcu:RCOM_0985450 ubiquitin-protein ligase, putative		NO HITS FOUND	NO HITS FOUND	NO HITS FOUND
contig_9778		75.9922	92.8758	94.715	111.636		1.24638	1.22e-30		1.46904	2.6e-30		AT5G18900.1 | Symbols: | 2-oxoglutarate (2OG) and Fe(II)-dependent oxygenase superfamily protein | chr5:6304409-6306166 REVERSE LENGTH=298	gi|255551575|ref|XP_002516833.1| prolyl 4-hydroxylase alpha subunit, putative [Ricinus communis]_x0001_gi|223543921|gb|EEF45447.1| prolyl 4-hydroxylase alpha subunit, putative [Ricinus communis]	rcu:RCOM_0679070 prolyl 4-hydroxylase alpha subunit, putative (EC:1.14.11.2)		GO:0006519:amino acid and derivative metabolic process,GO:0009308:amine metabolic process,GO:0046483:heterocycle metabolic process	GO:0043169:cation binding,GO:0046872:metal ion binding,GO:0016705:oxidoreductase activity, acting on paired donors, with incorporation or reduction of molecular oxygen	GO:0005622:intracellular,GO:0043229:intracellular organelle,GO:0043231:intracellular membrane-bound organelle,GO:0044424:intracellular part
contig_23047		113.181	92.9582	69.5495	78.6213		-1.62734	7.11e-06		-1.43957	0.639109		No hits found	No hits found	No hits found		NO HITS FOUND	NO HITS FOUND	NO HITS FOUND
contig_26728		64.4928	93.0374	101.658	114.564		1.57627	0.0983846		1.77639	0.00704544		AT5G48760.2 | Symbols: | Ribosomal protein L13 family protein | chr5:19771315-19772686 REVERSE LENGTH=206	gi|255554134|ref|XP_002518107.1| 60S ribosomal protein L13a, putative [Ricinus communis]_x0001_gi|223542703|gb|EEF44240.1| 60S ribosomal protein L13a, putative [Ricinus communis]	rcu:RCOM_1019840 60S ribosomal protein L13a, putative; K02872 large subunit ribosomal protein L13Ae		NO HITS FOUND	NO HITS FOUND	GO:0005622:intracellular,GO:0005737:cytoplasm,GO:0005840:ribosome,GO:0030529:ribonucleoprotein complex,GO:0033279:ribosomal subunit,GO:0043229:intracellular organelle,GO:0043232:intracellular non-membrane-bound organelle,GO:0044424:intracellular part,GO:0044444:cytoplasmic part,GO:0044446:intracellular organelle part,GO:0005622:intracellular,GO:0005737:cytoplasm,GO:0043229:intracellular organelle…
contig_18033		90.2093	93.157	48.8632	65.078		-1.84616	0.100746		-1.38617	0.00516982		No hits found	gi|225437294|ref|XP_002267005.1| PREDICTED: hypothetical protein [Vitis vinifera]	vvi:100246955 hypothetical protein LOC100246955		NO HITS FOUND	NO HITS FOUND	NO HITS FOUND
contig_92839		68.6398	93.2071	91.0558	107.291		1.32657	0.00261257		1.56311	6.57e-05		AT5G10980.1 | Symbols: | Histone superfamily protein | chr5:3472591-3473349 REVERSE LENGTH=136	gi|47220010|emb|CAG11543.1| unnamed protein product [Tetraodon nigroviridis]	pif:PITG_05675 histone, putative		NO HITS FOUND	NO HITS FOUND	NO HITS FOUND
contig_16230		69.6789	93.9194	88.4648	105.654		1.26961	2.07e-05		1.51631	0.0271869		No hits found	No hits found	No hits found		NO HITS FOUND	NO HITS FOUND	NO HITS FOUND
contig_16461		67.8247	94.0227	89.523	106.082		1.31992	1.46e-56		1.56407	1.2e-56		AT3G17210.1 | Symbols: ATHS1, HS1 | heat stable protein 1 | chr3:5882318-5882896 FORWARD LENGTH=109	gi|225466627|ref|XP_002272048.1| PREDICTED: hypothetical protein [Vitis vinifera]_x0001_gi|296083186|emb|CBI22822.3| unnamed protein product [Vitis vinifera]	vvi:100241949 hypothetical protein LOC100241949		NO HITS FOUND	NO HITS FOUND	NO HITS FOUND
contig_45640		111.822	94.1928	73.1812	85.4842		-1.52802	1.87e-06		-1.3081	2.29e-10		AT4G12980.1 | Symbols: | Auxin-responsive family protein | chr4:7589670-7591074 REVERSE LENGTH=394	gi|255584675|ref|XP_002533060.1| dopamine beta-monooxygenase, putative [Ricinus communis]_x0001_gi|223527158|gb|EEF29330.1| dopamine beta-monooxygenase, putative [Ricinus communis]	rcu:RCOM_0318360 dopamine beta-monooxygenase, putative		NO HITS FOUND	NO HITS FOUND	NO HITS FOUND
contig_35212		70.7501	94.323	128.131	104.322		1.81103	0.0273096		1.47451	0.007606		AT1G01490.2 | Symbols: | Heavy metal transport/detoxification superfamily protein | chr1:180401-182066 REVERSE LENGTH=177	gi|255631838|gb|ACU16286.1| unknown [Glycine max]	vvi:100267123 hypothetical protein LOC100267123		GO:0006810:transport,GO:0006811:ion transport	GO:0043169:cation binding	NO HITS FOUND
contig_12925		63.0632	94.828	93.2702	104.739		1.479	0.0206639		1.66086	0.00844515		AT1G32210.1 | Symbols: ATDAD1 | Defender against death (DAD family) protein | chr1:11606047-11607652 REVERSE LENGTH=115	ref|XP_002393975.1| hypothetical protein MPER_06208 [Moniliophthora perniciosa FA553]_x0001_gb|EEB94905.1| hypothetical protein MPER_06208 [Moniliophthora perniciosa FA553]	mpr:MPER_06208 hypothetical protein ; K12668 oligosaccharyltransferase complex subunit epsilon		GO:0008219:cell death,GO:0030154:cell differentiation,GO:0043067:regulation of programmed cell death,GO:0048519:negative regulation of biological process,GO:0048523:negative regulation of cellular process,GO:0050794:regulation of cellular process	NO HITS FOUND	GO:0005622:intracellular,GO:0043229:intracellular organelle,GO:0043231:intracellular membrane-bound organelle,GO:0044424:intracellular part,GO:0016020:membrane,GO:0031224:intrinsic to membrane,GO:0044425:membrane part
contig_5333		117.486	95.2309	84.1364	71.2627		-1.39637	3.01e-12		-1.64863	4.21e-15		AT1G15750.4 | Symbols: WSIP1, TPL | Transducin family protein / WD-40 repeat family protein | chr1:5415086-5420359 REVERSE LENGTH=1131	gi|225463556|ref|XP_002268265.1| PREDICTED: hypothetical protein [Vitis vinifera]_x0001_gi|297743564|emb|CBI36431.3| unnamed protein product [Vitis vinifera]	vvi:100248092 hypothetical protein LOC100248092		GO:0003002:regionalization,GO:0007389:pattern specification process,GO:0009725:response to hormone stimulus,GO:0007165:signal transduction,GO:0003006:reproductive developmental process	GO:0042802:identical protein binding	GO:0005622:intracellular,GO:0005737:cytoplasm,GO:0044424:intracellular part,GO:0044444:cytoplasmic part
contig_7424		69.7222	95.2337	107.134	106.478		1.53659	0.142049		1.52717	0.00425125		AT5G43940.1 | Symbols: HOT5, ADH2, GSNOR, ATGSNOR1, PAR2 | GroES-like zinc-binding dehydrogenase family protein | chr5:17684265-17686379 FORWARD LENGTH=379	gi|224142703|ref|XP_002324694.1| predicted protein [Populus trichocarpa]_x0001_gi|222866128|gb|EEF03259.1| predicted protein [Populus trichocarpa]	pop:POPTR_826055 hypothetical protein		NO HITS FOUND	NO HITS FOUND	NO HITS FOUND
contig_20152		121.706	95.3915	73.9277	68.2595		-1.64629	1.27e-35		-1.78299	9.47e-33		AT5G03240.3 | Symbols: UBQ3 | polyubiquitin 3 | chr5:771976-772896 REVERSE LENGTH=306	gi|242062832|ref|XP_002452705.1| hypothetical protein SORBIDRAFT_04g031060 [Sorghum bicolor]_x0001_gi|241932536|gb|EES05681.1| hypothetical protein SORBIDRAFT_04g031060 [Sorghum bicolor]	sbi:SORBI_04g031060 hypothetical protein; K08770 ubiquitin C		NO HITS FOUND	NO HITS FOUND	GO:0005622:intracellular,GO:0043229:intracellular organelle,GO:0043231:intracellular membrane-bound organelle,GO:0044424:intracellular part
contig_6953		70.1963	95.4467	106.994	102.964		1.52422	0.00250267		1.4668	0.433151		AT1G32780.1 | Symbols: | GroES-like zinc-binding dehydrogenase family protein | chr1:11869977-11872595 REVERSE LENGTH=394	gi|255558105|ref|XP_002520081.1| Alcohol dehydrogenase, putative [Ricinus communis]_x0001_gi|223540845|gb|EEF42405.1| Alcohol dehydrogenase, putative [Ricinus communis]	rcu:RCOM_1327950 Alcohol dehydrogenase, putative (EC:1.1.1.284)		NO HITS FOUND	NO HITS FOUND	NO HITS FOUND
contig_15798		76.1451	96.0269	99.8071	113.518		1.31075	8.69e-06		1.49081	2.81e-07		AT1G19580.1 | Symbols: GAMMA CA1 | gamma carbonic anhydrase 1 | chr1:6774937-6777092 FORWARD LENGTH=275	gi|255538692|ref|XP_002510411.1| Protein yrdA, putative [Ricinus communis]_x0001_gi|223551112|gb|EEF52598.1| Protein yrdA, putative [Ricinus communis]	rcu:RCOM_1594910 Protein yrdA, putative		NO HITS FOUND	NO HITS FOUND	NO HITS FOUND
contig_3124		99.9138	96.3368	63.5161	68.1148		-1.57305	0.00461624		-1.46684	0.00447953		AT4G22680.1 | Symbols: MYB85, AtMYB85 | myb domain protein 85 | chr4:11922789-11924080 REVERSE LENGTH=266	gi|255537045|ref|XP_002509589.1| ODORANT1 protein, putative [Ricinus communis]_x0001_gi|223549488|gb|EEF50976.1| ODORANT1 protein, putative [Ricinus communis]	rcu:RCOM_1679890 ODORANT1 protein, putative		GO:0006139:nucleobase, nucleoside, nucleotide and nucleic acid metabolic process,GO:0010468:regulation of gene expression,GO:0019222:regulation of metabolic process,GO:0031323:regulation of cellular metabolic process,GO:0045449:regulation of transcription,GO:0050794:regulation of cellular process	NO HITS FOUND	GO:0005622:intracellular,GO:0043229:intracellular organelle,GO:0043231:intracellular membrane-bound organelle,GO:0044424:intracellular part
de_novo_11565		95.2107	97.0649	150.177	115.388		1.57731	8.15e-16		1.21192	1.94e-14		AT3G51895.1 | Symbols: SULTR3;1, AST12 | sulfate transporter 3;1 | chr3:19251503-19255677 REVERSE LENGTH=658	ref|XP_002314667.1| sulfate/bicarbonate/oxalate exchanger and transporter sat-1 [Populus trichocarpa]_x0001_gb|EEF00838.1| sulfate/bicarbonate/oxalate exchanger and transporter sat-1 [Populus trichocarpa]	pop:POPTR_804996 sulfate/bicarbonate/oxalate exchanger and transporter sat-1		GO:0006810:transport,GO:0006811:ion transport	GO:0022804:active transmembrane transporter activity	GO:0016020:membrane,GO:0031224:intrinsic to membrane,GO:0044425:membrane part
de_novo_11928		148.836	97.1819	104.637	86.5219		-1.4224	5.86e-05		-1.72021	1.79e-06		AT5G17420.1 | Symbols: IRX3, CESA7, ATCESA7, MUR10 | Cellulose synthase family protein | chr5:5736859-5741407 REVERSE LENGTH=1026	gb|ACT67415.1| cellulose synthase [Shorea parvifolia subsp. parvifolia]	rcu:RCOM_0443860 Cellulose synthase A catalytic subunit 3 [UDP-forming], putative (EC:2.4.1.12); K10999 cellulose synthase A [EC:2.4.1.12]		GO:0005975:carbohydrate metabolic process,GO:0010382:cell wall metabolic process,GO:0043283:biopolymer metabolic process,GO:0044260:cellular macromolecule metabolic process,GO:0045229:external encapsulating structure organization and biogenesis,GO:0005975:carbohydrate metabolic process,GO:0009059:macromolecule biosynthetic process,GO:0043283:biopolymer metabolic process,GO:0044260:cellular macrom…	GO:0016757:transferase activity, transferring glycosyl groups,GO:0043169:cation binding,GO:0046872:metal ion binding	GO:0016020:membrane,GO:0031224:intrinsic to membrane,GO:0044425:membrane part,GO:0005622:intracellular,GO:0005737:cytoplasm,GO:0043229:intracellular organelle,GO:0043231:intracellular membrane-bound organelle,GO:0044424:intracellular part,GO:0044444:cytoplasmic part
contig_72272		17.3216	97.3576	124.442	222.984		7.18424	1.24e-12		12.8732	1.59e-12		No hits found	No hits found	No hits found		NO HITS FOUND	NO HITS FOUND	NO HITS FOUND
contig_12621		56.2423	97.5627	102.983	131.808		1.83106	0.128822		2.34358	0.000780094		AT2G32060.2 | Symbols: | Ribosomal protein L7Ae/L30e/S12e/Gadd45 family protein | chr2:13639228-13640104 REVERSE LENGTH=144	emb|CBI38929.3| unnamed protein product [Vitis vinifera]	vvi:100255187 hypothetical protein LOC100255187; K02951 small subunit ribosomal protein S12e		NO HITS FOUND	NO HITS FOUND	NO HITS FOUND
de_novo_11453		24.3153	97.6672	163.694	195.754		6.73215	0.00148825		8.05067	0.00472722		AT5G62720.1 | Symbols: | Integral membrane HPP family protein | chr5:25191969-25194845 FORWARD LENGTH=243	emb|CBI15278.3| unnamed protein product [Vitis vinifera]	vvi:100260399 hypothetical protein LOC100260399		NO HITS FOUND	NO HITS FOUND	GO:0016020:membrane,GO:0031224:intrinsic to membrane,GO:0044425:membrane part,GO:0005622:intracellular,GO:0005737:cytoplasm,GO:0009526:plastid envelope,GO:0016020:membrane,GO:0019866:organelle inner membrane,GO:0031090:organelle membrane,GO:0031967:organelle envelope,GO:0042170:plastid membrane,GO:0043229:intracellular organelle,GO:0043231:intracellular membrane-bound organelle,GO:0044424:intrace…
de_novo_11838		166.196	98.037	113.04	73.4036		-1.47023	2.12e-07		-2.26414	6.04e-10		No hits found	No hits found	No hits found		NO HITS FOUND	NO HITS FOUND	NO HITS FOUND
de_novo_12158		185.263	98.2311	81.2043	97.7865		-2.28144	2.94e-05		-1.89456	9.22e-09		No hits found	gb|ACR38454.1| unknown [Zea mays]	sbi:SORBI_0057s002150 hypothetical protein		NO HITS FOUND	NO HITS FOUND	NO HITS FOUND
gi|100423239|gb|BV682026.1|		102.09	98.2561	74.2043	60.0356		-1.3758	0.00856347		-1.7005	0.00427756		No hits found	No hits found	No hits found		NO HITS FOUND	NO HITS FOUND	NO HITS FOUND
CU401917		97.3627	98.5864	38.0353	63.7166		-2.5598	0.220285		-1.52806	0.0424672		AT5G62160.1 | Symbols: AtZIP12, ZIP12 | zinc transporter 12 precursor | chr5:24960107-24961263 FORWARD LENGTH=355	gi|297738016|emb|CBI27217.3| unnamed protein product [Vitis vinifera]	vvi:100252525 hypothetical protein LOC100252525		GO:0006810:transport,GO:0006811:ion transport	GO:0022891:substrate-specific transmembrane transporter activity	GO:0016020:membrane,GO:0031224:intrinsic to membrane,GO:0044425:membrane part,GO:0005622:intracellular,GO:0005737:cytoplasm,GO:0031410:cytoplasmic vesicle,GO:0043229:intracellular organelle,GO:0044424:intracellular part,GO:0044444:cytoplasmic part
de_novo_11880		106.909	98.7592	35.3929	57.2357		-3.02062	0.066738		-1.86786	0.0065213		AT3G12750.1 | Symbols: ZIP1 | zinc transporter 1 precursor | chr3:4051950-4053156 REVERSE LENGTH=355	gb|AAX28838.1| zinc transporter protein ZIP2 [Fragaria x ananassa]	rcu:RCOM_0122460 zinc/iron transporter, putative (EC:1.3.1.74)		GO:0006810:transport	NO HITS FOUND	NO HITS FOUND
contig_17568		95.6805	98.7856	59.0415	56.2125		-1.62056	0.0116736		-1.70212	0.00977986		No hits found	No hits found	No hits found		NO HITS FOUND	NO HITS FOUND	NO HITS FOUND
contig_33695		64.3584	98.9245	80.7132	98.5086		1.25412	3.57e-05		1.53063	0.000193366		AT1G13280.1 | Symbols: AOC4 | allene oxide cyclase 4 | chr1:4547624-4548552 FORWARD LENGTH=254	gi|16416376|dbj|BAB21610.2| mangrin [Bruguiera sexangula]	rcu:RCOM_0015290 Allene oxide cyclase 4, chloroplast precursor, putative (EC:5.3.99.6)		NO HITS FOUND	NO HITS FOUND	NO HITS FOUND
contig_159		111.222	98.972	70.8387	92.8864		-1.57007	0.0435267		-1.19739	0.00336595		No hits found	gi|237666514|ref|ZP_04526499.1| conserved hypothetical protein [Clostridium butyricum E4 str. BoNT E BL5262]_x0001_gi|237669625|ref|ZP_04529603.1| conserved hypothetical protein [Clostridium butyricum E4 str. BoNT E BL5262]_x0001_gi|237654859|gb|EEP52421.1| conserved hypothetical protein [Clostridium butyricum E4 str. BoNT E BL5262]_x0001_gi|237657713|gb|EEP55268.1| conserved hypothetical protein…	pmx:PERMA_1936 hypothetical protein		NO HITS FOUND	NO HITS FOUND	NO HITS FOUND
Contig3487		118.715	99.1302	76.6239	74.8497		-1.54933	0.0125008		-1.58605	9.3e-06		AT5G43060.1 | Symbols: | Granulin repeat cysteine protease family protein | chr5:17269784-17272117 REVERSE LENGTH=463	ref|XP_002283263.1| PREDICTED: similar to cysteine protease Cp2 isoform 1 [Vitis vinifera]	vvi:100261257 similar to cysteine protease Cp2; K01365 cathepsin L [EC:3.4.22.15]		NO HITS FOUND	NO HITS FOUND	NO HITS FOUND
contig_52258		49.6389	99.2376	53.4215	102.798		1.0762	1.15e-29		2.07092	2.01e-24		No hits found	No hits found	No hits found		NO HITS FOUND	NO HITS FOUND	NO HITS FOUND
contig_7114		79.1043	99.2996	89.4182	115.387		1.13038	2.29e-08		1.45866	1.03e-10		AT1G52280.1 | Symbols: AtRABG3d, RABG3d | RAB GTPase homolog G3D | chr1:19468150-19469449 REVERSE LENGTH=206	gi|255549976|ref|XP_002516039.1| protein with unknown function [Ricinus communis]_x0001_gi|223544944|gb|EEF46459.1| protein with unknown function [Ricinus communis]	rcu:RCOM_1494330 protein with unknown function (EC:3.1.4.12); K07897 Ras-related protein Rab-7A		GO:0006810:transport	GO:0017076:purine nucleotide binding,GO:0032553:ribonucleotide binding	GO:0016020:membrane
Contig3489		353.604	99.3029	118.86	106.916		-2.97497	0.519489		-3.30732	0.0114267		AT5G45890.1 | Symbols: SAG12 | senescence-associated gene 12 | chr5:18613300-18614759 FORWARD LENGTH=346	ref|XP_002280246.1| PREDICTED: hypothetical protein [Vitis vinifera]	vvi:100242026 hypothetical protein LOC100242026; K01365 cathepsin L [EC:3.4.22.15]		NO HITS FOUND	GO:0008233:peptidase activity	NO HITS FOUND
de_novo_13202		113.421	99.3384	53.3207	76.0187		-2.12715	0.000232868		-1.49202	0.0376865		No hits found	No hits found	No hits found		NO HITS FOUND	NO HITS FOUND	NO HITS FOUND
Contig3644		154.157	99.47	100.802	124.726		-1.5293	0.00275792		-1.23596	1.4e-05		AT3G15210.1 | Symbols: ATERF-4, ERF4, RAP2.5, ATERF4 | ethylene responsive element binding factor 4 | chr3:5121472-5122140 FORWARD LENGTH=222	gb|ACU15727.1| unknown [Glycine max]	rcu:RCOM_0108920 Ethylene-responsive transcription factor, putative		GO:0007165:signal transduction,GO:0009725:response to hormone stimulus,GO:0009966:regulation of signal transduction,GO:0050794:regulation of cellular process,GO:0009743:response to carbohydrate stimulus,GO:0010033:response to organic substance,GO:0006139:nucleobase, nucleoside, nucleotide and nucleic acid metabolic process,GO:0010468:regulation of gene expression,GO:0019222:regulation of metaboli…	NO HITS FOUND	GO:0005622:intracellular,GO:0031981:nuclear lumen,GO:0043229:intracellular organelle,GO:0043231:intracellular membrane-bound organelle,GO:0043233:organelle lumen,GO:0044424:intracellular part,GO:0044428:nuclear part,GO:0044446:intracellular organelle part
contig_18860		259.768	99.5753	12.868	25.2636		-20.1872	0.00124595		-10.2823	2.35e-07		AT5G52640.1 | Symbols: HSP81-1, ATHS83, HSP81.1, HSP83, ATHSP90.1, AtHsp90-1, HSP90.1 | heat shock protein 90.1 | chr5:21352542-21355147 FORWARD LENGTH=705	gi|224134805|ref|XP_002327494.1| predicted protein [Populus trichocarpa]_x0001_gi|222836048|gb|EEE74469.1| predicted protein [Populus trichocarpa]	pop:POPTR_592912 hypothetical protein; K04079 molecular chaperone HtpG		GO:0009617:response to bacterium,GO:0042742:defense response to bacterium,GO:0051707:response to other organism,GO:0019538:protein metabolic process,GO:0044260:cellular macromolecule metabolic process	GO:0017076:purine nucleotide binding,GO:0032553:ribonucleotide binding	GO:0005622:intracellular,GO:0044424:intracellular part
de_novo_11537		106.426	99.816	67.0668	106.936		-1.58687	0.0201837		1.00479	0.00107452		AT3G21550.1 | Symbols: DMP2, AtDMP2 | DUF679 domain membrane protein 2 | chr3:7591708-7592262 REVERSE LENGTH=184	emb|CBI26147.3| unnamed protein product [Vitis vinifera]	vvi:100264790 hypothetical protein LOC100264790		NO HITS FOUND	NO HITS FOUND	NO HITS FOUND
contig_44083		109.897	99.8194	51.3111	57.5082		-2.14178	1.79e-08		-1.91098	1.93e-06		AT1G03670.1 | Symbols: | ankyrin repeat family protein | chr1:914222-916222 REVERSE LENGTH=616	gi|224127174|ref|XP_002329418.1| predicted protein [Populus trichocarpa]_x0001_gi|222870468|gb|EEF07599.1| predicted protein [Populus trichocarpa]	pop:POPTR_580386 hypothetical protein		NO HITS FOUND	NO HITS FOUND	NO HITS FOUND
de_novo_11839		51.2765	99.9243	81.6946	91.5545		1.59322	1.32e-19		1.78551	7.58e-09		No hits found	No hits found	No hits found		NO HITS FOUND	NO HITS FOUND	NO HITS FOUND
de_novo_12179		102.607	100.166	157.288	114.714		1.53293	0.124015		1.118	3.28e-05		AT2G37900.1 | Symbols: | Major facilitator superfamily protein | chr2:15864396-15866408 REVERSE LENGTH=575	ref|XP_002309091.1| predicted protein [Populus trichocarpa]_x0001_gb|EEE92614.1| predicted protein [Populus trichocarpa]	pop:POPTR_819189 hypothetical protein		GO:0006810:transport,GO:0015833:peptide transport	NO HITS FOUND	NO HITS FOUND
contig_23579		111.328	100.36	72.7766	72.2002		-1.52973	5.96e-05		-1.54194	2.35e-06		No hits found	No hits found	No hits found		NO HITS FOUND	NO HITS FOUND	NO HITS FOUND
de_novo_11342		87.4429	100.505	48.1574	64.791		-1.81577	0.00734869		-1.34961	0.00183529		AT3G20640.1 | Symbols: | basic helix-loop-helix (bHLH) DNA-binding superfamily protein | chr3:7210654-7213199 REVERSE LENGTH=454	ref|XP_002280367.1| PREDICTED: hypothetical protein [Vitis vinifera]	vvi:100267585 hypothetical protein LOC100267585		NO HITS FOUND	NO HITS FOUND	NO HITS FOUND
gi|32163037|gb|CD668367.1|CD668367		86.1448	100.681	107.383	127.962		1.24654	1.93e-34		1.48543	2.11e-38		AT5G03690.1 | Symbols: | Aldolase superfamily protein | chr5:963389-964982 REVERSE LENGTH=393	gi|118489199|gb|ABK96406.1| unknown [Populus trichocarpa x Populus deltoides]	pop:POPTR_578574 fructose-bisphosphate aldolase (EC:4.1.2.13); K01623 fructose-bisphosphate aldolase, class I [EC:4.1.2.13]		GO:0005975:carbohydrate metabolic process,GO:0006066:alcohol metabolic process,GO:0009057:macromolecule catabolic process,GO:0044248:cellular catabolic process	GO:0016830:carbon-carbon lyase activity	NO HITS FOUND
contig_19209		65.9869	100.697	102.96	111.571		1.56031	2.6e-24		1.6908	6.11e-16		AT5G27700.1 | Symbols: | Ribosomal protein S21e | chr5:9807541-9808048 REVERSE LENGTH=82	gi|147778296|emb|CAN60816.1| hypothetical protein VITISV_033219 [Vitis vinifera]	vvi:100246017 hypothetical protein LOC100246017; K02971 small subunit ribosomal protein S21e		NO HITS FOUND	NO HITS FOUND	GO:0005622:intracellular,GO:0030529:ribonucleoprotein complex,GO:0044424:intracellular part
contig_12482		67.5351	100.803	89.184	113.561		1.32056	0.464488		1.68151	3.35e-12		No hits found	No hits found	No hits found		NO HITS FOUND	NO HITS FOUND	NO HITS FOUND
contig_16181		79.2816	101.188	118.919	110.836		1.49996	1.49e-05		1.39801	1.73e-05		AT5G56950.1 | Symbols: NFA03, NFA3, NAP1;3 | nucleosome assembly protein 1;3 | chr5:23032618-23035299 FORWARD LENGTH=374	gi|224087993|ref|XP_002308283.1| nucleosome/chromatin assembly factor group [Populus trichocarpa]_x0001_gi|222854259|gb|EEE91806.1| nucleosome/chromatin assembly factor group [Populus trichocarpa]	pop:POPTR_819264 NFA902; nucleosome/chromatin assembly factor group; K11279 nucleosome assembly protein 1-like 1		GO:0006139:nucleobase, nucleoside, nucleotide and nucleic acid metabolic process,GO:0043283:biopolymer metabolic process	NO HITS FOUND	GO:0005622:intracellular,GO:0043229:intracellular organelle,GO:0043231:intracellular membrane-bound organelle,GO:0044424:intracellular part
contig_20420		80.6864	101.206	102.32	117.749		1.26812	0.00568808		1.45934	1.72e-06		AT3G26340.1 | Symbols: | N-terminal nucleophile aminohydrolases (Ntn hydrolases) superfamily protein | chr3:9650600-9652572 REVERSE LENGTH=273	gi|225425821|ref|XP_002264828.1| PREDICTED: hypothetical protein [Vitis vinifera]_x0001_gi|297738390|emb|CBI27591.3| unnamed protein product [Vitis vinifera]	vvi:100261458 hypothetical protein LOC100261458; K02737 20S proteasome subunit beta 5 [EC:3.4.25.1]		GO:0009057:macromolecule catabolic process,GO:0019538:protein metabolic process,GO:0043283:biopolymer metabolic process,GO:0044248:cellular catabolic process,GO:0044260:cellular macromolecule metabolic process,GO:0010035:response to inorganic substance	GO:0008233:peptidase activity	GO:0005622:intracellular,GO:0043229:intracellular organelle,GO:0043231:intracellular membrane-bound organelle,GO:0044424:intracellular part
contig_13168		91.685	101.242	136.332	145.707		1.48696	0.0444537		1.58921	0.00975002		AT1G02640.1 | Symbols: BXL2, ATBXL2 | beta-xylosidase 2 | chr1:564293-567580 FORWARD LENGTH=768	ref|XP_002320310.1| predicted protein [Populus trichocarpa]_x0001_gb|EEE98625.1| predicted protein [Populus trichocarpa]	pop:POPTR_807488 hypothetical protein		NO HITS FOUND	GO:0016798:hydrolase activity, acting on glycosyl bonds	GO:0005618:cell wall,GO:0030312:external encapsulating structure
contig_18635		84.0438	101.388	104.656	122.202		1.24525	0.133284		1.45403	0.00188423		AT1G53280.1 | Symbols: | Class I glutamine amidotransferase-like superfamily protein | chr1:19864942-19867341 REVERSE LENGTH=438	gi|302142910|emb|CBI20205.3| unnamed protein product [Vitis vinifera]	vvi:100253735 hypothetical protein LOC100253735; K03152 4-methyl-5(b-hydroxyethyl)-thiazole monophosphate biosynthesis		GO:0006766:vitamin metabolic process,GO:0010035:response to inorganic substance	NO HITS FOUND	GO:0016020:membrane,GO:0031090:organelle membrane,GO:0005622:intracellular,GO:0005737:cytoplasm,GO:0043229:intracellular organelle,GO:0043231:intracellular membrane-bound organelle,GO:0044424:intracellular part,GO:0044444:cytoplasmic part
contig_8334		118.592	101.507	72.9203	95.5259		-1.62632	8.19e-27		-1.24146	1.02e-34		No hits found	No hits found	No hits found		NO HITS FOUND	NO HITS FOUND	NO HITS FOUND
contig_64698		132.366	101.562	69.9712	77.5697		-1.89172	6.01e-17		-1.70642	8.81e-10		AT4G12400.2 | Symbols: Hop3 | stress-inducible protein, putative | chr4:7338866-7341239 REVERSE LENGTH=558	gi|224125136|ref|XP_002329902.1| predicted protein [Populus trichocarpa]_x0001_gi|118487408|gb|ABK95532.1| unknown [Populus trichocarpa]_x0001_gi|222871139|gb|EEF08270.1| predicted protein [Populus trichocarpa]	pop:POPTR_837084 hypothetical protein; K09553 stress-induced-phosphoprotein 1		NO HITS FOUND	NO HITS FOUND	NO HITS FOUND
[truncated: 632 more rows]
