# Supplementary material for: Contrasting nitrogen fertilization treatments impact xylem gene expression and secondary cell wall lignification in Eucalyptus
Source: BMC Plant Biol. 2014 Sep 28;14:256. doi: 10.1186/s12870-014-0256-9 (PMC4189757; doi:10.1186/s12870-014-0256-9)
Supplement: Additional file 5: Table S4 — RT-qPCR validation. [file 12870_2014_256_MOESM5_ESM.xlsx]

## Sheet: RNAseq vs RT-qPCR validation
GENE ID		Relative RNAseq RPKM (normalized to N treatments)				qPCR relative transcript abundance (normalized to N treatments)
		Nitrogen treatements				Nitrogen treatments						NR	TAIR
		N-	N+	P_value		N-		N+		P_value
contig_6919		1.24505	0.754946	2.04e-19		1.30013	0.165786	0.699868	0.0837871	0.649917		gi|261286637|gb|ACX68559.1| 4-coumarate:CoA ligase [Eucalyptus camaldulensis]	AT1G51680.1 | Symbols: 4CL1, 4CL.1, AT4CL1 | 4-coumarate:CoA ligase 1 | chr1:19159007-19161464 REVERSE LENGTH=561
Contig7339		1.25994	0.740056	1.75e-27		1.2568	0.103658	0.7432	0.00762074	0.699408		gi|237682385|gb|ACR10242.1| cinnamate-4-hydroxylase [Canarium album]	AT2G30490.1 | Symbols: ATC4H, C4H, CYP73A5, REF3 | cinnamate-4-hydroxylase | chr2:12993861-12995683 REVERSE LENGTH=505
contig_1247		1.08277	0.917234	0.00301186		1.2755	0.16006	0.724499	0.274608	0.751457		gb|ACU77870.1| cinnamyl alcohol dehydrogenase [Eucalyptus urophylla]_x0001_gb|ACX68560.1| cinnamyl alcohol dehydrogenase [Eucalyptus camaldulensis]_x0001_gb|ACY66931.1| cinnamyl alcohol dehydrogenase [Eucalyptus camaldulensis]	AT4G34230.1 | Symbols: CAD5, ATCAD5, CAD-5 | cinnamyl alcohol dehydrogenase 5 | chr4:16386898-16388666 REVERSE LENGTH=357
contig_11747		1.09284	0.907155	0.0039562		1.19256	0.0625418	0.807436	0.128328	0.831182		gb|AAT74878.1| cinnamoyl CoA reductase [Eucalyptus globulus]	AT1G15950.1 | Symbols: CCR1, IRX4, ATCCR1 | cinnamoyl coa reductase 1 | chr1:5478855-5481915 FORWARD LENGTH=344
contig_10228		1.13732	0.862683	5.32e-06		1.32476	0.225026	0.675239	0.127455	0.604989		gb|ACY66929.1| caffeoyl-CoA O-methyltransferase 2 [Eucalyptus camaldulensis]	AT4G34050.2 | Symbols: CCoAOMT1 | S-adenosyl-L-methionine-dependent methyltransferases superfamily protein | chr4:16310844-16311973 FORWARD LENGTH=148
contig_927		1.14928	0.850719	0.000219374		1.20327	0.189003	0.796733	0.0249897	0.698211		gi|300077149|gb|ADJ66851.1| O-methyltransferase [Vitis vinifera]	AT4G35160.1 | Symbols: | O-methyltransferase family protein | chr4:16730989-16732808 REVERSE LENGTH=382
contig_2396		1.15851	0.841494	9.47e-32		1.21015	0.0880416	0.789851	0.11181	0.790864		gi|262474806|gb|ACY66932.1| caffeic O-methyltransferase 1 [Eucalyptus camaldulensis]	AT5G54160.1 | Symbols: ATOMT1, OMT1 | O-methyltransferase 1 | chr5:21982075-21984167 FORWARD LENGTH=363
contig_390		1.22027	0.779729	1.68e-26		1.4771	0.26803	0.522904	0.248032	0.51435		gi|255970299|gb|ACU45738.1| ferulate 5-hydroxylase [Eucalyptus globulus]	AT4G36220.1 | Symbols: FAH1, CYP84A1 | ferulic acid 5-hydroxylase 1 | chr4:17137584-17139619 REVERSE LENGTH=520
contig_23759		1.16738	0.832618	0.0902864		1.62839	0.430921	0.371607	0.116742	0.328041		gi|255543353|ref|XP_002512739.1| Anthranilate N-benzoyltransferase protein, putative [Ricinus communis]_x0001_gi|223547750|gb|EEF49242.1| Anthranilate N-benzoyltransferase protein, putative [Ricinus communis]	AT5G48930.1 | Symbols: HCT | hydroxycinnamoyl-CoA shikimate/quinate hydroxycinnamoyl transferase | chr5:19836654-19838092 REVERSE LENGTH=433
de_novo_17679		1.31437	0.68563	0.43428		1.45845	0.0607956	0.541546	0.182731	0.637009		gi|225434678|ref|XP_002280416.1| PREDICTED: hypothetical protein [Vitis vinifera]_x0001_gi|297745946|emb|CBI16002.3| unnamed protein product [Vitis vinifera]	AT2G38080.1 | Symbols: IRX12, LAC4, ATLMCO4, LMCO4 | Laccase/Diphenol oxidase family protein | chr2:15934540-15937352 FORWARD LENGTH=558
contig_3127		1.22011	0.779892	1.5e-11		1.50581	0.02791	0.494185	0.0238404	0.579791		gi|224087431|ref|XP_002308164.1| laccase 110b [Populus trichocarpa]_x0001_gi|222854140|gb|EEE91687.1| laccase 110b [Populus trichocarpa]	AT5G60020.1 | Symbols: LAC17, ATLAC17 | laccase 17 | chr5:24168072-24170223 FORWARD LENGTH=577
contig_10482		1.22014	0.77986	1.21e-18		1.61498	0.32044	0.385023	0.065621	0.381357		ref|XP_002531677.1| Phenylalanine ammonia-lyase, putative [Ricinus communis]_x0001_gb|EEF30696.1| Phenylalanine ammonia-lyase, putative [Ricinus communis]	AT3G53260.1 | Symbols: PAL2, ATPAL2 | phenylalanine ammonia-lyase 2 | chr3:19744256-19746619 REVERSE LENGTH=717
contig_31391		0.866913	1.13309	0.00186654		0.810049	0.170432	1.18995	0.0786051	0.843108		gi|317106672|dbj|BAJ53175.1| JHL18I08.9 [Jatropha curcas]	AT1G75500.2 | Symbols: WAT1 | Walls Are Thin 1 | chr1:28338282-28340091 REVERSE LENGTH=389
contig_9631		1.10365	0.896351	0.00644635		1.2414	0.184651	0.758603	0.0801083	0.686014		gi|82568711|dbj|BAE48668.1| Alcohol acyl-transferase [Prunus mume]	AT5G48930.1 | Symbols: HCT | hydroxycinnamoyl-CoA shikimate/quinate hydroxycinnamoyl transferase | chr5:19836654-19838092 REVERSE LENGTH=433
contig_45640		1.20887	0.791134	0.00447869		1.19638	0.160095	0.803616	0.115493	0.758727		gi|255584675|ref|XP_002533060.1| dopamine beta-monooxygenase, putative [Ricinus communis]_x0001_gi|223527158|gb|EEF29330.1| dopamine beta-monooxygenase, putative [Ricinus communis]	AT4G12980.1 | Symbols: | Auxin-responsive family protein | chr4:7589670-7591074 REVERSE LENGTH=394
contig_268		1.10464	0.89536	0.000146847		1.24564	0.0544174	0.754357	0.0610144	0.758691		gi|67003907|gb|AAY60843.1| cellulose synthase 1 [Eucalyptus grandis]_x0001_gi|162955784|gb|ABY25276.1| cellulose synthase [Eucalyptus grandis]_x0001_gi|162955790|gb|ABY25279.1| cellulose synthase [Eucalyptus grandis]	AT4G18780.1 | Symbols: CESA8, IRX1, ATCESA8, LEW2 | cellulose synthase family protein | chr4:10312846-10316719 REVERSE LENGTH=985
contig_41896		0.860226	1.13977	0.000115341		0.890147	0.0651354	1.10985	0.0623319	0.885729		gi|20269051|emb|CAC84706.1| aux/IAA protein [Populus tremula x Populus tremuloides]	AT5G65670.2 | Symbols: IAA9 | indole-3-acetic acid inducible 9 | chr5:26254463-26256134 FORWARD LENGTH=336
contig_29026		1.12371	0.876292	4.61e-11		1.35947	0.403173	0.640532	0.128384	0.456346		gi|2213877|gb|AAB61597.1| glutamine synthetase [Hevea brasiliensis]	AT5G37600.1 | Symbols: ATGSR1, GLN1;1, GSR 1, ATGLN1;1 | glutamine synthase clone R1 | chr5:14933574-14935656 REVERSE LENGTH=356
de_novo_11688		0.233458	1.76654	1.39e-65		0.603519	0.287426	1.39648	0.226646	0.607111		ref|XP_002518763.1| Ferredoxin--nitrite reductase, chloroplast precursor, putative [Ricinus communis]_x0001_gb|EEF43688.1| Ferredoxin--nitrite reductase, chloroplast precursor, putative [Ricinus communis]	AT2G15620.1 | Symbols: NIR1, NIR, ATHNIR | nitrite reductase 1 | chr2:6810552-6812666 FORWARD LENGTH=586
				GeneID	N- (RNAseq)	N+ (RNAseq)	N-(RT-qPCR)		N+(RT-qPCR)
				contig_6919	1.24505	0.754946	1.30013	0.165786	0.699868	0.0837871
				Contig7339	1.25994	0.740056	1.2568	0.103658	0.7432	0.00762074
				contig_1247	1.08277	0.917234	1.2755	0.16006	0.724499	0.274608
				contig_11747	1.09284	0.907155	1.19256	0.0625418	0.807436	0.128328
				contig_10228	1.13732	0.862683	1.32476	0.225026	0.675239	0.127455
				contig_927	1.14928	0.850719	1.20327	0.189003	0.796733	0.0249897
				contig_2396	1.15851	0.841494	1.21015	0.0880416	0.789851	0.11181
				contig_390	1.22027	0.779729	1.4771	0.26803	0.522904	0.248032
				contig_23759	1.16738	0.832618	1.62839	0.430921	0.371607	0.116742
				de_novo_17679	1.31437	0.68563	1.45845	0.0607956	0.541546	0.182731
				contig_3127	1.22011	0.779892	1.50581	0.02791	0.494185	0.0238404
				contig_10482	1.22014	0.77986	1.61498	0.32044	0.385023	0.065621
				contig_31391	0.866913	1.13309	0.810049	0.170432	1.18995	0.0786051
				contig_9631	1.10365	0.896351	1.2414	0.184651	0.758603	0.0801083
				contig_45640	1.20887	0.791134	1.19638	0.160095	0.803616	0.115493
				contig_268	1.10464	0.89536	1.24564	0.0544174	0.754357	0.0610144
				contig_41896	0.860226	1.13977	0.890147	0.0651354	1.10985	0.0623319
				contig_29026	1.12371	0.876292	1.35947	0.403173	0.640532	0.128384
				de_novo_11688	0.233458	1.76654	0.603519	0.287426	1.39648	0.226646

## Sheet: RNAseq values
GENE ID		RNAseq RPKM values				Relative RNAseq RPKM (normalized to N treatments)
		Nitogen treatments				Nitrogen treatements				NR	TAIR
		N-	N+	P_value		N-	N+	P_value
contig_6919		833.939	505.663	2.04e-19		1.24505	0.754946	2.04e-19		gi|261286637|gb|ACX68559.1| 4-coumarate:CoA ligase [Eucalyptus camaldulensis]	AT1G51680.1 | Symbols: 4CL1, 4CL.1, AT4CL1 | 4-coumarate:CoA ligase 1 | chr1:19159007-19161464 REVERSE LENGTH=561
Contig7339		1088.08	639.107	1.75e-27		1.25994	0.740056	1.75e-27		gi|237682385|gb|ACR10242.1| cinnamate-4-hydroxylase [Canarium album]	AT2G30490.1 | Symbols: ATC4H, C4H, CYP73A5, REF3 | cinnamate-4-hydroxylase | chr2:12993861-12995683 REVERSE LENGTH=505
contig_1247		695.342	589.039	0.00301186		1.08277	0.917234	0.00301186		gb|ACU77870.1| cinnamyl alcohol dehydrogenase [Eucalyptus urophylla]_x0001_gb|ACX68560.1| cinnamyl alcohol dehydrogenase [Eucalyptus camaldulensis]_x0001_gb|ACY66931.1| cinnamyl alcohol dehydrogenase [Eucalyptus camaldulensis]	AT4G34230.1 | Symbols: CAD5, ATCAD5, CAD-5 | cinnamyl alcohol dehydrogenase 5 | chr4:16386898-16388666 REVERSE LENGTH=357
contig_11747		526.252	436.835	0.0039562		1.09284	0.907155	0.0039562		gb|AAT74878.1| cinnamoyl CoA reductase [Eucalyptus globulus]	AT1G15950.1 | Symbols: CCR1, IRX4, ATCCR1 | cinnamoyl coa reductase 1 | chr1:5478855-5481915 FORWARD LENGTH=344
contig_10228		623.58	473.001	5.32e-06		1.13732	0.862683	5.32e-06		gb|ACY66929.1| caffeoyl-CoA O-methyltransferase 2 [Eucalyptus camaldulensis]	AT4G34050.2 | Symbols: CCoAOMT1 | S-adenosyl-L-methionine-dependent methyltransferases superfamily protein | chr4:16310844-16311973 FORWARD LENGTH=148
contig_927		351.531	260.21	0.000219374		1.14928	0.850719	0.000219374		gi|300077149|gb|ADJ66851.1| O-methyltransferase [Vitis vinifera]	AT4G35160.1 | Symbols: | O-methyltransferase family protein | chr4:16730989-16732808 REVERSE LENGTH=382
contig_2396		3157.02	2293.14	9.47e-32		1.15851	0.841494	9.47e-32		gi|262474806|gb|ACY66932.1| caffeic O-methyltransferase 1 [Eucalyptus camaldulensis]	AT5G54160.1 | Symbols: ATOMT1, OMT1 | O-methyltransferase 1 | chr5:21982075-21984167 FORWARD LENGTH=363
contig_390		1416.27	904.967	1.68e-26		1.22027	0.779729	1.68e-26		gi|255970299|gb|ACU45738.1| ferulate 5-hydroxylase [Eucalyptus globulus]	AT4G36220.1 | Symbols: FAH1, CYP84A1 | ferulic acid 5-hydroxylase 1 | chr4:17137584-17139619 REVERSE LENGTH=520
contig_23759		60.1769	42.9203	0.0902864		1.16738	0.832618	0.0902864		gi|255543353|ref|XP_002512739.1| Anthranilate N-benzoyltransferase protein, putative [Ricinus communis]_x0001_gi|223547750|gb|EEF49242.1| Anthranilate N-benzoyltransferase protein, putative [Ricinus communis]	AT5G48930.1 | Symbols: HCT | hydroxycinnamoyl-CoA shikimate/quinate hydroxycinnamoyl transferase | chr5:19836654-19838092 REVERSE LENGTH=433
de_novo_17679		4.68874	2.44584	0.43428		1.31437	0.68563	0.43428		gi|225434678|ref|XP_002280416.1| PREDICTED: hypothetical protein [Vitis vinifera]_x0001_gi|297745946|emb|CBI16002.3| unnamed protein product [Vitis vinifera]	AT2G38080.1 | Symbols: IRX12, LAC4, ATLMCO4, LMCO4 | Laccase/Diphenol oxidase family protein | chr2:15934540-15937352 FORWARD LENGTH=558
contig_3127		569.334	363.918	1.5e-11		1.22011	0.779892	1.5e-11		gi|224087431|ref|XP_002308164.1| laccase 110b [Populus trichocarpa]_x0001_gi|222854140|gb|EEE91687.1| laccase 110b [Populus trichocarpa]	AT5G60020.1 | Symbols: LAC17, ATLAC17 | laccase 17 | chr5:24168072-24170223 FORWARD LENGTH=577
contig_10482		970.575	620.349	1.21e-18		1.22014	0.77986	1.21e-18		ref|XP_002531677.1| Phenylalanine ammonia-lyase, putative [Ricinus communis]_x0001_gb|EEF30696.1| Phenylalanine ammonia-lyase, putative [Ricinus communis]	AT3G53260.1 | Symbols: PAL2, ATPAL2 | phenylalanine ammonia-lyase 2 | chr3:19744256-19746619 REVERSE LENGTH=717
contig_31391		236.607	309.255	0.00186654		0.866913	1.13309	0.00186654		gi|317106672|dbj|BAJ53175.1| JHL18I08.9 [Jatropha curcas]	AT1G75500.2 | Symbols: WAT1 | Walls Are Thin 1 | chr1:28338282-28340091 REVERSE LENGTH=389
contig_9631		381.149	309.558	0.00644635		1.10365	0.896351	0.00644635		gi|82568711|dbj|BAE48668.1| Alcohol acyl-transferase [Prunus mume]	AT5G48930.1 | Symbols: HCT | hydroxycinnamoyl-CoA shikimate/quinate hydroxycinnamoyl transferase | chr5:19836654-19838092 REVERSE LENGTH=433
contig_45640		111.822	73.1812	0.00447869		1.20887	0.791134	0.00447869		gi|255584675|ref|XP_002533060.1| dopamine beta-monooxygenase, putative [Ricinus communis]_x0001_gi|223527158|gb|EEF29330.1| dopamine beta-monooxygenase, putative [Ricinus communis]	AT4G12980.1 | Symbols: | Auxin-responsive family protein | chr4:7589670-7591074 REVERSE LENGTH=394
contig_268		726.302	588.7	0.000146847		1.10464	0.89536	0.000146847		gi|67003907|gb|AAY60843.1| cellulose synthase 1 [Eucalyptus grandis]_x0001_gi|162955784|gb|ABY25276.1| cellulose synthase [Eucalyptus grandis]_x0001_gi|162955790|gb|ABY25279.1| cellulose synthase [Eucalyptus grandis]	AT4G18780.1 | Symbols: CESA8, IRX1, ATCESA8, LEW2 | cellulose synthase family protein | chr4:10312846-10316719 REVERSE LENGTH=985
contig_41896		326.749	432.933	0.000115341		0.860226	1.13977	0.000115341		gi|20269051|emb|CAC84706.1| aux/IAA protein [Populus tremula x Populus tremuloides]	AT5G65670.2 | Symbols: IAA9 | indole-3-acetic acid inducible 9 | chr5:26254463-26256134 FORWARD LENGTH=336
contig_29026		1587.67	1238.1	4.61e-11		1.12371	0.876292	4.61e-11		gi|2213877|gb|AAB61597.1| glutamine synthetase [Hevea brasiliensis]	AT5G37600.1 | Symbols: ATGSR1, GLN1;1, GSR 1, ATGLN1;1 | glutamine synthase clone R1 | chr5:14933574-14935656 REVERSE LENGTH=356
de_novo_11688		51.4818	389.554	1.39e-65		0.233458	1.76654	1.39e-65		ref|XP_002518763.1| Ferredoxin--nitrite reductase, chloroplast precursor, putative [Ricinus communis]_x0001_gb|EEF43688.1| Ferredoxin--nitrite reductase, chloroplast precursor, putative [Ricinus communis]	AT2G15620.1 | Symbols: NIR1, NIR, ATHNIR | nitrite reductase 1 | chr2:6810552-6812666 FORWARD LENGTH=586

## Sheet: RT-qPCR Values
GENE ID	qPCR relative transcript abundance (normalized to N treatments)							qPCR relative transcript abundance (normalized to N treatements)								qPCR transcript abundance (non-normalized to N treatments)
	Nitrogen treatments							Nitrogen treatments								Nitrogen treatments								NR	TAIR
	N-		N+			P_value		N- tree 1	N- tree 2	N- tree 3	N+ tree 1	N+ tree 2	N+ tree 3	P_value		N- tree 1	N- tree 2	N- tree 3	N+ tree 1	N+ tree 2	N+ tree 3	P_value
contig_6919	1.30013	0.165786	0.699868	0.0837871		0.649917		1.49008	1.22578	1.18454	0.737799	0.757981	0.603823	0.00500165		10.1242	8.32843	8.04821	5.01289	5.15002	4.10261	0.00500165		gi|261286637|gb|ACX68559.1| 4-coumarate:CoA ligase [Eucalyptus camaldulensis]	AT1G51680.1 | Symbols: 4CL1, 4CL.1, AT4CL1 | 4-coumarate:CoA ligase 1 | chr1:19159007-19161464 REVERSE LENGTH=561
Contig7339	1.2568	0.103658	0.7432	0.00762074		0.699408		1.33191	1.29995	1.13854	0.739504	0.738131	0.751964	0.00102324		9.79165	9.55668	8.37003	5.43652	5.42642	5.52811	0.00102324		gi|237682385|gb|ACR10242.1| cinnamate-4-hydroxylase [Canarium album]	AT2G30490.1 | Symbols: ATC4H, C4H, CYP73A5, REF3 | cinnamate-4-hydroxylase | chr2:12993861-12995683 REVERSE LENGTH=505
contig_1247	1.2755	0.16006	0.724499	0.274608		0.751457		1.4599	1.19408	1.17252	0.747831	0.438969	0.986697	0.0398416		2.06737	1.69093	1.66041	1.059	0.621624	1.39726	0.0398416		gb|ACU77870.1| cinnamyl alcohol dehydrogenase [Eucalyptus urophylla]_x0001_gb|ACX68560.1| cinnamyl alcohol dehydrogenase [Eucalyptus camaldulensis]_x0001_gb|ACY66931.1| cinnamyl alcohol dehydrogenase [Eucalyptus camaldulensis]	AT4G34230.1 | Symbols: CAD5, ATCAD5, CAD-5 | cinnamyl alcohol dehydrogenase 5 | chr4:16386898-16388666 REVERSE LENGTH=357
contig_11747	1.19256	0.0625418	0.807436	0.128328		0.831182		1.19213	1.25532	1.13024	0.816656	0.930905	0.674746	0.00949921		7.41475	7.80779	7.02981	5.0794	5.79	4.19675	0.00949921		gb|AAT74878.1| cinnamoyl CoA reductase [Eucalyptus globulus]	AT1G15950.1 | Symbols: CCR1, IRX4, ATCCR1 | cinnamoyl coa reductase 1 | chr1:5478855-5481915 FORWARD LENGTH=344
contig_10228	1.32476	0.225026	0.675239	0.127455		0.604989		1.51792	1.37869	1.07767	0.802823	0.674978	0.547914	0.0121559		7.29512	6.62595	5.17927	3.85835	3.24393	2.63327	0.0121559		gb|ACY66929.1| caffeoyl-CoA O-methyltransferase 2 [Eucalyptus camaldulensis]	AT4G34050.2 | Symbols: CCoAOMT1 | S-adenosyl-L-methionine-dependent methyltransferases superfamily protein | chr4:16310844-16311973 FORWARD LENGTH=148
contig_927	1.20327	0.189003	0.796733	0.0249897		0.698211		1.24502	1.3679	0.996879	0.820508	0.799007	0.770684	0.0209562		6.094	6.69548	4.87943	4.01615	3.9109	3.77227	0.0209562		gi|300077149|gb|ADJ66851.1| O-methyltransferase [Vitis vinifera]	AT4G35160.1 | Symbols: | O-methyltransferase family protein | chr4:16730989-16732808 REVERSE LENGTH=382
contig_2396	1.21015	0.0880416	0.789851	0.11181		0.790864		1.28457	1.23292	1.11296	0.847183	0.861365	0.661004	0.00690838		6.98914	6.70809	6.05543	4.60938	4.68654	3.59641	0.00690838		gi|262474806|gb|ACY66932.1| caffeic O-methyltransferase 1 [Eucalyptus camaldulensis]	AT5G54160.1 | Symbols: ATOMT1, OMT1 | O-methyltransferase 1 | chr5:21982075-21984167 FORWARD LENGTH=363
contig_390	1.4771	0.26803	0.522904	0.248032		0.51435		1.78308	1.28386	1.36435	0.808536	0.398271	0.361907	0.0106123		0.176383	0.127	0.134962	0.0799808	0.0393971	0.0358	0.0106123		gi|255970299|gb|ACU45738.1| ferulate 5-hydroxylase [Eucalyptus globulus]	AT4G36220.1 | Symbols: FAH1, CYP84A1 | ferulic acid 5-hydroxylase 1 | chr4:17137584-17139619 REVERSE LENGTH=520
contig_23759	1.62839	0.430921	0.371607	0.116742		0.328041		1.49901	2.10918	1.27699	0.236808	0.438394	0.439621	0.00818544		0.0263024	0.0370089	0.0224067	0.00415516	0.0076923	0.00771383	0.00818544		gi|255543353|ref|XP_002512739.1| Anthranilate N-benzoyltransferase protein, putative [Ricinus communis]_x0001_gi|223547750|gb|EEF49242.1| Anthranilate N-benzoyltransferase protein, putative [Ricinus communis]	AT5G48930.1 | Symbols: HCT | hydroxycinnamoyl-CoA shikimate/quinate hydroxycinnamoyl transferase | chr5:19836654-19838092 REVERSE LENGTH=433
de_novo_17679	1.45845	0.0607956	0.541546	0.182731		0.637009		1.46039	1.39671	1.51826	0.695993	0.588823	0.339822	0.00117931		2.95509	2.82624	3.07219	1.40834	1.19148	0.68763	0.00117931		gi|225434678|ref|XP_002280416.1| PREDICTED: hypothetical protein [Vitis vinifera]_x0001_gi|297745946|emb|CBI16002.3| unnamed protein product [Vitis vinifera]	AT2G38080.1 | Symbols: IRX12, LAC4, ATLMCO4, LMCO4 | Laccase/Diphenol oxidase family protein | chr2:15934540-15937352 FORWARD LENGTH=558
contig_3127	1.50581	0.02791	0.494185	0.0238404		0.579791		1.49256	1.53788	1.487	0.4691	0.496908	0.516547	1.15213e-06		8.78613	9.05289	8.75336	2.7614	2.9251	3.0407	1.15213e-06		gi|224087431|ref|XP_002308164.1| laccase 110b [Populus trichocarpa]_x0001_gi|222854140|gb|EEE91687.1| laccase 110b [Populus trichocarpa]	AT5G60020.1 | Symbols: LAC17, ATLAC17 | laccase 17 | chr5:24168072-24170223 FORWARD LENGTH=577
contig_10482	1.61498	0.32044	0.385023	0.065621		0.381357		1.60975	1.938	1.29718	0.423295	0.309252	0.422523	0.00286863		7.99897	9.63007	6.4458	2.10338	1.5367	2.09955	0.00286863		ref|XP_002531677.1| Phenylalanine ammonia-lyase, putative [Ricinus communis]_x0001_gb|EEF30696.1| Phenylalanine ammonia-lyase, putative [Ricinus communis]	AT3G53260.1 | Symbols: PAL2, ATPAL2 | phenylalanine ammonia-lyase 2 | chr3:19744256-19746619 REVERSE LENGTH=717
contig_31391	0.810049	0.170432	1.18995	0.0786051		0.843108		0.648465	0.988129	0.793554	1.25549	1.1028	1.21156	0.0247631		4.27627	6.51617	5.23305	8.2793	7.27238	7.98955	0.0247631		gi|317106672|dbj|BAJ53175.1| JHL18I08.9 [Jatropha curcas]	AT1G75500.2 | Symbols: WAT1 | Walls Are Thin 1 | chr1:28338282-28340091 REVERSE LENGTH=389
contig_9631	1.2414	0.184651	0.758603	0.0801083		0.686014		1.43305	1.06465	1.22649	0.83735	0.761258	0.677199	0.0142077		13.9814	10.3872	11.9661	8.16953	7.42714	6.60703	0.0142077		gi|82568711|dbj|BAE48668.1| Alcohol acyl-transferase [Prunus mume]	AT5G48930.1 | Symbols: HCT | hydroxycinnamoyl-CoA shikimate/quinate hydroxycinnamoyl transferase | chr5:19836654-19838092 REVERSE LENGTH=433
contig_45640	1.19638	0.160095	0.803616	0.115493		0.758727		1.3515	1.20592	1.03173	0.936848	0.742055	0.731946	0.0261458		3.94615	3.52111	3.01249	2.73545	2.16668	2.13716	0.0261458		gi|255584675|ref|XP_002533060.1| dopamine beta-monooxygenase, putative [Ricinus communis]_x0001_gi|223527158|gb|EEF29330.1| dopamine beta-monooxygenase, putative [Ricinus communis]	AT4G12980.1 | Symbols: | Auxin-responsive family protein | chr4:7589670-7591074 REVERSE LENGTH=394
contig_268	1.24564	0.0544174	0.754357	0.0610144		0.758691		1.30353	1.23787	1.19553	0.769657	0.806265	0.687149	0.000481262		17.7485	16.8544	16.278	10.4794	10.9779	9.35601	0.000481262		gi|67003907|gb|AAY60843.1| cellulose synthase 1 [Eucalyptus grandis]_x0001_gi|162955784|gb|ABY25276.1| cellulose synthase [Eucalyptus grandis]_x0001_gi|162955790|gb|ABY25279.1| cellulose synthase [Eucalyptus grandis]	AT4G18780.1 | Symbols: CESA8, IRX1, ATCESA8, LEW2 | cellulose synthase family protein | chr4:10312846-10316719 REVERSE LENGTH=985
contig_41896	0.890147	0.0651354	1.10985	0.0623319		0.885729		0.962223	0.872722	0.835496	1.15683	1.03914	1.13359	0.0134669		1.7003	1.54215	1.47637	2.04418	1.83622	2.00312	0.0134669		gi|20269051|emb|CAC84706.1| aux/IAA protein [Populus tremula x Populus tremuloides]	AT5G65670.2 | Symbols: IAA9 | indole-3-acetic acid inducible 9 | chr5:26254463-26256134 FORWARD LENGTH=336
contig_29026	1.35947	0.403173	0.640532	0.128384		0.456346		1.77783	1.32713	0.973437	0.714655	0.492287	0.714655	0.0422637		2.03543	1.51942	1.11448	0.818202	0.563615	0.818202	0.0422637		gi|2213877|gb|AAB61597.1| glutamine synthetase [Hevea brasiliensis]	AT5G37600.1 | Symbols: ATGSR1, GLN1;1, GSR 1, ATGLN1;1 | glutamine synthase clone R1 | chr5:14933574-14935656 REVERSE LENGTH=356
de_novo_11688	0.603519	0.287426	1.39648	0.226646		0.607111		0.853857	0.289639	0.66706	1.26563	1.65819	1.26563	0.0199085		1.13815	0.386077	0.889162	1.68703	2.21029	1.68703	0.0199085		ref|XP_002518763.1| Ferredoxin--nitrite reductase, chloroplast precursor, putative [Ricinus communis]_x0001_gb|EEF43688.1| Ferredoxin--nitrite reductase, chloroplast precursor, putative [Ricinus communis]	AT2G15620.1 | Symbols: NIR1, NIR, ATHNIR | nitrite reductase 1 | chr2:6810552-6812666 FORWARD LENGTH=586

## Sheet: primer sequences
			GENE ID	PRIMERS SEQUENCES
				Foward	Reverse
			contig_6919	AGGAACGCGGAGATGAAGATCG	CGGCGTCGTTCAGATAACCTTTC
			Contig7339	TGAGAAGGGTGGCCAATTCAGC	TGGCTTCAAGACGATGGTGGAG
			contig_1247	AGTCCCGCTTAGGTTAGCTGTC	AAAGAGAAATCCACTTCCGCTGTC
			contig_11747	GCGATGTGGTGGAAATCCTTGC	GGGTTCACCTCATCAGAGCACTTG
			contig_10228	ATCAGCTCGTGCAAGATGAGAAG	TGTAGTTGTCCTTGTCGGCATCC
			contig_927	TGCAGAGAAGCAATCCCAGAAAGG	ACCCTCTGGTTTCAGCACAACC
			contig_2396	CACGTGATTGAAGACGCTCCAC	CTCCAGTCATGGCATATCCACTTC
			contig_390	ATTGAGACGAGGCATCGAACCG	CGCATGCAAAGCCAGCCATTTC
			contig_23759	AGGTTGCCCATCCATGACACAG	TGCAGTGAGATAGCAACAGACAAG
			de_novo_17679	GCCAATTGTCCCAAGGGTGGATAC	TCCGCAGCATGTAAGTCTTGCC
			contig_3127	GCGCATGTGAATTTCCTTCATAGC	ATCGAGCGAGGATCAAGGTGAG
			contig_10482	TGGAAGGAGCCAGAATCATGCC	TTGTGGACCGACCATAATGTGC
			contig_31391	CTTGCCCTAGTCGGAATAACGG	GCAAAGGTGGGTGAAGTGTTCTC
			contig_9631	CGGAAGCTCATTCCAGCTGTAGAC	TTGAAGTACGTCACCTGCAACAC
			contig_45640	ATTGGGATCGCCCTCTTTGCTC	TCTTCGGTCTCAGGAACAACGC
			contig_268	AAGTGGACGACGCTGCTGATAC	AACGACACCCACCATGTTCACG
			contig_41896	TCAGTTGTTTCACCATAGGTGCTC	TCTTTCAGCTTGCTCTCACTTAGC
			contig_29026	CGAAATTGCGGATGTTGTC	GCTTCTCAATCGCCTTCT
			de_novo_11688	TAGGGCTCTGAAGGTGAC	ATGAACCCAATATCAGCAACTTG
