# Supplementary material for: Contrasting nitrogen fertilization treatments impact xylem gene expression and secondary cell wall lignification in Eucalyptus
Source: BMC Plant Biol. 2014 Sep 28;14:256. doi: 10.1186/s12870-014-0256-9 (PMC4189757; doi:10.1186/s12870-014-0256-9)
Supplement: Additional file 6: Table S3 — Selected genes induced by nitrogen deprivation and/or repressed by nitrogen luxuriant supply; and repressed by nitrogen deprivation and/or induced by nitrogen luxuriant fertilization. (Level of expression in xylem; L-low, I-intermediate, H-high). [file 12870_2014_256_MOESM6_ESM.xlsx]

## Sheet: Sheet1
Genes induced by N deprivation and/or repressed by luxuriant fertilization
Gene ID/EucDS	Gene ID/TAIR	Description	LEX	RPKM values					N+/N-
			(RPKM)	N-	Op	N+	NO3		Fold	P-value
Nitrogen/Amino acids metabolism
CD668569.1	AT4G13930.1	Serine hydroxymethyltransferase 4	H	1851.58	1369.14	995.853	947.92		-1.86	6.28e-11
contig_23319	AT4G13930.1	Serine hydroxymethyltransferase 4	H	1586.38	1283.37	987.315	961.489		-1.61	0.00389106
Contig7054	AT4G13930.1	Serine hydroxymethyltransferase 4	H	1620.94	1215.15	875.437	826.226		-1.85	0.00686544
de_novo_15907	AT4G13930.1	Serine hydroxymethyltransferase 4	H	491.174	400.534	289.014	296.585		-1.7	1.04e-16
de_novo_12308	AT4G13940.4	S-adenosyl-L-homocysteine hydrolase	H	1577.9	1298.93	928.045	932.895		-1.7	0.00670125
contig_8461	AT2G27820.1	Prephenate dehydratase 1/ Arogenate dehydratase3	I	447.735	268.249	197.964	184.194		-2.26	1.48e-09
contig_15070	AT2G27820.1	Prephenate dehydratase 1/ Arogenate dehydratase3	I	285.302	166.344	115.957	115.326		-2.46	0.00330737
contig_10858	AT1G08250.1	Arogenate dehydratase 6	I	354.426	223.495	161.827	165.755		-2.19	4.17e-06
de_novo_11386	AT1G08250.1	Arogenate dehydratase 6	I	266.845	144.283	98.3126	110.561		-2.71	3.49e-05
de_novo_11507	AT3G44720.1	Arogenate dehydratase 4	I	177.213	106.076	76.1043	79.4776		-2.33	8.85e-51
contig_10937	AT5G18170.1	Glutamate dehydrogenase 1	I	139.522	68.8334	33.6982	42.2394		-4.14	0.00236612
de_novo_11901	AT1G12940.1	Nitrate transporter 2.5	I	185.15	44.4976	28.1733	35.1356		-6.57	3.23e-12
de_novo_12290	AT1G47670.1	Transmembrane amino acid transporter family protein	I	43.5992	39.3404	12.1791	40.0667		-3.58	0.0755193
contig_6209	AT2G39890.2	Proline transporter 1	I	49.4276	30.1305	12.0174	17.6946		-4.11	0.0990863
de_novo_12257	AT2G23970.1	Class I glutamine amidotransferase-like superfamily protein	I	91.2929	60.1125	25.9228	36.6954		-3.52	0.00955543
de_novo_11475	AT1G73220.1	Organic cation/carnitine transporter1	I	162.75	53.988	49.3247	46.8473		-3.3	0.00961633
de_novo_11829	AT1G77380.1	Amino acid permease 3	I	321.554	153.028	130.751	107.359		-2.46	7.4e-09
de_novo_11851	AT1G24480.1	S-adenosyl-L-methionine-dependent methyltransferases superfamily protein	I	69.6843	48.7878	39.9963	45.2291		-1.74	9.51e-09
contig_40282	AT2G38120.1	Transmembrane amino acid transporter family protein	I	133.709	87.0853	79.3252	60.242		-1.69	3e-42
de_novo_17765	AT1G77330.1	2-oxoglutarate (2OG) and Fe(II)-dependent oxygenase superfamily protein	L	7.54887	4.31729	0.178343	1.97125		-42.33	0.164963
contig_96254	AT5G40780.2	Lysine histidine transporter 1	L	20.6908	24.867	3.2034	6.7285		-6.46	1e-07
contig_66462	AT2G23970.1	Class I glutamine amidotransferase-like superfamily protein	L	26.8489	7.04051	4.66371	7.61015		-5.76	1.54e-08
Phenylpropanoid metabolism/Lignin Biosynthesis
contig_10482	AT3G53260.1	Phenylalanine ammonia-lyase 2	H	970.575	815.42	620.349	677.924		-1.56	0.013552
contig_3622	AT2G30490.1	Cinnamate-4-hydroxylase	H	1381.63	1066.05	857.109	855.424		-1.61	0.0367495
Contig7339	AT2G30490.1	Cinnamate-4-hydroxylase	H	1088.08	853.914	639.107	698.274		-1.7	0.0209534
BD224437.1	AT2G30490.1	Cinnamate-4-hydroxylase	H	786.679	562.393	446.193	427.662		-1.76	0.000806855
contig_6919	AT1G51680.1	4-coumarate:CoA ligase 1	H	833.939	614.968	505.663	505.961		-1.65	0.0340548
contig_390	AT4G36220.1	Ferulic acid 5-hydroxylase 1	H	1416.27	1128.76	904.967	1008.14		-1.56	0.0749781
contig_3127	AT5G60020.1	Laccase 17	H	569.334	436.238	363.918	338.192		-1.56	0.000557243
contig_21173	AT3G53260.1	Phenylalanine ammonia-lyase 2	I	408.822	296.164	242.816	249.135		-1.68	0.000242499
contig_16352	AT3G53260.1	Phenylalanine ammonia-lyase 2	I	289.734	228.596	175.726	191.825		-1.65	0.184616
de_novo_24790	AT5G54160.1	Caffeic O-methyltransferase1	I	188.972	167.5	123.371	130.601		-1.53	9.47e-32
contig_23816	AT5G60020.1	Laccase 17	I	199.985	166.555	133.301	113.802		-1.5	0.00173037
contig_31786	AT4G33420.1	Peroxidase superfamily protein	I	90.5	108.4	47.1	75.2		-1.92	8.6e-05
contig_72476	AT2G40890.1	Cytochrome P450, family 98, subfamily A, polypeptide 3 (C3H)	L	21.2008	21.0908	6.09032	13.6966		-3.48	0.00834352
Carbohydrate metabolism
contig_24061	AT4G25810.1	Xyloglucan endotransglycosylase 6	H	382.41	328.154	199.587	270.51		-1.92	0.00954554
contig_12753	AT1G76140.1	Prolyl oligopeptidase family protein	I	147.913	157.276	33.4407	74.2705		-4.42	0.0138237
contig_43887	AT4G25810.1	Xyloglucan endotransglycosylase 6, XTH23	I	246.257	102.049	102.595	129.444		-2.4	0.00309012
contig_61332	AT4G25810.1	Xyloglucan endotransglycosylase 6, XTH23	I	365.991	146.605	170.411	212.693		-2.15	1.33e-09
contig_58698	AT4G14130.1	Xyloglucan endotransglucosylase/hydrolase 15	I	555.196	271.143	270.195	316.414		-2.05	0.026352
contig_6128	AT4G39350.1	Cellulose synthase A2	I	120.14	104.372	79.7841	81.0364		-1.51	1.23e-08
Secondary cell wall related
contig_4434	AT5G60490.1	FASCICLIN-like arabinogalactan-protein 12	H	1435.47	1157.6	954.462	1035.97		-1.5	0.494933
contig_20868	AT5G06390.1	FASCICLIN-like arabinogalactan protein 17 precursor	H	515.966	415.293	335.402	337.514		-1.54	0.00289501
contig_7460	AT5G06390.1	FASCICLIN-like arabinogalactan protein 17 precursor	I	334.209	236.544	160.73	160.664		-2.08	0.0101206
contig_8181	AT3G57690.1	Arabinogalactan protein 23	I	78.8115	68.4537	41.982	64.7331		-1.88	0.00637531
contig_11200	AT2G36026.1	Ovate family protein	I	114.462	107.046	66.371	105.969		-1.72	0.00667091
contig_40061	AT1G19300.1	Nucleotide-diphospho-sugar transferases superfamily protein	I	156.474	129.482	94.1463	91.4603		-1.66	2.75e-07
contig_26681	AT1G19300.1	Nucleotide-diphospho-sugar transferases superfamily protein	I	147.709	108.722	76.27	77.4408		-1.94	7.19e-05
de_novo_12190	AT1G33440.1	Major facilitator superfamily protein	I	79.2043	29.4668	12.6656	12.8721		-6.25	0.582371
contig_18464	AT4G38400.1	Expansin-like A2	I	227.176	275.39	123.38	209.728		-1.84	2.07e-05
Transcription factors
de_novo_11738	AT1G75250.2	RAD-like 6	I	83.3619	40.4741	15.3151	17.8712		-5.44	0.000185626
contig_18752	AT2G27580.2	A20/AN1-like zinc finger family protein	I	274.109	206.988	128.112	224.26		-2.14	0.073872
BD377759.1	AT2G23290.1	Myb domain protein 70	I	72.5675	57.7002	33.8896	47.5814		-2.14	0.00848903
contig_33673	AT4G11660.1	Winged-helix DNA-binding transcription factor family protein	I	38.9748	34.1079	18.4327	19.901		-2.11	0.00308207
Contig3627	AT3G49930.1	C2H2 and C2HC zinc fingers superfamily protein	I	133.254	45.6126	64.0149	74.3913		-2.08	0.000890141
contig_8449	AT1G14920.1	GRAS family transcription factor family protein	I	81.4802	54.1092	41.2437	41.443		-1.98	9.35e-07
contig_4005	AT1G78070.1	Transducin/WD40 repeat-like superfamily protein	I	47.1492	29.6959	24.6396	26.2102		-1.91	0.00646895
de_novo_11342	AT3G20640.1	Basic helix-loop-helix (bHLH) DNA-binding superfamily protein	I	87.4429	100.505	48.1574	64.791		-1.82	0.00734869
contig_6574	AT3G54810.1	Plant-specific GATA-type zinc finger transcription factor family protein	I	211.289	139.988	118.516	115.188		-1.78	1.62e-126
contig_17263	AT1G24530.1	Transducin/WD40 repeat-like superfamily protein	I	52.1717	57.44	31.0717	55.0405		-1.68	0.0604018
contig_3124	AT4G22680.1	Myb domain protein 85	I	99.9138	96.3368	63.5161	68.1148		-1.57	0.00461624
contig_16146	AT2G44745.1	WRKY family transcription factor	I	87.5121	63.9851	56.3332	73.1309		-1.55	0.000832017
contig_7306	AT1G32640.1	Basic helix-loop-helix (bHLH) DNA-binding family protein	I	227.073	145.445	147.373	153.078		-1.54	0.0749753
contig_8615	AT1G78080.1	Related to AP2 4	I	386.749	277.865	252.811	253.224		-1.53	5.65e-07
contig_41808	AT2G27580.2	A20/AN1-like zinc finger family protein	I	154.492	127.196	101.134	131.822		-1.53	0.00622946
contig_3905	AT1G14920.1	GRAS family transcription factor family protein	I	95.0904	77.0777	62.1128	66.6401		-1.53	0.00570819
Hormons
contig_1039	AT4G12980.1	Auxin-responsive family protein	I	181.662	135.43	110.103	133.074		-1.65	0.000173668
contig_45640	AT4G12980.1	Auxin-responsive family protein	I	111.822	94.1928	73.1812	85.4842		-1.53	1.87e-06
contig_5146	AT3G25290.2	Auxin-responsive family protein	I	364.711	295.655	226.637	256.554		-1.61	0.000773684
contig_18598	AT5G47530.1	Auxin-responsive family protein	I	89.165	59.3066	46.5939	56.4357		-1.91	0.00315058
contig_20180	AT1G73500.1	MAP kinase kinase 9	I	66.5616	72.823	36.6834	55.934		-1.81	8.86e-05
de_novo_19515	AT5G51810.1	Gibberellin 20 oxidase 2	I	33.8838	28.6667	14.0899	13.0961		-2.4	8.48e-14
Other process
contig_26546	AT3G24500.1	Multiprotein bridging factor 1C	I	79.4297	27.8112	6.83727	15.0035		-11.62	0.00718398
contig_4006	AT3G25230.1	Rotamase FKBP 1	I	71.1091	27.479	6.69889	7.3472		-10.62	4.31e-152
de_novo_11700	AT2G38600.1	HAD superfamily, subfamily IIIB acid phosphatase	I	184.268	62.1378	17.9946	17.1995		-10.24	0.0090765
de_novo_11412	AT1G62710.1	Beta vacuolar processing enzyme	I	187.634	165.805	44.7864	72.8688		-4.19	3.27e-15
de_novo_11440	AT4G33040.1	Thioredoxin superfamily protein	I	87.5918	35.157	21.0934	22.0105		-4.15	0.00313446
de_novo_11477	AT3G28345.1	ABC transporter family protein	I	106.768	41.0131	32.0399	32.3172		-3.33	0.0335168
de_novo_12240	AT5G39950.1	Thioredoxin 2	I	128.953	62.1641	41.5486	49.3165		-3.1	0.00701554
de_novo_11880	AT3G12750.1	Zinc transporter 1 precursor	I	106.909	98.7592	35.3929	57.2357		-3.02	0.066738
de_novo_11756	AT1G17710.1	Pyridoxal phosphate phosphatase-related protein	I	58.83	29.3047	19.5353	26.7678		-3.01	0.100245
Contig3489	AT5G45890.1	Senescence-associated gene 12	I	353.604	99.3029	118.86	106.916		-2.97	0.519489
LEX=Level of expression in xylem

## Sheet: Sheet2
Genes repressed by N deprivation and/or induced by luxuriant fertilization
Gene ID/EucDS		Gene ID/TAIR		Description	LEX	RPKM values					N+/N-
					(RPKM)	N-	Op	N+	NO3		Fold	P-value
High RPKM values
Nitrogen/Amino acids metabolism
contig_4860		AT3G30390.2		Transmembrane amino acid transporter family protein	H	308	500.885	828.301	702.969		2.68929	0.083328
contig_39303		AT3G02468.1		S-adenosyl-l-methionine decarboxylase	H	467.35	596.95	1012.94	805.381		2.16742	4.1e-13
contig_89005		AT5G15950.2		Adenosylmethionine decarboxylase family protein	H	403.228	519.885	896.652	744.939		2.22368	1.51e-05
de_novo_11480		AT1G32450.1		Nitrate transporter 1.5	I	86.1642	163.098	200.193	194.443		2.32338	0.000294645
de_novo_11781		AT1G32450.1		Nitrate transporter 1.5	I	92.8168	160.907	209.032	169.979		2.25209	0.00552062
contig_94502		AT1G37130.1		Nitrate reductase 2	I	16.1865	34.2978	58.8176	52.2805		3.63374	0.00627896
de_novo_11688		AT2G15620.1		Nitrite reductase 1	I	51.4818	158.419	389.554	387.384		7.56684	0.00841623
CU396904		AT2G15620.1		Nitrite reductase 1	I	49.5103	143.477	323.094	331.381		6.52579	0.0659456
CU395994		AT2G15620.1		Nitrite reductase 1	I	42.321	138.675	329.761	330.106		7.7919	7.63e-19
de_novo_11644		AT2G15620.1		Nitrite reductase 1	I	48.2451	133.664	320.919	315.844		6.65184	1.71e-09
CD670065		AT2G15620.1		Nitrite reductase 1	I	27.4769	87.0547	187.166	185.815		6.81174	0.000137489
CD669078		AT2G15620.1		Nitrite reductase 1	I	27.4515	78.3329	183.97	168.086		6.70165	0.0042576
contig_20989		AT5G35630.3		Glutamine synthetase 2	I	50.5202	88.3713	122.937	128.171		2.43342	0.000265423
CD668172		AT5G35630.3		Glutamine synthetase 2	I	30.0483	53.2329	75.9788	82.8713		2.52855	7.54e-10
contig_12167		AT1G48600.1		S-adenosyl-L-methionine-dependent methyltransferases superfamily protein	I	26.264	42.4529	51.4428	52.2472		1.95868	0.00831063
contig_27152		AT1G48600.2		S-adenosyl-L-methionine-dependent methyltransferases superfamily protein	I	47.9211	74.4165	89.2608	93.9247		1.86266	6.78e-07
de_novo_11646		AT5G19530.2		S-adenosyl-L-methionine-dependent methyltransferases superfamily protein	I	47.5616	69.8824	82.498	79.5909		1.73455	0.0370427
de_novo_11536		AT5G57685.1		Glutamine dumper 3	I	30.1719	53.4629	55.4378	61.9556		1.8374	1.75e-05
de_novo_11573		AT5G57685.1		Glutamine dumper 3	I	6.28382	34.3054	27.5167	28.8606		4.37898	0.0807448
contig_54971		AT5G11520.1		Aspartate aminotransferase 3	I	110.84	151.263	167.145	179.636		1.50798	2.53e-05
contig_6566		AT4G31990.2		Aspartate aminotransferase 5	I	43.3936	66.3941	79.0372	93.119		1.8214	0.00781877
contig_10096		AT2G39800.3		Delta1-pyrroline-5-carboxylate synthase 1	I	41.6044	54.2892	69.5477	65.1323		1.67164	6.52e-07
de_novo_19746		AT1G77760.1		Nitrate reductase 1	L	7.72816	18.9359	34.459	37.48		4.45889	1.22e-08
de_novo_11752		AT1G37130.1		Nitrate reductase 2	L	10.566	20.9892	34.8927	28.5046		3.30237	3.66e-24
de_novo_11746		AT5G40850.1		Urophorphyrin methylase III	L	5.81562	21.2015	64.8886	60.6275		11.1576	6.4e-07
Carbohydrate metabolism					I
contig_19008		AT4G02280.1		Sucrose synthase 3	I	77.481	84.5328	121.059	105.102		1.56243	3.07e-05
contig_27599		AT4G29360.1		O-Glycosyl hydrolases family 17 protein	I	51.3618	64.4666	81.827	76.4108		1.59315	0.00611268
contig_54533		AT5G13110.1		Glucose-6-phosphate dehydrogenase 2	I	10.9557	31.4022	76.8081	72.1722		7.01077	0.00158548
contig_21402		AT5G18670.1		Beta-amylase 3	I	36.9443	41.8137	73.0759	43.9275		1.978	2.86e-08
contig_58315		AT5G20950.2		Glycosyl hydrolase family protein	I	112.469	136.109	179.417	168.267		1.59526	0.0417045
contig_400		AT5G21170.1		5'-AMP-activated protein kinase beta-2 subunit protein	I	13.5275	28.5997	37.0762	30.9842		2.74081	0.021781
contig_4113		AT5G57655.2		Xylose isomerase family protein	I	39.3956	53.1223	65.2241	68.1549		1.65562	0.000115341
contig_26684		AT5G61410.2		D-ribulose-5-phosphate-3-epimerase	I	37.6563	41.558	69.6628	60.4844		1.84996	1.74e-43
Contig4158		AT4G23500.1		Pectin lyase-like superfamily protein	I	56.9381	66.0421	103.16	108.972		1.8118	8.94e-06
contig_48539		AT4G24780.2		Pectin lyase-like superfamily protein	I	73.3485	124.984	152.272	129.192		2.07601	2.75e-28
contig_24233		AT3G61490.3		Pectin lyase-like superfamily protein	I	48.7634	51.8716	93.8951	87.0821		1.92552	0.00260711
Contig3156		AT1G48100.1		Pectin lyase-like superfamily protein	I	22.8759	30.717	52.0049	45.8124		2.27335	0.00344772
contig_86150		AT4G10960.1		UDP-D-glucose/UDP-D-galactose 4-epimerase 5	I	32.565	46.5085	61.787	58.7238		1.89734	0.329092
contig_90452		AT3G18080.1		B-S glucosidase 44	I	34.6769	63.7634	72.6576	68.8095		2.09528	0.000574833
de_novo_11546		AT3G61490.3		Pectin lyase-like superfamily protein	I	78.6773	77.6299	136.117	130.75		1.73006	0.000804889
de_novo_11841		AT3G13750.1		Beta galactosidase 1	I	33.999	52.3628	54.6565	64.1597		1.60759	0.00853576
contig_86568		AT3G54420.1		Chitinase	I	27.9567	50.7167	43.5742	63.3674		1.55863	0.162036
de_novo_11915		AT1G70710.1		Glycosyl hydrolase 9B1	I	55.345	74.5505	91.2651	89.1796		1.64902	0.000314351
de_novo_18986		AT1G71380.1		Cellulase 3	L	13	22	25	31		1.91	0.0001
Secondary cell wall related
contig_4004		AT5G52650.1		RNA binding Plectin/S10 domain-containing protein	H	227.89	336.482	359.197	437.535		1.57618	0.0217123
contig_86402		AT2G39700.1		Expansin A4	H	233.265	313.048	351.384	366.607		1.50637	0.0197769
CT986150		AT4G17030.1		Expansin-like B1	I	24.4973	43.4303	91.4971	74.4109		3.73498	6.95e-10
contig_74595		AT1G26770.2		Expansin A10	I	33.7352	43.2951	59.4446	52.9955		1.76209	0.0344576
contig_23908		AT5G09760.1		Plant invertase/pectin methylesterase inhibitor superfamily	I	25.0522	31.1187	50.8582	39.1561		2.03009	0.00540241
BD236332.1		AT5G09760.1		Plant invertase/pectin methylesterase inhibitor superfamily	I	23.9471	28.6021	48.6912	33.6219		2.03328	2.25e-07
contig_12062		AT5G52650.1		RNA binding Plectin/S10 domain-containing protein	I	55.0573	79.9113	86.7434	97.3741		1.57551	0.430825
Transcriptional Factors					I
contig_4484		AT1G10200.1		GATA type zinc finger transcription factor family protein	I	35.4933	59.8648	85.5122	82.8987		2.40925	0.00493535
contig_10823		AT1G23750.1		Nucleic acid-binding, OB-fold-like protein	I	37.4682	55.9002	64.537	69.6444		1.72245	0.000542445
contig_6940		AT1G73230.1		Nascent polypeptide-associated complex NAC	I	94.3854	141.561	154.33	179.912		1.63511	0.0063262
contig_89946		AT1G80840.1		WRKY DNA-binding protein 40	I	22.3914	46.618	36.9652	49.6612		1.65086	0.0409332
CU401821		AT1G80840.1		WRKY DNA-binding protein 40	I	13.7709	33.9395	32.7483	45.9984		2.37807	4.9e-11
contig_64900		AT2G38470.1		WRKY DNA-binding protein 33	L	18.9479	15.2933	33.9417	40.3016		1.79132	0.151043
de_novo_11651		AT3G02380.1		CONSTANS-like 2	I	109.875	142.384	230.803	215.817		2.10059	0.00283525
de_novo_12111		AT3G02380.1		CONSTANS-like 2	I	110.305	128.602	197.108	158.102		1.78694	1.39e-09
CD668471.1		AT3G02380.1		CONSTANS-like 2	I	82.3908	106.538	164.572	140.703		1.99746	7.19e-12
contig_3217		AT3G12390.1		Nascent polypeptide-associated complex (NAC), alpha subunit family protein	I	90.4814	143.703	151.928	177.27		1.67911	2.66e-07
contig_30879		AT3G13040.2		Myb-like HTH transcriptional regulator family protein	I	91.8936	106.421	141.456	140.452		1.53934	0.0077884
contig_431		AT3G48930.1		Nucleic acid-binding, OB-fold-like protein	I	136.604	207.052	216.057	239.775		1.58164	0.000243584
contig_6895		AT3G48930.1		Nucleic acid-binding, OB-fold-like protein	I	81.0077	112.046	125.644	137.436		1.55102	0.288666
Contig5032		AT3G49470.1		Nascent polypeptide-associated complex subunit alpha-like protein 2	I	52.8966	75.1011	81.2104	84.6989		1.53527	2.93e-07
de_novo_11383		AT3G49940.1		LOB domain-containing protein 38	I	8.42772	25.9677	56.9215	49.7695		6.75408	2.83e-43
contig_74960		AT4G31800.2		WRKY DNA-binding protein 18	I	19.1354	40.5745	33.0789	45.798		1.72867	0.0144685
contig_74953		AT5G08790.1		NAC domain transcriptional regulator superfamily protein, ATAF2	I	19.2961	29.4343	37.6107	40.9702		1.94913	1.71e-06
de_novo_11667		AT5G39660.2		Cycling DOF factor 2	I	39.0811	41.2731	75.9693	65.5984		1.94389	3.47e-05
contig_12125		AT5G39660.2		Cycling DOF factor 2	I	38.514	39.5698	65.841	59.2902		1.70954	0.00167295
contig_7333		AT1G76010.1		Alba DNA/RNA-binding protein	I	63.5369	79.6266	97.7661	110.248		1.53873	0.710974
de_novo_12164		AT5G43700.1		AUX/IAA transcriptional regulator family protein	I	33.0388	54.0296	65.7319	53.878		1.98953	0.0225794
					I
Other process					I
de_novo_11604		AT2G16060.1		Hemoglobin 1	I	1.08263	39.3471	95.1441	125.948		87.8821	0.187397
CU401963		AT5G14780.1		Formate dehydrogenase	I	1.45702	55.3055	144.573	194.042		99.2253	6.5e-15
Contig5452		AT5G14780.1		Formate dehydrogenase	I	1.07514	32.6599	74.5721	96.618		69.3605	1.67e-05
contig_92267		AT5G14780.1		Formate dehydrogenase	I	2.96285	63.8005	168.883	200.759		57.0002	1.1e-06
contig_94429		AT5G14780.1		Formate dehydrogenase	I	1.77672	30.0483	75.0276	98.3952		42.2281	0.0453806
CU396775		AT5G14780.1		Formate dehydrogenase	I	3.38894	35.7552	94.2027	124.553		27.7971	0.00384207
contig_32608		AT4G36850.1		PQ-loop repeat family protein / transmembrane family protein	I	5.55927	49.5717	77.8079	64.2028		13.9961	0.00898036
contig_18486		AT4G36850.1		PQ-loop repeat family protein / transmembrane family protein	I	4.67358	43.9829	61.6916	47.9238		13.2001	0.256423
de_novo_19477		AT4G36850.1		PQ-loop repeat family protein / transmembrane family protein	I	3.59741	33.7375	45.285	33.8824		12.5882	0.0366129
de_novo_11557		AT4G36850.1		PQ-loop repeat family protein / transmembrane family protein	I	5.00438	37.2879	59.2907	46.2902		11.8477	0.468781
LEX=Level of expression in xylem
