# Supplementary material for: Contrasting nitrogen fertilization treatments impact xylem gene expression and secondary cell wall lignification in Eucalyptus
Source: BMC Plant Biol. 2014 Sep 28;14:256. doi: 10.1186/s12870-014-0256-9 (PMC4189757; doi:10.1186/s12870-014-0256-9)
Supplement: Additional file 8: Table S5 — Expression values of cellulose and hemicellulose/xylan transcripted genes. Genes that were considered differentially expressed (fold-change ≥ ±1.5 and P-value ≤ 0.01) are present in bold, genes that satisfied just the P-value cut-off (P-value ≤ 0.01) in regular font style. [file 12870_2014_256_MOESM8_ESM.xlsx]

## Sheet: Genes Expressos (FPKM>=1 em pel
Table S5. Expression values of cellulose and hemicellulose/xylan transcripted genes. Genes that were considered differentially expressed (fold-change ≥±1.5 and P-value≤0.01) are present in bold, genes that satisfied just the P-value cut-off (P-value≤0.01) in regular font style.
GENE ID		RPKM values					Pairwise comparisons
		Nitrogen treatments					N+ vs N-			NO3 vs N-			NR	TAIR
		N-	N	N+	NO3		Fold	P_value		Fold	P_value
contig_24067		1022.15	976.221	908.719	955.692		-1.12483	0.00983827		-1.06954	0.135137		gi|144926039|gb|ABP04019.1| UDP-glucose dehydrogenase [Eucalyptus grandis]	AT5G15490.1 | Symbols: | UDP-glucose 6-dehydrogenase family protein | chr5:5027872-5029314 REVERSE LENGTH=480
contig_2805		813.373	668.926	666.997	573.118		-1.21946	0.000141237		-1.41921	1.01e-10		gi|162955788|gb|ABY25278.1| cellulose synthase [Eucalyptus grandis]	AT5G44030.1 | Symbols: CESA4, IRX5, NWS2 | cellulose synthase A4 | chr5:17714713-17719564 FORWARD LENGTH=1049
contig_2617		713.109	608.272	553.016	496.9		-1.28949	6.7e-06		-1.43512	4.69e-10		gi|225469870|ref|XP_002269783.1| PREDICTED: hypothetical protein [Vitis vinifera]	AT5G49720.1 | Symbols: ATGH9A1, TSD1, DEC, KOR, RSW2, IRX2, KOR1, GH9A1 | glycosyl hydrolase 9A1 | chr5:20197765-20200168 REVERSE LENGTH=621
contig_268		726.302	591.517	588.7	493.212		-1.23374	0.000146847		-1.4726	2.2e-11		gi|67003907|gb|AAY60843.1| cellulose synthase 1 [Eucalyptus grandis]_x0001_gi|162955784|gb|ABY25276.1| cellulose synthase [Eucalyptus grandis]_x0001_gi|162955790|gb|ABY25279.1| cellulose synthase [Eucalyptus grandis]	AT4G18780.1 | Symbols: CESA8, IRX1, ATCESA8, LEW2 | cellulose synthase family protein | chr4:10312846-10316719 REVERSE LENGTH=985
contig_31		551.353	484.685	463.501	389.893		-1.18954	0.00581828		-1.41411	1.35e-07		gi|67003911|gb|AAY60845.1| cellulose synthase 3 [Eucalyptus grandis]	AT5G17420.1 | Symbols: IRX3, CESA7, ATCESA7, MUR10 | Cellulose synthase family protein | chr5:5736859-5741407 REVERSE LENGTH=1026
contig_4422		485.919	455.419	383.413	372.229		-1.26735	0.000504582		-1.30543	0.000102733		gi|70779691|gb|AAZ08322.1| endo-1,4-beta-glucanase [Eucalyptus globulus]	AT4G24260.1 | Symbols: ATGH9A3, KOR3, GH9A3 | glycosyl hydrolase 9A3 | chr4:12577871-12580133 REVERSE LENGTH=620
contig_5622		327.411	278.247	247.858	252.256		-1.32096	0.00090428		-1.29793	0.0017916		gi|60657596|gb|AAX33319.1| secondary cell wall-related glycosyltransferase family 43 [Populus tremula x Populus tremuloides]	AT2G37090.1 | Symbols: IRX9 | Nucleotide-diphospho-sugar transferases superfamily protein | chr2:15587671-15589223 REVERSE LENGTH=351
de_novo_11814		206.647	136.654	152.79	164.298		-1.35249	0.00449116		-1.25776	0.0279684		dbj|BAF93202.1| cellulose synthase catalytic subunit [Eucalyptus globulus]_x0001_dbj|BAI47542.1| cellulose synthase catalytic subunit [Eucalyptus globulus subsp. globulus]	AT5G17420.1 | Symbols: IRX3, CESA7, ATCESA7, MUR10 | Cellulose synthase family protein | chr5:5736859-5741407 REVERSE LENGTH=1026
contig_58315		112.469	136.109	179.417	168.267		1.59526	8.56e-05		1.49613	0.000854979		gi|33391721|gb|AAQ17461.1| beta-D-glucosidase [Gossypium hirsutum]	AT5G20950.2 | Symbols: | Glycosyl hydrolase family protein | chr5:7107609-7110775 REVERSE LENGTH=624
contig_40061		156.474	129.482	94.1463	91.4603		-1.66203	7.87e-05		-1.71084	3.42e-05		gi|225458398|ref|XP_002281848.1| PREDICTED: hypothetical protein [Vitis vinifera]	AT1G19300.1 | Symbols: GATL1, PARVUS, GLZ1, ATGATL1 | Nucleotide-diphospho-sugar transferases superfamily protein | chr1:6671451-6672506 REVERSE LENGTH=351
contig_26681		147.709	108.722	76.27	77.4408		-1.93667	1.57e-06		-1.90739	2.48e-06		gi|259563723|gb|ACW83060.1| glycosyltransferase family GT8 protein [Populus deltoides]	AT1G19300.1 | Symbols: GATL1, PARVUS, GLZ1, ATGATL1 | Nucleotide-diphospho-sugar transferases superfamily protein | chr1:6671451-6672506 REVERSE LENGTH=351
contig_6128		120.14	104.372	79.7841	81.0364		-1.50582	0.00429635		-1.48254	0.0058216		gi|224096488|ref|XP_002310629.1| predicted protein [Populus trichocarpa]_x0001_gi|222853532|gb|EEE91079.1| predicted protein [Populus trichocarpa]	AT4G39350.1 | Symbols: CESA2, ATH-A, ATCESA2 | cellulose synthase A2 | chr4:18297078-18301890 FORWARD LENGTH=1084
de_novo_11928		148.836	97.1819	104.637	86.5219		-1.4224	0.00548913		-1.72021	4.58e-05		gb|ACT67415.1| cellulose synthase [Shorea parvifolia subsp. parvifolia]	AT5G17420.1 | Symbols: IRX3, CESA7, ATCESA7, MUR10 | Cellulose synthase family protein | chr5:5736859-5741407 REVERSE LENGTH=1026
de_novo_11915		55.345	74.5505	91.2651	89.1796		1.64902	0.00298078		1.61134	0.00486276		ref|XP_002527779.1| endo-1,4-beta-glucanase, putative [Ricinus communis]_x0001_gb|EEF34589.1| endo-1,4-beta-glucanase, putative [Ricinus communis]	AT1G70710.1 | Symbols: ATGH9B1, CEL1, GH9B1 | glycosyl hydrolase 9B1 | chr1:26659356-26662962 REVERSE LENGTH=492
contig_27599		51.3618	64.4666	81.827	76.4108		1.59315	0.00829591		1.4877	0.0268983		gi|255539278|ref|XP_002510704.1| Glucan endo-1,3-beta-glucosidase precursor, putative [Ricinus communis]_x0001_gi|223551405|gb|EEF52891.1| Glucan endo-1,3-beta-glucosidase precursor, putative [Ricinus communis]	AT4G29360.1 | Symbols: | O-Glycosyl hydrolases family 17 protein | chr4:14451562-14453687 REVERSE LENGTH=534
contig_21871		15.7742	24.8182	39.0931	36.6957		2.47829	0.00156038		2.32631	0.00379109		gi|88659662|gb|ABD47729.1| (1-4)-beta-mannan endohydrolase [Eucalyptus globulus subsp. globulus]	AT5G66460.1 | Symbols: MAN7, AtMAN7 | Glycosyl hydrolase superfamily protein | chr5:26538911-26540837 REVERSE LENGTH=431
contig_1606		765.766	797.812	722.714	785.277		-1.05957	0.264626		1.02548	0.620426		gi|255581115|ref|XP_002531372.1| dtdp-glucose 4-6-dehydratase, putative [Ricinus communis]_x0001_gi|223529032|gb|EEF31020.1| dtdp-glucose 4-6-dehydratase, putative [Ricinus communis]	AT2G28760.3 | Symbols: UXS6 | UDP-XYL synthase 6 | chr2:12336469-12338642 REVERSE LENGTH=343
contig_33128		289.605	300.258	297.929	335.476		1.02874	0.73156		1.15839	0.0666805		gi|192338748|gb|ACF04279.1| UDP-D-glucuronate carboxy-lyase [Eucalyptus grandis]	AT5G59290.2 | Symbols: UXS3, ATUXS3 | UDP-glucuronic acid decarboxylase 3 | chr5:23915814-23917998 REVERSE LENGTH=357
contig_1569		249.956	223.826	231.413	212.31		-1.08013	0.398538		-1.17731	0.0801738		gi|302143207|emb|CBI20502.3| unnamed protein product [Vitis vinifera]	AT5G54690.1 | Symbols: GAUT12, LGT6, IRX8 | galacturonosyltransferase 12 | chr5:22219435-22221769 REVERSE LENGTH=535
contig_9662		197.457	216.186	208.612	225.405		1.05649	0.580393		1.14154	0.174557		gi|192338748|gb|ACF04279.1| UDP-D-glucuronate carboxy-lyase [Eucalyptus grandis]	AT2G28760.3 | Symbols: UXS6 | UDP-XYL synthase 6 | chr2:12336469-12338642 REVERSE LENGTH=343
de_novo_12076		265.758	200.468	216.763	228.767		-1.22603	0.0257689		-1.16169	0.0964713		gb|AAY60845.1| cellulose synthase 3 [Eucalyptus grandis]	AT5G17420.1 | Symbols: IRX3, CESA7, ATCESA7, MUR10 | Cellulose synthase family protein | chr5:5736859-5741407 REVERSE LENGTH=1026
contig_13867		192.465	194.923	177.119	176.073		-1.08664	0.425384		-1.0931	0.393849		ref|XP_002268787.1| PREDICTED: hypothetical protein [Vitis vinifera]	AT3G62830.2 | Symbols: UXS2, ATUXS2 | NAD(P)-binding Rossmann-fold superfamily protein | chr3:23232539-23235353 FORWARD LENGTH=445
contig_4884		187.116	174.802	147.479	159.21		-1.26876	0.0303365		-1.17528	0.134185		gi|60656567|gb|AAX33301.1| putative endo-1,4-beta-xylanase [Populus tremula x Populus tremuloides]	AT1G58370.1 | Symbols: RXF12, ATXYN1 | glycosyl hydrolase family 10 protein / carbohydrate-binding domain-containing protein | chr1:21684751-21688209 FORWARD LENGTH=917
contig_24130		168.963	164.066	128.904	138.675		-1.31076	0.0203409		-1.2184	0.0845443		gi|255581115|ref|XP_002531372.1| dtdp-glucose 4-6-dehydratase, putative [Ricinus communis]_x0001_gi|223529032|gb|EEF31020.1| dtdp-glucose 4-6-dehydratase, putative [Ricinus communis]	AT2G28760.3 | Symbols: UXS6 | UDP-XYL synthase 6 | chr2:12336469-12338642 REVERSE LENGTH=343
de_novo_12096		160.126	160.43	170.059	166.543		1.06204	0.585229		1.04008	0.723011		ref|XP_002316783.1| predicted protein [Populus trichocarpa]_x0001_gb|EEE97395.1| predicted protein [Populus trichocarpa]	AT2G05790.1 | Symbols: | O-Glycosyl hydrolases family 17 protein | chr2:2199450-2201293 FORWARD LENGTH=472
contig_45680		158.068	147.784	154.401	145.796		-1.02375	0.835963		-1.08418	0.482194		gi|71738561|gb|AAZ40342.1| beta-1,3-glucanase 2 [Ziziphus jujuba]	AT5G55180.2 | Symbols: | O-Glycosyl hydrolases family 17 protein | chr5:22388834-22390561 FORWARD LENGTH=465
contig_9130		157.492	142.518	119.049	121.896		-1.32292	0.0208555		-1.29202	0.0333359		gi|225436482|ref|XP_002275679.1| PREDICTED: hypothetical protein [Vitis vinifera]_x0001_gi|297734915|emb|CBI17149.3| unnamed protein product [Vitis vinifera]	AT2G28110.1 | Symbols: FRA8, IRX7 | Exostosin family protein | chr2:11978024-11979641 REVERSE LENGTH=448
contig_30384		139.979	140.055	149.367	143.825		1.06707	0.581724		1.02747	0.819787		gi|224109524|ref|XP_002333242.1| predicted protein [Populus trichocarpa]_x0001_gi|224129034|ref|XP_002320484.1| predicted protein [Populus trichocarpa]_x0001_gi|118480997|gb|ABK92452.1| unknown [Populus trichocarpa]_x0001_gi|222835778|gb|EEE74213.1| predicted protein [Populus trichocarpa]_x0001_gi|222861257|gb|EEE98799.1| predicted protein [Populus trichocarpa]	AT2G05790.1 | Symbols: | O-Glycosyl hydrolases family 17 protein | chr2:2199450-2201293 FORWARD LENGTH=472
contig_5906		151.538	139.498	131.825	121.139		-1.14954	0.242351		-1.25094	0.0659316		gi|225458016|ref|XP_002276739.1| PREDICTED: hypothetical protein [Vitis vinifera]_x0001_gi|302142640|emb|CBI19843.3| unnamed protein product [Vitis vinifera]	AT1G19940.1 | Symbols: AtGH9B5, GH9B5 | glycosyl hydrolase 9B5 | chr1:6918323-6920268 REVERSE LENGTH=515
contig_2268		151.535	136.179	120.385	134.923		-1.25875	0.0591591		-1.12312	0.327209		gi|225446370|ref|XP_002273772.1| PREDICTED: hypothetical protein [Vitis vinifera]	AT2G20680.1 | Symbols: MAN2, AtMAN2 | Glycosyl hydrolase superfamily protein | chr2:8921024-8923066 FORWARD LENGTH=433
contig_71901		126.672	126.601	135.663	148.23		1.07098	0.57963		1.17019	0.194245		gi|225460873|ref|XP_002278044.1| PREDICTED: hypothetical protein [Vitis vinifera]_x0001_gi|297737486|emb|CBI26687.3| unnamed protein product [Vitis vinifera]	AT5G55180.1 | Symbols: | O-Glycosyl hydrolases family 17 protein | chr5:22388834-22390550 FORWARD LENGTH=460
contig_68256		141.234	124.785	113.662	107.85		-1.24258	0.0845734		-1.30955	0.0345565		gi|144926039|gb|ABP04019.1| UDP-glucose dehydrogenase [Eucalyptus grandis]	AT5G15490.1 | Symbols: | UDP-glucose 6-dehydrogenase family protein | chr5:5027872-5029314 REVERSE LENGTH=480
de_novo_11726		177.855	122.54	132.79	124.276		-1.33937	0.0105712		-1.43113	0.0020381		gb|ACJ38665.1| cellulose synthase [Betula luminifera]	AT4G32410.1 | Symbols: CESA1, RSW1, AtCESA1 | cellulose synthase 1 | chr4:15641009-15646388 REVERSE LENGTH=1081
contig_40455		131.274	118.413	108.073	104.105		-1.21468	0.13434		-1.26098	0.0769811		gi|67003915|gb|AAY60847.1| cellulose synthase 5 [Eucalyptus grandis]	AT4G32410.1 | Symbols: CESA1, RSW1, AtCESA1 | cellulose synthase 1 | chr4:15641009-15646388 REVERSE LENGTH=1081
contig_17419		126.367	112.816	105.56	95.1842		-1.19711	0.172658		-1.3276	0.0363578		gi|225435510|ref|XP_002285548.1| PREDICTED: hypothetical protein [Vitis vinifera]	AT5G12960.1 | Symbols: | Putative glycosyl hydrolase of unknown function (DUF1680) | chr5:4097788-4101518 FORWARD LENGTH=865
contig_4041		122.887	112.6	123.944	111.736		1.0086	0.946509		-1.0998	0.467638		gi|225426546|ref|XP_002278950.1| PREDICTED: hypothetical protein [Vitis vinifera]	AT1G32860.1 | Symbols: | Glycosyl hydrolase superfamily protein | chr1:11907308-11908803 REVERSE LENGTH=426
de_novo_11463		168.466	112.524	138.445	121.654		-1.21685	0.0869378		-1.3848	0.00598172		dbj|BAF93202.1| cellulose synthase catalytic subunit [Eucalyptus globulus]_x0001_dbj|BAI47542.1| cellulose synthase catalytic subunit [Eucalyptus globulus subsp. globulus]	AT5G17420.1 | Symbols: IRX3, CESA7, ATCESA7, MUR10 | Cellulose synthase family protein | chr5:5736859-5741407 REVERSE LENGTH=1026
contig_14028		107.004	104.261	88.5581	83.8803		-1.20829	0.188146		-1.27567	0.0947991		ref|XP_002317678.1| predicted protein [Populus trichocarpa]_x0001_gb|EEE98290.1| predicted protein [Populus trichocarpa]	AT5G11720.1 | Symbols: | Glycosyl hydrolases family 31 protein | chr5:3776840-3780025 FORWARD LENGTH=902
contig_12643		122.3	101.964	105.558	92.2093		-1.15861	0.268376		-1.32633	0.0401397		gb|ADW08745.1| 1,3-beta-D-glucanase GH17_65 [Populus tremula x Populus tremuloides]	AT1G32860.1 | Symbols: | Glycosyl hydrolase superfamily protein | chr1:11907308-11908803 REVERSE LENGTH=426
contig_5238		109.385	100.903	109.348	90.3656		-1.00034	0.998		-1.21047	0.17934		gi|162955780|gb|ABY25274.1| cellulose synthase [Eucalyptus grandis]	AT5G05170.1 | Symbols: CESA3, IXR1, ATCESA3, ATH-B, CEV1 | Cellulose synthase family protein | chr5:1530401-1535090 REVERSE LENGTH=1065
contig_4202		103.614	95.9703	98.4634	83.2393		-1.05231	0.717848		-1.24478	0.136913		gi|67003915|gb|AAY60847.1| cellulose synthase 5 [Eucalyptus grandis]	AT4G32410.1 | Symbols: CESA1, RSW1, AtCESA1 | cellulose synthase 1 | chr4:15641009-15646388 REVERSE LENGTH=1081
contig_24572		78.5169	76.4131	77.63	63.5389		-1.01143	0.943625		-1.23573	0.210319		gi|225441645|ref|XP_002277003.1| PREDICTED: hypothetical protein [Vitis vinifera]_x0001_gi|147860324|emb|CAN83571.1| hypothetical protein VITISV_041708 [Vitis vinifera]_x0001_gi|297739744|emb|CBI29926.3| unnamed protein product [Vitis vinifera]	AT1G64760.2 | Symbols: | O-Glycosyl hydrolases family 17 protein | chr1:24054220-24056194 REVERSE LENGTH=481
contig_27618		60.5256	76.2317	78.5074	75.2318		1.29709	0.128325		1.24297	0.208397		gi|297745577|emb|CBI40742.3| unnamed protein product [Vitis vinifera]	AT1G30080.1 | Symbols: | Glycosyl hydrolase superfamily protein | chr1:10551231-10553167 REVERSE LENGTH=408
contig_5637		75.9087	70.9676	67.7599	72.9651		-1.12026	0.498229		-1.04034	0.810083		gi|297735525|emb|CBI18019.3| unnamed protein product [Vitis vinifera]	AT5G01930.1 | Symbols: MAN6, AtMAN6 | Glycosyl hydrolase superfamily protein | chr5:361189-362867 REVERSE LENGTH=448
contig_86138		45.228	64.0175	70.7496	67.5686		1.56429	0.0179084		1.49396	0.0357718		gi|255564234|ref|XP_002523114.1| endo-1,4-beta-glucanase, putative [Ricinus communis]_x0001_gi|223537676|gb|EEF39299.1| endo-1,4-beta-glucanase, putative [Ricinus communis]	AT4G02290.1 | Symbols: AtGH9B13, GH9B13 | glycosyl hydrolase 9B13 | chr4:1002654-1005125 REVERSE LENGTH=516
de_novo_12122		69.6156	63.818	65.9388	54.9586		-1.05576	0.75317		-1.26669	0.19068		ref|XP_002278950.1| PREDICTED: hypothetical protein [Vitis vinifera]	AT1G32860.1 | Symbols: | Glycosyl hydrolase superfamily protein | chr1:11907308-11908803 REVERSE LENGTH=426
contig_24153		68.84	63.5584	62.4836	54.996		-1.10173	0.580717		-1.25173	0.215161		gi|419789|pir||S31196 hypothetical protein - potato	AT1G32860.1 | Symbols: | Glycosyl hydrolase superfamily protein | chr1:11907308-11908803 REVERSE LENGTH=426
contig_19509		63.0103	58.952	60.2515	50.041		-1.04579	0.804653		-1.25917	0.224431		gi|67003917|gb|AAY60848.1| cellulose synthase 6 [Eucalyptus grandis]	AT4G39350.1 | Symbols: CESA2, ATH-A, ATCESA2 | cellulose synthase A2 | chr4:18297078-18301890 FORWARD LENGTH=1084
contig_67158		56.6003	56.4002	64.7085	58.6738		1.14325	0.463609		1.03663	0.847618		gi|255577053|ref|XP_002529411.1| neutral alpha-glucosidase ab precursor, putative [Ricinus communis]_x0001_gi|223531159|gb|EEF33007.1| neutral alpha-glucosidase ab precursor, putative [Ricinus communis]	AT5G63840.1 | Symbols: RSW3, PSL5 | Glycosyl hydrolases family 31 protein | chr5:25545056-25548922 FORWARD LENGTH=921
contig_19586		67.8394	55.1553	54.6563	45.5809		-1.2412	0.235382		-1.48833	0.0369812		gi|296089241|emb|CBI39013.3| unnamed protein product [Vitis vinifera]	AT5G11720.1 | Symbols: | Glycosyl hydrolases family 31 protein | chr5:3776840-3780025 FORWARD LENGTH=902
contig_72203		52.5436	54.3022	45.8688	47.4073		-1.14552	0.50341		-1.10834	0.60943		gi|224140115|ref|XP_002323432.1| predicted protein [Populus trichocarpa]_x0001_gi|222868062|gb|EEF05193.1| predicted protein [Populus trichocarpa]	AT3G62830.2 | Symbols: UXS2, ATUXS2 | NAD(P)-binding Rossmann-fold superfamily protein | chr3:23232539-23235353 FORWARD LENGTH=445
contig_46239		54.5208	54.1881	40.7505	55.0781		-1.33792	0.160134		1.01022	0.957777		gi|224063411|ref|XP_002301133.1| predicted protein [Populus trichocarpa]_x0001_gi|222842859|gb|EEE80406.1| predicted protein [Populus trichocarpa]	AT4G08160.1 | Symbols: | glycosyl hydrolase family 10 protein / carbohydrate-binding domain-containing protein | chr4:5159211-5162694 REVERSE LENGTH=752
de_novo_11916		73.4456	53.7403	48.1534	36.3912		-1.52524	0.0219698		-2.01822	0.000383694		ref|XP_002298949.1| predicted protein [Populus trichocarpa]_x0001_gb|EEE83754.1| predicted protein [Populus trichocarpa]	AT5G11720.1 | Symbols: | Glycosyl hydrolases family 31 protein | chr5:3776840-3780025 FORWARD LENGTH=902
contig_15288		42.6358	53.1786	47.9877	49.9302		1.12552	0.576327		1.17109	0.450969		gi|255536825|ref|XP_002509479.1| Glucan endo-1,3-beta-glucosidase precursor, putative [Ricinus communis]_x0001_gi|223549378|gb|EEF50866.1| Glucan endo-1,3-beta-glucosidase precursor, putative [Ricinus communis]	AT4G34480.1 | Symbols: | O-Glycosyl hydrolases family 17 protein | chr4:16481147-16483988 REVERSE LENGTH=504
contig_10979		51.7479	49.358	52.9579	53.2138		1.02338	0.906389		1.02833	0.886847		ref|XP_002277824.1| PREDICTED: similar to UDP-glucuronic acid decarboxylase 1 isoform 2 [Vitis vinifera]	AT3G53520.1 | Symbols: UXS1, ATUXS1 | UDP-glucuronic acid decarboxylase 1 | chr3:19841635-19844057 FORWARD LENGTH=435
contig_8624		45.3696	48.909	52.6078	45.5022		1.15954	0.467069		1.00292	0.988967		gi|296082271|emb|CBI21276.3| unnamed protein product [Vitis vinifera]	AT5G13980.2 | Symbols: | Glycosyl hydrolase family 38 protein | chr5:4508626-4514334 FORWARD LENGTH=1024
contig_25395		56.9346	48.7042	53.5414	40.5836		-1.06338	0.748088		-1.4029	0.0989956		gi|225435510|ref|XP_002285548.1| PREDICTED: hypothetical protein [Vitis vinifera]	AT5G12960.1 | Symbols: | Putative glycosyl hydrolase of unknown function (DUF1680) | chr5:4097788-4101518 FORWARD LENGTH=865
contig_6729		47.0918	48.2136	56.4334	47.3002		1.19837	0.360937		1.00443	0.982992		gi|224065294|ref|XP_002301760.1| predicted protein [Populus trichocarpa]_x0001_gi|222843486|gb|EEE81033.1| predicted protein [Populus trichocarpa]	AT3G26720.1 | Symbols: | Glycosyl hydrolase family 38 protein | chr3:9816707-9823056 FORWARD LENGTH=1019
contig_41922		60.695	47.8415	46.1186	43.736		-1.31606	0.160059		-1.38776	0.0981479		gi|225458944|ref|XP_002283550.1| PREDICTED: hypothetical protein [Vitis vinifera]	AT1G58370.1 | Symbols: RXF12, ATXYN1 | glycosyl hydrolase family 10 protein / carbohydrate-binding domain-containing protein | chr1:21684751-21688209 FORWARD LENGTH=917
contig_3959		54.675	47.4719	42.8397	46.4876		-1.27627	0.232935		-1.17612	0.418061		gi|224124850|ref|XP_002329964.1| predicted protein [Populus trichocarpa]_x0001_gi|222871986|gb|EEF09117.1| predicted protein [Populus trichocarpa]	AT4G17180.1 | Symbols: | O-Glycosyl hydrolases family 17 protein | chr4:9646541-9648045 FORWARD LENGTH=475
de_novo_11358		67.4163	46.8685	46.0176	33.666		-1.46501	0.0449864		-2.00251	0.000753641		emb|CBI39013.3| unnamed protein product [Vitis vinifera]	AT5G11720.1 | Symbols: | Glycosyl hydrolases family 31 protein | chr5:3776840-3780025 FORWARD LENGTH=902
de_novo_11708		46.3278	44.1319	37.9476	48.0338		-1.22083	0.36424		1.03682	0.861435		emb|CBI19342.3| unnamed protein product [Vitis vinifera]	AT1G58370.1 | Symbols: RXF12, ATXYN1 | glycosyl hydrolase family 10 protein / carbohydrate-binding domain-containing protein | chr1:21684751-21688209 FORWARD LENGTH=917
contig_68363		42.2144	43.1156	37.2591	35.4483		-1.13299	0.580967		-1.19087	0.445753		gi|62999433|gb|AAY25165.1| beta-1,3-glucanase 1 [Ziziphus jujuba]	AT2G26600.2 | Symbols: | Glycosyl hydrolase superfamily protein | chr2:11317214-11318215 FORWARD LENGTH=294
contig_9891		52.8963	42.9158	36.0442	40.2944		-1.46754	0.0749882		-1.31275	0.193858		gi|225439842|ref|XP_002277824.1| PREDICTED: similar to UDP-glucuronic acid decarboxylase 1 isoform 2 [Vitis vinifera]	AT3G53520.4 | Symbols: UXS1 | UDP-glucuronic acid decarboxylase 1 | chr3:19841635-19844057 FORWARD LENGTH=458
contig_21572		37.3185	42.4388	41.9514	48.9869		1.12415	0.605363		1.31267	0.211499		gi|225446370|ref|XP_002273772.1| PREDICTED: hypothetical protein [Vitis vinifera]	AT2G20680.1 | Symbols: MAN2, AtMAN2 | Glycosyl hydrolase superfamily protein | chr2:8921024-8923066 FORWARD LENGTH=433
contig_18438		51.5788	41.8125	54.7623	41.5755		1.06172	0.758808		-1.24061	0.302556		gi|224066625|ref|XP_002302169.1| cellulose synthase [Populus trichocarpa]_x0001_gi|222843895|gb|EEE81442.1| cellulose synthase [Populus trichocarpa]	AT2G21770.1 | Symbols: CESA9, CESA09 | cellulose synthase A9 | chr2:9284837-9289495 FORWARD LENGTH=1088
de_novo_12154		40.1775	40.5745	42.569	35.0793		1.05952	0.794031		-1.14534	0.55963		gb|ADW08745.1| 1,3-beta-D-glucanase GH17_65 [Populus tremula x Populus tremuloides]	AT1G32860.1 | Symbols: | Glycosyl hydrolase superfamily protein | chr1:11907308-11908803 REVERSE LENGTH=426
contig_18095		44.8108	39.5796	37.7853	35.4491		-1.18593	0.442443		-1.26409	0.298996		gi|255558007|ref|XP_002520032.1| Cellulose synthase A catalytic subunit 3 [UDP-forming], putative [Ricinus communis]_x0001_gi|223540796|gb|EEF42356.1| Cellulose synthase A catalytic subunit 3 [UDP-forming], putative [Ricinus communis]	AT3G03050.1 | Symbols: CSLD3, KJK, ATCSLD3 | cellulose synthase-like D3 | chr3:687873-691629 FORWARD LENGTH=1145
contig_34089		33.9522	39.0773	42.4502	45.655		1.25029	0.334128		1.34469	0.192094		gi|255582558|ref|XP_002532062.1| Glucan endo-1,3-beta-glucosidase precursor, putative [Ricinus communis]_x0001_gi|223528266|gb|EEF30317.1| Glucan endo-1,3-beta-glucosidase precursor, putative [Ricinus communis]	AT3G13560.2 | Symbols: | O-Glycosyl hydrolases family 17 protein | chr3:4425484-4427284 REVERSE LENGTH=505
contig_45660		48.9483	38.5016	33.6405	35.8969		-1.45504	0.0934762		-1.36358	0.15855		gi|224096716|ref|XP_002310709.1| glycosyl transferase, CAZy family GT43 [Populus trichocarpa]_x0001_gi|222853612|gb|EEE91159.1| glycosyl transferase, CAZy family GT43 [Populus trichocarpa]	AT5G67230.1 | Symbols: IRX14-L, I14H | Nucleotide-diphospho-sugar transferases superfamily protein | chr5:26822506-26824181 FORWARD LENGTH=492
contig_56108		37.5726	38.2583	32.7243	30.9506		-1.14816	0.566149		-1.21395	0.4273		gi|147787240|emb|CAN60336.1| hypothetical protein VITISV_043773 [Vitis vinifera]	AT5G11720.1 | Symbols: | Glycosyl hydrolases family 31 protein | chr5:3776840-3780025 FORWARD LENGTH=902
contig_13093		51.0332	36.3214	30.2365	31.4725		-1.6878	0.0212824		-1.62152	0.0316868		ref|XP_002302382.1| predicted protein [Populus trichocarpa]_x0001_gb|EEE81655.1| predicted protein [Populus trichocarpa]	AT4G07960.1 | Symbols: ATCSLC12, CSLC12 | Cellulose-synthase-like C12 | chr4:4802628-4805114 REVERSE LENGTH=699
contig_45342		37.2995	35.822	36.9326	34.7084		-1.00993	0.966295		-1.07465	0.761946		gi|255573030|ref|XP_002527445.1| transferase, transferring glycosyl groups, putative [Ricinus communis]_x0001_gi|223533180|gb|EEF34937.1| transferase, transferring glycosyl groups, putative [Ricinus communis]	AT5G22740.1 | Symbols: ATCSLA02, CSLA02, ATCSLA2, CSLA2 | cellulose synthase-like A02 | chr5:7555379-7559866 REVERSE LENGTH=534
contig_7101		38.3145	34.7886	41.8685	32.6153		1.09276	0.693514		-1.17474	0.501877		gi|67003915|gb|AAY60847.1| cellulose synthase 5 [Eucalyptus grandis]	AT4G32410.1 | Symbols: CESA1, RSW1, AtCESA1 | cellulose synthase 1 | chr4:15641009-15646388 REVERSE LENGTH=1081
contig_22590		43.8181	34.5858	38.1718	29.6076		-1.14792	0.535654		-1.47996	0.0988661		gi|225450119|ref|XP_002278997.1| PREDICTED: hypothetical protein [Vitis vinifera]	AT5G05170.1 | Symbols: CESA3, IXR1, ATCESA3, ATH-B, CEV1 | Cellulose synthase family protein | chr5:1530401-1535090 REVERSE LENGTH=1065
de_novo_12141		32.4441	33.3015	37.9101	35.3123		1.16848	0.517871		1.0884	0.729702		ref|XP_002328950.1| glycosyltransferase, CAZy family GT2 [Populus trichocarpa]_x0001_gb|EEE77535.1| glycosyltransferase, CAZy family GT2 [Populus trichocarpa]	AT5G16910.1 | Symbols: ATCSLD2, CSLD2 | cellulose-synthase like D2 | chr5:5561679-5565290 FORWARD LENGTH=1145
gi|32162900|gb|CD668230.1|CD668230		24.7863	32.31	32.3967	31.0901		1.30704	0.318432		1.25433	0.403448		gi|225437426|ref|XP_002271736.1| PREDICTED: hypothetical protein [Vitis vinifera]	AT4G02290.1 | Symbols: AtGH9B13, GH9B13 | glycosyl hydrolase 9B13 | chr4:1002654-1005125 REVERSE LENGTH=516
contig_55346		29.9239	32.1927	31.9804	32.2098		1.06872	0.795664		1.07639	0.773865		gi|224054732|ref|XP_002298356.1| glycoside hydrolase [Populus trichocarpa]_x0001_gi|222845614|gb|EEE83161.1| glycoside hydrolase [Populus trichocarpa]	AT5G24318.2 | Symbols: | O-Glycosyl hydrolases family 17 protein | chr5:8282390-8283956 REVERSE LENGTH=452
contig_23083		33.151	31.125	31.5261	29.7924		-1.05154	0.841285		-1.11273	0.674813		gi|255565641|ref|XP_002523810.1| Glucan endo-1,3-beta-glucosidase precursor, putative [Ricinus communis]_x0001_gi|223536898|gb|EEF38536.1| Glucan endo-1,3-beta-glucosidase precursor, putative [Ricinus communis]	AT2G27500.2 | Symbols: | Glycosyl hydrolase superfamily protein | chr2:11752615-11753844 REVERSE LENGTH=377
contig_13469		39.8836	30.9793	28.6042	30.9399		-1.39433	0.175596		-1.28907	0.291222		ref|XP_002264031.1| PREDICTED: hypothetical protein [Vitis vinifera]	AT5G10560.1 | Symbols: | Glycosyl hydrolase family protein | chr5:3336335-3339351 REVERSE LENGTH=792
contig_10077		31.1917	30.6037	24.9102	26.8083		-1.25217	0.406054		-1.16351	0.568607		ref|XP_002284402.1| PREDICTED: hypothetical protein [Vitis vinifera]_x0001_emb|CAN81053.1| hypothetical protein VITISV_021451 [Vitis vinifera]	AT5G15490.1 | Symbols: | UDP-glucose 6-dehydrogenase family protein | chr5:5027872-5029314 REVERSE LENGTH=480
de_novo_19762		23.3348	26.8502	30.3643	34.6183		1.30124	0.341969		1.48355	0.14103		gi|224073166|ref|XP_002304004.1| predicted protein [Populus trichocarpa]_x0001_gi|222841436|gb|EEE78983.1| predicted protein [Populus trichocarpa]	AT3G13560.2 | Symbols: | O-Glycosyl hydrolases family 17 protein | chr3:4425484-4427284 REVERSE LENGTH=505
de_novo_19702		39.7586	26.7958	37.29	23.6366		-1.0662	0.780128		-1.68208	0.0436849		gi|224066625|ref|XP_002302169.1| cellulose synthase [Populus trichocarpa]_x0001_gi|222843895|gb|EEE81442.1| cellulose synthase [Populus trichocarpa]	AT5G64740.1 | Symbols: CESA6, IXR2, E112, PRC1 | cellulose synthase 6 | chr5:25881555-25886333 FORWARD LENGTH=1084
contig_6742		26.3431	26.6047	30.7878	26.3171		1.16872	0.560307		-1.00099	0.99717		gi|255543024|ref|XP_002512575.1| nucleic acid binding protein, putative [Ricinus communis]_x0001_gi|223548536|gb|EEF50027.1| nucleic acid binding protein, putative [Ricinus communis]	AT3G62200.1 | Symbols: | Putative endonuclease or glycosyl hydrolase | chr3:23023437-23025671 REVERSE LENGTH=673
contig_19129		26.1009	25.5993	26.477	26.9803		1.01441	0.959087		1.03369	0.904968		gi|255555429|ref|XP_002518751.1| conserved hypothetical protein [Ricinus communis]_x0001_gi|223542132|gb|EEF43676.1| conserved hypothetical protein [Ricinus communis]	AT2G15560.1 | Symbols: | Putative endonuclease or glycosyl hydrolase | chr2:6788319-6789788 REVERSE LENGTH=489
de_novo_11382		32.3281	25.3663	25.7352	22.5562		-1.25618	0.39116		-1.43322	0.190694		ref|XP_002515055.1| hydrolase, hydrolyzing O-glycosyl compounds, putative [Ricinus communis]_x0001_gb|EEF47609.1| hydrolase, hydrolyzing O-glycosyl compounds, putative [Ricinus communis]	AT1G13130.1 | Symbols: | Cellulase (glycosyl hydrolase family 5) protein | chr1:4474726-4477820 FORWARD LENGTH=552
de_novo_19537		29.4965	25.1954	17.3692	24.1223		-1.6982	0.0785306		-1.22279	0.467451		gi|255583313|ref|XP_002532419.1| hydrolase, hydrolyzing O-glycosyl compounds, putative [Ricinus communis]_x0001_gi|223527868|gb|EEF29960.1| hydrolase, hydrolyzing O-glycosyl compounds, putative [Ricinus communis]	AT4G33840.1 | Symbols: | Glycosyl hydrolase family 10 protein | chr4:16223694-16226095 REVERSE LENGTH=576
contig_82947		18.3441	25.0625	21.6776	23.7119		1.18172	0.603297		1.29262	0.413652		gi|224123732|ref|XP_002319151.1| predicted protein [Populus trichocarpa]_x0001_gi|222857527|gb|EEE95074.1| predicted protein [Populus trichocarpa]	AT5G20950.2 | Symbols: | Glycosyl hydrolase family protein | chr5:7107609-7110775 REVERSE LENGTH=624
contig_16176		22.9322	23.6757	26.8881	22.3201		1.1725	0.579402		-1.02742	0.928419		gi|296089651|emb|CBI39470.3| unnamed protein product [Vitis vinifera]	AT3G07320.1 | Symbols: | O-Glycosyl hydrolases family 17 protein | chr3:2332324-2333925 REVERSE LENGTH=460
AJ627746		29.0746	23.6717	18.7015	22.5379		-1.55467	0.136666		-1.29003	0.367655		gi|255583313|ref|XP_002532419.1| hydrolase, hydrolyzing O-glycosyl compounds, putative [Ricinus communis]_x0001_gi|223527868|gb|EEF29960.1| hydrolase, hydrolyzing O-glycosyl compounds, putative [Ricinus communis]	AT4G33820.1 | Symbols: | Glycosyl hydrolase superfamily protein | chr4:16217010-16219515 REVERSE LENGTH=570
contig_24846		23.3148	23.4422	15.2294	21.8034		-1.53091	0.197931		-1.06932	0.824188		gi|255583313|ref|XP_002532419.1| hydrolase, hydrolyzing O-glycosyl compounds, putative [Ricinus communis]_x0001_gi|223527868|gb|EEF29960.1| hydrolase, hydrolyzing O-glycosyl compounds, putative [Ricinus communis]	AT4G33840.1 | Symbols: | Glycosyl hydrolase family 10 protein | chr4:16223694-16226095 REVERSE LENGTH=576
contig_25103		24.5035	23.0624	27.0587	19.8526		1.10428	0.724878		-1.23427	0.490275		gi|225450454|ref|XP_002276596.1| PREDICTED: hypothetical protein [Vitis vinifera]	AT3G62200.1 | Symbols: | Putative endonuclease or glycosyl hydrolase | chr3:23023437-23025671 REVERSE LENGTH=673
contig_51099		21.1978	22.8115	23.2638	21.7342		1.09746	0.759696		1.0253	0.935632		gi|255554861|ref|XP_002518468.1| Glucan endo-1,3-beta-glucosidase precursor, putative [Ricinus communis]_x0001_gi|223542313|gb|EEF43855.1| Glucan endo-1,3-beta-glucosidase precursor, putative [Ricinus communis]	AT1G11820.2 | Symbols: | O-Glycosyl hydrolases family 17 protein | chr1:3991144-3993327 REVERSE LENGTH=511
contig_39632		22.2073	22.6169	21.609	23.5648		-1.02769	0.928924		1.06113	0.842933		gi|225458301|ref|XP_002282736.1| PREDICTED: hypothetical protein [Vitis vinifera]_x0001_gi|302142484|emb|CBI19687.3| unnamed protein product [Vitis vinifera]	AT4G34480.1 | Symbols: | O-Glycosyl hydrolases family 17 protein | chr4:16481147-16483988 REVERSE LENGTH=504
contig_29247		25.52	21.5808	18.6021	17.5025		-1.37189	0.303041		-1.45808	0.226516		gi|88659658|gb|ABD47727.1| endo-1,4-beta-xylanase [Eucalyptus globulus subsp. globulus]	AT1G58370.1 | Symbols: RXF12, ATXYN1 | glycosyl hydrolase family 10 protein / carbohydrate-binding domain-containing protein | chr1:21684751-21688209 FORWARD LENGTH=917
de_novo_19367		30.4164	21.4663	21.1689	21.0437		-1.43685	0.201787		-1.44539	0.19518		gi|224058158|ref|XP_002299457.1| predicted protein [Populus trichocarpa]_x0001_gi|222846715|gb|EEE84262.1| predicted protein [Populus trichocarpa]	AT5G10560.1 | Symbols: | Glycosyl hydrolase family protein | chr5:3336335-3339351 REVERSE LENGTH=792
contig_10649		23.3186	21.3183	27.9226	25.071		1.19744	0.524542		1.07515	0.803394		ref|XP_002532062.1| Glucan endo-1,3-beta-glucosidase precursor, putative [Ricinus communis]_x0001_gb|EEF30317.1| Glucan endo-1,3-beta-glucosidase precursor, putative [Ricinus communis]	AT3G13560.2 | Symbols: | O-Glycosyl hydrolases family 17 protein | chr3:4425484-4427284 REVERSE LENGTH=505
contig_21138		39.207	21.2971	23.1617	28.9723		-1.69275	0.0429808		-1.35326	0.218227		gi|224067154|ref|XP_002302382.1| predicted protein [Populus trichocarpa]_x0001_gi|222844108|gb|EEE81655.1| predicted protein [Populus trichocarpa]	AT4G07960.1 | Symbols: ATCSLC12, CSLC12 | Cellulose-synthase-like C12 | chr4:4802628-4805114 REVERSE LENGTH=699
de_novo_19043		26.1177	20.7151	29.8233	20.9083		1.14188	0.623778		-1.24916	0.452588		gi|297737317|emb|CBI26518.3| unnamed protein product [Vitis vinifera]	AT3G03050.1 | Symbols: CSLD3, KJK, ATCSLD3 | cellulose synthase-like D3 | chr3:687873-691629 FORWARD LENGTH=1145
de_novo_19278		21.6126	19.664	19.5989	15.4736		-1.10275	0.757042		-1.39674	0.319902		gi|297744055|emb|CBI37025.3| unnamed protein product [Vitis vinifera]	AT3G62200.1 | Symbols: | Putative endonuclease or glycosyl hydrolase | chr3:23023437-23025671 REVERSE LENGTH=673
contig_23661		19.4417	19.075	20.5593	18.0209		1.05748	0.861725		-1.07884	0.819185		gi|255568607|ref|XP_002525277.1| beta-glucanase, putative [Ricinus communis]_x0001_gi|223535435|gb|EEF37105.1| beta-glucanase, putative [Ricinus communis]	AT3G49880.1 | Symbols: | glycosyl hydrolase family protein 43 | chr3:18496907-18498398 FORWARD LENGTH=466
de_novo_19205		18.1425	18.9303	22.5282	19.3322		1.24174	0.497381		1.06558	0.848217		gi|255545664|ref|XP_002513892.1| Periplasmic beta-glucosidase precursor, putative [Ricinus communis]_x0001_gi|223546978|gb|EEF48475.1| Periplasmic beta-glucosidase precursor, putative [Ricinus communis]	AT1G78060.1 | Symbols: | Glycosyl hydrolase family protein | chr1:29349796-29352868 REVERSE LENGTH=767
Contig5218		20.8285	18.4068	17.582	13.4353		-1.18465	0.605639		-1.55028	0.21257		gi|255565641|ref|XP_002523810.1| Glucan endo-1,3-beta-glucosidase precursor, putative [Ricinus communis]_x0001_gi|223536898|gb|EEF38536.1| Glucan endo-1,3-beta-glucosidase precursor, putative [Ricinus communis]	AT2G27500.2 | Symbols: | Glycosyl hydrolase superfamily protein | chr2:11752615-11753844 REVERSE LENGTH=377
contig_33176		18.6585	18.2935	21.9827	19.0422		1.17816	0.607004		1.02057	0.950925		gi|224102379|ref|XP_002312657.1| predicted protein [Populus trichocarpa]_x0001_gi|222852477|gb|EEE90024.1| predicted protein [Populus trichocarpa]	AT3G26130.1 | Symbols: | Cellulase (glycosyl hydrolase family 5) protein | chr3:9553708-9555611 REVERSE LENGTH=551
contig_10512		13.4637	16.9733	15.4407	17.2341		1.14684	0.718392		1.28004	0.503725		ref|XP_002305966.1| predicted protein [Populus trichocarpa]_x0001_gb|EEE86477.1| predicted protein [Populus trichocarpa]	AT5G15870.1 | Symbols: | glycosyl hydrolase family 81 protein | chr5:5182641-5184878 REVERSE LENGTH=745
de_novo_12935		12.7682	16.1733	24.7244	19.2667		1.9364	0.0525369		1.50895	0.257918		ref|XP_002521547.1| serine-threonine protein kinase, plant-type, putative [Ricinus communis]_x0001_gb|EEF40818.1| serine-threonine protein kinase, plant-type, putative [Ricinus communis]	AT5G66460.1 | Symbols: MAN7, AtMAN7 | Glycosyl hydrolase superfamily protein | chr5:26538911-26540837 REVERSE LENGTH=431
contig_74685		14.1173	16.1122	23.9356	21.1814		1.69548	0.115013		1.50038	0.240629		gi|297744631|emb|CBI37893.3| unnamed protein product [Vitis vinifera]	AT4G38650.1 | Symbols: | Glycosyl hydrolase family 10 protein | chr4:18063377-18065769 FORWARD LENGTH=562
contig_57614		15.1335	15.5216	16.2732	16.0909		1.07531	0.841716		1.06327	0.866406		gi|255540779|ref|XP_002511454.1| Mannosyl-oligosaccharide 1,2-alpha-mannosidase IA, putative [Ricinus communis]_x0001_gi|223550569|gb|EEF52056.1| Mannosyl-oligosaccharide 1,2-alpha-mannosidase IA, putative [Ricinus communis]	AT1G27520.1 | Symbols: | Glycosyl hydrolase family 47 protein | chr1:9558752-9562091 FORWARD LENGTH=574
de_novo_24290		17.7845	15.3097	10.6957	13.5757		-1.66277	0.190846		-1.31003	0.459956		gi|255638248|gb|ACU19437.1| unknown [Glycine max]	AT4G33860.1 | Symbols: | Glycosyl hydrolase family 10 protein | chr4:16230142-16232309 REVERSE LENGTH=576
de_novo_12772		13.7673	15.0705	21.4266	17.2612		1.55634	0.202355		1.25378	0.537695		emb|CBI33479.3| unnamed protein product [Vitis vinifera]	AT1G66250.1 | Symbols: | O-Glycosyl hydrolases family 17 protein | chr1:24693063-24695416 FORWARD LENGTH=505
contig_44222		12.4008	14.7327	18.3234	16.6302		1.4776	0.292933		1.34106	0.440818		gi|255582261|ref|XP_002531922.1| Glucan endo-1,3-beta-glucosidase precursor, putative [Ricinus communis]_x0001_gi|223528432|gb|EEF30466.1| Glucan endo-1,3-beta-glucosidase precursor, putative [Ricinus communis]	AT2G01630.1 | Symbols: | O-Glycosyl hydrolases family 17 protein | chr2:279541-281955 REVERSE LENGTH=501
de_novo_12647		18.6964	14.5737	19.9489	14.0132		1.06699	0.842643		-1.3342	0.420339		ref|XP_002274896.1| PREDICTED: hypothetical protein [Vitis vinifera]	AT3G03050.1 | Symbols: CSLD3, KJK, ATCSLD3 | cellulose synthase-like D3 | chr3:687873-691629 FORWARD LENGTH=1145
de_novo_13115		16.6784	14.1224	22.2327	17.077		1.33302	0.379558		1.0239	0.946233		ref|XP_002531922.1| Glucan endo-1,3-beta-glucosidase precursor, putative [Ricinus communis]_x0001_gb|EEF30466.1| Glucan endo-1,3-beta-glucosidase precursor, putative [Ricinus communis]	AT1G66250.1 | Symbols: | O-Glycosyl hydrolases family 17 protein | chr1:24693063-24695416 FORWARD LENGTH=505
contig_9024		13.5854	13.9725	14.9462	13.3701		1.10017	0.802802		-1.0161	0.967622		gi|302142117|emb|CBI19320.3| unnamed protein product [Vitis vinifera]	AT1G27600.2 | Symbols: IRX9-L, I9H | Nucleotide-diphospho-sugar transferases superfamily protein | chr1:9604083-9605881 REVERSE LENGTH=394
contig_24342		15.7489	13.8554	20.1062	19.5355		1.27667	0.473443		1.24043	0.530211		gi|255546789|ref|XP_002514453.1| Periplasmic beta-glucosidase precursor, putative [Ricinus communis]_x0001_gi|223546449|gb|EEF47949.1| Periplasmic beta-glucosidase precursor, putative [Ricinus communis]	AT5G04885.1 | Symbols: | Glycosyl hydrolase family protein | chr5:1423369-1426628 FORWARD LENGTH=665
de_novo_24896		16.9995	13.8158	14.9837	11.5487		-1.13453	0.72621		-1.47198	0.316038		gi|302142117|emb|CBI19320.3| unnamed protein product [Vitis vinifera]	AT1G27600.2 | Symbols: IRX9-L, I9H | Nucleotide-diphospho-sugar transferases superfamily protein | chr1:9604083-9605881 REVERSE LENGTH=394
de_novo_12448		12.5735	13.5659	15.7257	12.9616		1.2507	0.56113		1.03087	0.94014		ref|XP_002530371.1| Glucan endo-1,3-beta-glucosidase precursor, putative [Ricinus communis]_x0001_gb|EEF32004.1| Glucan endo-1,3-beta-glucosidase precursor, putative [Ricinus communis]	AT5G58090.1 | Symbols: | O-Glycosyl hydrolases family 17 protein | chr5:23505556-23507193 REVERSE LENGTH=477
de_novo_13936		13.4015	13.5032	7.61309	10.477		-1.76033	0.21649		-1.27914	0.558596		ref|XP_002532419.1| hydrolase, hydrolyzing O-glycosyl compounds, putative [Ricinus communis]_x0001_gb|EEF29960.1| hydrolase, hydrolyzing O-glycosyl compounds, putative [Ricinus communis]	AT4G33820.1 | Symbols: | Glycosyl hydrolase superfamily protein | chr4:16217010-16219515 REVERSE LENGTH=570
contig_45936		12.7625	13.4637	17.0557	15.324		1.33639	0.43987		1.2007	0.635623		gi|70779689|gb|AAZ08321.1| putative endo-1,4-beta-glucanase [Eucalyptus globulus]	AT2G32990.1 | Symbols: AtGH9B8, GH9B8 | glycosyl hydrolase 9B8 | chr2:14003361-14005844 FORWARD LENGTH=525
de_novo_13039		24.5321	13.4262	13.5033	12.4378		-1.81675	0.0761749		-1.97238	0.048227		emb|CBI25718.3| unnamed protein product [Vitis vinifera]	AT5G10560.1 | Symbols: | Glycosyl hydrolase family protein | chr5:3336335-3339351 REVERSE LENGTH=792
de_novo_23663		13.2426	13.2616	15.3909	9.03814		1.16222	0.693845		-1.46519	0.384052		gi|255545664|ref|XP_002513892.1| Periplasmic beta-glucosidase precursor, putative [Ricinus communis]_x0001_gi|223546978|gb|EEF48475.1| Periplasmic beta-glucosidase precursor, putative [Ricinus communis]	AT1G78060.1 | Symbols: | Glycosyl hydrolase family protein | chr1:29349796-29352868 REVERSE LENGTH=767
contig_17217		14.5825	13.1588	10.9294	9.96242		-1.33425	0.478785		-1.46375	0.361002		gi|225458982|ref|XP_002283625.1| PREDICTED: hypothetical protein [Vitis vinifera]	AT1G27600.2 | Symbols: IRX9-L, I9H | Nucleotide-diphospho-sugar transferases superfamily protein | chr1:9604083-9605881 REVERSE LENGTH=394
contig_74267		15.3254	13.1482	17.4929	13.4726		1.14143	0.709972		-1.13753	0.734953		gi|225454783|ref|XP_002274896.1| PREDICTED: hypothetical protein [Vitis vinifera]	AT5G16910.1 | Symbols: ATCSLD2, CSLD2 | cellulose-synthase like D2 | chr5:5561679-5565290 FORWARD LENGTH=1145
contig_9092		14.4542	13.0528	16.5042	16.2462		1.14183	0.717531		1.12398	0.750872		gi|225432051|ref|XP_002280268.1| PREDICTED: hypothetical protein [Vitis vinifera]	AT3G06510.1 | Symbols: SFR2, ATSFR2 | Glycosyl hydrolase superfamily protein | chr3:2016450-2019533 FORWARD LENGTH=622
CT982628		13.5346	12.7347	13.6421	11.1131		1.00794	0.983891		-1.2179	0.633461		gi|147856582|emb|CAN82493.1| hypothetical protein VITISV_017203 [Vitis vinifera]	AT3G07330.1 | Symbols: ATCSLC06, CSLC06, ATCSLC6, CSLC6 | Cellulose-synthase-like C6 | chr3:2336121-2338942 REVERSE LENGTH=682
contig_78115		24.5785	12.4774	11.3727	13.9838		-2.16119	0.0284195		-1.75764	0.0908367		gi|255537950|ref|XP_002510040.1| transferase, transferring glycosyl groups, putative [Ricinus communis]_x0001_gi|223550741|gb|EEF52227.1| transferase, transferring glycosyl groups, putative [Ricinus communis]	AT4G07960.1 | Symbols: ATCSLC12, CSLC12 | Cellulose-synthase-like C12 | chr4:4802628-4805114 REVERSE LENGTH=699
contig_27025		14.5553	12.2004	10.7065	8.12075		-1.35948	0.453336		-1.79236	0.18493		gi|296088192|emb|CBI35705.3| unnamed protein product [Vitis vinifera]	AT3G07330.1 | Symbols: ATCSLC06, CSLC06, ATCSLC6, CSLC6 | Cellulose-synthase-like C6 | chr3:2336121-2338942 REVERSE LENGTH=682
de_novo_13354		13.1305	12.1942	16.8496	16.0669		1.28324	0.504703		1.22363	0.593875		ref|XP_002514453.1| Periplasmic beta-glucosidase precursor, putative [Ricinus communis]_x0001_gb|EEF47949.1| Periplasmic beta-glucosidase precursor, putative [Ricinus communis]	AT5G04885.1 | Symbols: | Glycosyl hydrolase family protein | chr5:1423369-1426628 FORWARD LENGTH=665
de_novo_25022		15.1684	12.1931	9.14877	9.19298		-1.65797	0.230962		-1.64999	0.234852		gi|298204392|emb|CBI16872.3| unnamed protein product [Vitis vinifera]	AT1G18310.1 | Symbols: | glycosyl hydrolase family 81 protein | chr1:6301200-6303956 REVERSE LENGTH=649
contig_21289		17.9916	11.9886	12.9929	8.87281		-1.38472	0.377095		-2.02772	0.0822238		gi|60656567|gb|AAX33301.1| putative endo-1,4-beta-xylanase [Populus tremula x Populus tremuloides]	AT1G58370.1 | Symbols: RXF12, ATXYN1 | glycosyl hydrolase family 10 protein / carbohydrate-binding domain-containing protein | chr1:21684751-21688209 FORWARD LENGTH=917
de_novo_24213		13.0027	11.6668	13.0124	10.0108		1.00075	0.998505		-1.29886	0.542468		gi|296088192|emb|CBI35705.3| unnamed protein product [Vitis vinifera]	AT3G07330.1 | Symbols: ATCSLC06, CSLC06, ATCSLC6, CSLC6 | Cellulose-synthase-like C6 | chr3:2336121-2338942 REVERSE LENGTH=682
contig_48170		16.8978	11.5379	12.4018	11.2068		-1.36253	0.414536		-1.50782	0.29138		gi|255558007|ref|XP_002520032.1| Cellulose synthase A catalytic subunit 3 [UDP-forming], putative [Ricinus communis]_x0001_gi|223540796|gb|EEF42356.1| Cellulose synthase A catalytic subunit 3 [UDP-forming], putative [Ricinus communis]	AT5G16910.1 | Symbols: ATCSLD2, CSLD2 | cellulose-synthase like D2 | chr5:5561679-5565290 FORWARD LENGTH=1145
contig_24833		10.6104	11.1898	7.3255	12.2682		-1.44842	0.451332		1.15624	0.735263		gi|224103757|ref|XP_002313182.1| predicted protein [Populus trichocarpa]_x0001_gi|222849590|gb|EEE87137.1| predicted protein [Populus trichocarpa]	AT2G14690.1 | Symbols: | Glycosyl hydrolase superfamily protein | chr2:6283911-6286012 REVERSE LENGTH=570
contig_55788		9.85312	11.1699	11.1198	11.6908		1.12855	0.787777		1.18651	0.699697		gi|225437724|ref|XP_002273252.1| PREDICTED: hypothetical protein [Vitis vinifera]	AT3G62200.1 | Symbols: | Putative endonuclease or glycosyl hydrolase | chr3:23023437-23025671 REVERSE LENGTH=673
de_novo_12755		12.0483	11.0194	13.0935	11.578		1.08675	0.838533		-1.04062	0.924762		gb|ABB82365.1| class I beta-1,3-glucanase [Vitis vinifera]_x0001_gb|ADG35963.1| chitinase [Vitis hybrid cultivar]	AT4G16260.1 | Symbols: | Glycosyl hydrolase superfamily protein | chr4:9200180-9201441 REVERSE LENGTH=344
de_novo_24320		12.2201	10.924	9.17716	8.90678		-1.33158	0.521248		-1.372	0.482139		gi|225450119|ref|XP_002278997.1| PREDICTED: hypothetical protein [Vitis vinifera]	AT5G05170.1 | Symbols: CESA3, IXR1, ATCESA3, ATH-B, CEV1 | Cellulose synthase family protein | chr5:1530401-1535090 REVERSE LENGTH=1065
contig_66506		12.3148	10.7626	11.2889	12.8833		-1.09088	0.836692		1.04616	0.911864		gi|15224778|ref|NP_179534.1| glycosyl hydrolase family 17 protein [Arabidopsis thaliana]_x0001_gi|4191774|gb|AAD10143.1| putative beta-1,3-glucanase [Arabidopsis thaliana]_x0001_gi|20197008|gb|AAM14870.1| putative beta-1,3-glucanase [Arabidopsis thaliana]	AT2G19440.1 | Symbols: | O-Glycosyl hydrolases family 17 protein | chr2:8418164-8419806 REVERSE LENGTH=478
contig_9072		9.39626	10.4078	10.6931	12.1		1.13802	0.778488		1.28774	0.569712		gi|297745419|emb|CBI40499.3| unnamed protein product [Vitis vinifera]	AT4G01040.1 | Symbols: | Glycosyl hydrolase superfamily protein | chr4:453383-455407 FORWARD LENGTH=430
contig_6005		11.4732	10.377	12.2449	13.9896		1.06726	0.877077		1.21932	0.625615		gi|255540779|ref|XP_002511454.1| Mannosyl-oligosaccharide 1,2-alpha-mannosidase IA, putative [Ricinus communis]_x0001_gi|223550569|gb|EEF52056.1| Mannosyl-oligosaccharide 1,2-alpha-mannosidase IA, putative [Ricinus communis]	AT1G27520.1 | Symbols: | Glycosyl hydrolase family 47 protein | chr1:9558752-9562091 FORWARD LENGTH=574
de_novo_24417		9.3707	10.3117	12.5337	11.5209		1.33754	0.509638		1.22946	0.646906		gi|296081866|emb|CBI20871.3| unnamed protein product [Vitis vinifera]	AT1G27600.2 | Symbols: IRX9-L, I9H | Nucleotide-diphospho-sugar transferases superfamily protein | chr1:9604083-9605881 REVERSE LENGTH=394
contig_80831		12.3718	10.2759	9.76601	10.8584		-1.26682	0.589041		-1.13938	0.759273		gi|255569257|ref|XP_002525596.1| hydrolase, hydrolyzing O-glycosyl compounds, putative [Ricinus communis]_x0001_gi|223535032|gb|EEF36714.1| hydrolase, hydrolyzing O-glycosyl compounds, putative [Ricinus communis]	AT3G47000.1 | Symbols: | Glycosyl hydrolase family protein | chr3:17313811-17316539 REVERSE LENGTH=608
de_novo_25062		10.354	10.2638	10.1192	11.2281		-1.0232	0.959756		1.08442	0.854606		gi|225458217|ref|XP_002281804.1| PREDICTED: hypothetical protein [Vitis vinifera]_x0001_gi|302142526|emb|CBI19729.3| unnamed protein product [Vitis vinifera]	AT5G66460.1 | Symbols: MAN7, AtMAN7 | Glycosyl hydrolase superfamily protein | chr5:26538911-26540837 REVERSE LENGTH=431
contig_7680		11.0478	10.1022	8.31204	6.49616		-1.32914	0.545467		-1.70067	0.290414		gi|255572557|ref|XP_002527212.1| beta-glucosidase, putative [Ricinus communis]_x0001_gi|223533388|gb|EEF35138.1| beta-glucosidase, putative [Ricinus communis]	AT5G10560.1 | Symbols: | Glycosyl hydrolase family protein | chr5:3336335-3339351 REVERSE LENGTH=792
contig_30536		9.40541	10.0849	10.3614	10.9742		1.10164	0.834513		1.1668	0.735337		gi|224099877|ref|XP_002311656.1| predicted protein [Populus trichocarpa]_x0001_gi|222851476|gb|EEE89023.1| predicted protein [Populus trichocarpa]	AT5G43710.1 | Symbols: | Glycosyl hydrolase family 47 protein | chr5:17552252-17556523 REVERSE LENGTH=624
de_novo_25208		11.8935	9.84066	11.1201	10.7385		-1.06955	0.87504		-1.10756	0.812847		gi|224069888|ref|XP_002303072.1| predicted protein [Populus trichocarpa]_x0001_gi|222844798|gb|EEE82345.1| predicted protein [Populus trichocarpa]	AT4G07960.1 | Symbols: ATCSLC12, CSLC12 | Cellulose-synthase-like C12 | chr4:4802628-4805114 REVERSE LENGTH=699
contig_41605		17.2423	9.80829	13.5391	10.9925		-1.27352	0.511936		-1.56856	0.247324		gi|255641346|gb|ACU20950.1| unknown [Glycine max]	AT1G58370.1 | Symbols: RXF12, ATXYN1 | glycosyl hydrolase family 10 protein / carbohydrate-binding domain-containing protein | chr1:21684751-21688209 FORWARD LENGTH=917
contig_93894		14.9268	9.52584	8.59686	7.30812		-1.73631	0.200258		-2.04249	0.112041		gi|225432973|ref|XP_002280640.1| PREDICTED: hypothetical protein [Vitis vinifera]	AT4G24000.1 | Symbols: ATCSLG2, CSLG2 | cellulose synthase like G2 | chr4:12462142-12465471 FORWARD LENGTH=722
de_novo_23517		7.09195	9.45602	13.7918	12.6357		1.94472	0.150484		1.78169	0.222549		gi|297745419|emb|CBI40499.3| unnamed protein product [Vitis vinifera]	AT4G01040.1 | Symbols: | Glycosyl hydrolase superfamily protein | chr4:453383-455407 FORWARD LENGTH=430
de_novo_24104		12.4097	9.39157	15.5813	9.07818		1.25557	0.556638		-1.36698	0.48327		gi|225463713|ref|XP_002262992.1| PREDICTED: hypothetical protein [Vitis vinifera]	AT5G04885.1 | Symbols: | Glycosyl hydrolase family protein | chr5:1423369-1426628 FORWARD LENGTH=665
de_novo_23838		9.153	8.72863	14.3915	9.46347		1.57232	0.290233		1.03392	0.944368		gi|225427983|ref|XP_002277675.1| PREDICTED: hypothetical protein [Vitis vinifera]	AT4G38650.1 | Symbols: | Glycosyl hydrolase family 10 protein | chr4:18063377-18065769 FORWARD LENGTH=562
contig_78639		7.51026	8.54052	11.4979	9.86679		1.53095	0.373224		1.31378	0.583845		gi|225445059|ref|XP_002283473.1| PREDICTED: similar to beta-1,3-glucanase [Vitis vinifera]_x0001_gi|297738738|emb|CBI27983.3| unnamed protein product [Vitis vinifera]	AT5G56590.1 | Symbols: | O-Glycosyl hydrolases family 17 protein | chr5:22907521-22909436 FORWARD LENGTH=506
contig_45791		7.40542	8.23428	8.9	8.56245		1.20182	0.720623		1.15624	0.77986		gi|255635266|gb|ACU17987.1| unknown [Glycine max]	AT5G66460.1 | Symbols: MAN7, AtMAN7 | Glycosyl hydrolase superfamily protein | chr5:26538911-26540837 REVERSE LENGTH=431
de_novo_23603		7.25437	8.1713	9.67292	9.07356		1.33339	0.569214		1.25077	0.663453		gi|225443288|ref|XP_002274399.1| PREDICTED: hypothetical protein [Vitis vinifera]	AT4G31590.1 | Symbols: ATCSLC05, CSLC05, ATCSLC5, CSLC5 | Cellulose-synthase-like C5 | chr4:15309889-15312336 REVERSE LENGTH=692
contig_54730		9.82074	8.14841	8.72951	9.31242		-1.125	0.805889		-1.05459	0.910195		gi|255548171|ref|XP_002515142.1| hydrolase, hydrolyzing O-glycosyl compounds, putative [Ricinus communis]_x0001_gi|223545622|gb|EEF47126.1| hydrolase, hydrolyzing O-glycosyl compounds, putative [Ricinus communis]	AT5G66460.1 | Symbols: MAN7, AtMAN7 | Glycosyl hydrolase superfamily protein | chr5:26538911-26540837 REVERSE LENGTH=431
de_novo_14334		9.13742	8.05528	10.0483	5.70178		1.09969	0.840004		-1.60256	0.388856		emb|CBI39013.3| unnamed protein product [Vitis vinifera]	AT5G11720.1 | Symbols: | Glycosyl hydrolases family 31 protein | chr5:3776840-3780025 FORWARD LENGTH=902
de_novo_14683		6.02816	7.88305	6.37872	6.58278		1.05815	0.924241		1.09201	0.881285		ref|XP_002324127.1| predicted protein [Populus trichocarpa]_x0001_gb|EEF02692.1| predicted protein [Populus trichocarpa]	AT4G31140.1 | Symbols: | O-Glycosyl hydrolases family 17 protein | chr4:15141581-15143188 FORWARD LENGTH=484
de_novo_13879		8.65964	7.27386	8.59962	7.33685		-1.00698	0.988847		-1.1803	0.749486		ref|XP_002280131.1| PREDICTED: hypothetical protein [Vitis vinifera]	AT5G43710.1 | Symbols: | Glycosyl hydrolase family 47 protein | chr5:17552252-17556523 REVERSE LENGTH=624
de_novo_15507		9.6912	7.25072	6.95861	7.18122		-1.39269	0.516719		-1.34952	0.554052		emb|CAI93174.2| beta-1,3-glucuronosyltransferase [Medicago truncatula]	AT1G27600.2 | Symbols: IRX9-L, I9H | Nucleotide-diphospho-sugar transferases superfamily protein | chr1:9604083-9605881 REVERSE LENGTH=394
contig_79504		9.67166	7.18	6.22857	5.75574		-1.55279	0.403183		-1.68035	0.334332		gi|225441645|ref|XP_002277003.1| PREDICTED: hypothetical protein [Vitis vinifera]_x0001_gi|147860324|emb|CAN83571.1| hypothetical protein VITISV_041708 [Vitis vinifera]_x0001_gi|297739744|emb|CBI29926.3| unnamed protein product [Vitis vinifera]	AT2G19440.1 | Symbols: | O-Glycosyl hydrolases family 17 protein | chr2:8418164-8419806 REVERSE LENGTH=478
contig_31262		7.54268	6.99937	5.26952	5.4911		-1.43138	0.54256		-1.37362	0.585728		gi|255551963|ref|XP_002517026.1| Mannosyl-oligosaccharide 1,2-alpha-mannosidase IA, putative [Ricinus communis]_x0001_gi|223543661|gb|EEF45189.1| Mannosyl-oligosaccharide 1,2-alpha-mannosidase IA, putative [Ricinus communis]	AT5G43710.1 | Symbols: | Glycosyl hydrolase family 47 protein | chr5:17552252-17556523 REVERSE LENGTH=624
contig_43737		7.12689	6.79801	7.17447	6.84049		1.00668	0.990351		-1.04187	0.941345		gi|224108299|ref|XP_002314794.1| predicted protein [Populus trichocarpa]_x0001_gi|222863834|gb|EEF00965.1| predicted protein [Populus trichocarpa]	AT2G01630.1 | Symbols: | O-Glycosyl hydrolases family 17 protein | chr2:279541-281955 REVERSE LENGTH=501
de_novo_21054		5.94884	6.69801	4.88461	4.76385		-1.21787	0.758733		-1.24875	0.731008		gi|255574183|ref|XP_002528007.1| Glucan endo-1,3-beta-glucosidase precursor, putative [Ricinus communis]_x0001_gi|223532633|gb|EEF34419.1| Glucan endo-1,3-beta-glucosidase precursor, putative [Ricinus communis]	AT4G31140.1 | Symbols: | O-Glycosyl hydrolases family 17 protein | chr4:15141581-15143188 FORWARD LENGTH=484
de_novo_14978		6.10222	6.46284	6.48745	4.63559		1.06313	0.917328		-1.31639	0.670665		emb|CBI33116.3| unnamed protein product [Vitis vinifera]	AT2G20680.1 | Symbols: MAN2, AtMAN2 | Glycosyl hydrolase superfamily protein | chr2:8921024-8923066 FORWARD LENGTH=433
de_novo_14512		8.09417	6.35317	6.43438	5.07417		-1.25796	0.675119		-1.59517	0.42362		ref|XP_002308955.1| predicted protein [Populus trichocarpa]_x0001_gb|EEE92478.1| predicted protein [Populus trichocarpa]	AT5G05170.1 | Symbols: CESA3, IXR1, ATCESA3, ATH-B, CEV1 | Cellulose synthase family protein | chr5:1530401-1535090 REVERSE LENGTH=1065
contig_25608		6.40826	6.32562	7.78351	5.76293		1.21461	0.725613		-1.11198	0.859818		gi|224133428|ref|XP_002321565.1| predicted protein [Populus trichocarpa]_x0001_gi|222868561|gb|EEF05692.1| predicted protein [Populus trichocarpa]	AT1G27520.1 | Symbols: | Glycosyl hydrolase family 47 protein | chr1:9558752-9562091 FORWARD LENGTH=574
contig_28146		6.1588	6.23474	7.12771	7.86091		1.15732	0.798877		1.27637	0.662114		gi|297741811|emb|CBI33116.3| unnamed protein product [Vitis vinifera]	AT2G20680.1 | Symbols: MAN2, AtMAN2 | Glycosyl hydrolase superfamily protein | chr2:8921024-8923066 FORWARD LENGTH=433
de_novo_17543		8.69477	6.22557	5.65513	5.17895		-1.5375	0.439071		-1.67887	0.362674		gi|224138030|ref|XP_002322712.1| predicted protein [Populus trichocarpa]_x0001_gi|222867342|gb|EEF04473.1| predicted protein [Populus trichocarpa]	AT5G05170.1 | Symbols: CESA3, IXR1, ATCESA3, ATH-B, CEV1 | Cellulose synthase family protein | chr5:1530401-1535090 REVERSE LENGTH=1065
de_novo_16914		6.34543	6.18278	6.56224	5.92338		1.03417	0.953942		-1.07125	0.90839		gi|255537872|ref|XP_002510001.1| beta-1,3-glucuronyltransferase, putative [Ricinus communis]_x0001_gi|223550702|gb|EEF52188.1| beta-1,3-glucuronyltransferase, putative [Ricinus communis]	AT1G27600.2 | Symbols: IRX9-L, I9H | Nucleotide-diphospho-sugar transferases superfamily protein | chr1:9604083-9605881 REVERSE LENGTH=394
contig_17453		7.43198	6.09809	7.93503	7.83099		1.06769	0.901578		1.05369	0.921615		gi|64967536|emb|CAI93174.2| beta-1,3-glucuronosyltransferase [Medicago truncatula]	AT1G27600.2 | Symbols: IRX9-L, I9H | Nucleotide-diphospho-sugar transferases superfamily protein | chr1:9604083-9605881 REVERSE LENGTH=394
contig_52591		7.09828	6.07799	7.86992	4.69779		1.10871	0.847707		-1.51098	0.504031		gi|297737649|emb|CBI26850.3| unnamed protein product [Vitis vinifera]	AT1G66250.1 | Symbols: | O-Glycosyl hydrolases family 17 protein | chr1:24693063-24695416 FORWARD LENGTH=505
de_novo_10700		5.27159	5.51694	6.57765	5.65		1.24775	0.717317		1.07178	0.913399		ref|XP_002283625.1| PREDICTED: hypothetical protein [Vitis vinifera]	AT1G27600.2 | Symbols: IRX9-L, I9H | Nucleotide-diphospho-sugar transferases superfamily protein | chr1:9604083-9605881 REVERSE LENGTH=394
de_novo_17373		5.36593	5.47736	9.1637	5.85963		1.70776	0.335604		1.09201	0.888545		gi|225443288|ref|XP_002274399.1| PREDICTED: hypothetical protein [Vitis vinifera]	AT4G31590.1 | Symbols: ATCSLC05, CSLC05, ATCSLC5, CSLC5 | Cellulose-synthase-like C5 | chr4:15309889-15312336 REVERSE LENGTH=692
de_novo_14677		5.93199	5.46467	6.09498	5.29999		1.02748	0.964235		-1.11925	0.857643		ref|XP_002324127.1| predicted protein [Populus trichocarpa]_x0001_gb|EEF02692.1| predicted protein [Populus trichocarpa]	AT4G31140.1 | Symbols: | O-Glycosyl hydrolases family 17 protein | chr4:15141581-15143188 FORWARD LENGTH=484
de_novo_14776		9.34509	5.39588	5.64211	4.72448		-1.65631	0.354964		-1.97801	0.233053		emb|CBI35705.3| unnamed protein product [Vitis vinifera]	AT3G07330.1 | Symbols: ATCSLC06, CSLC06, ATCSLC6, CSLC6 | Cellulose-synthase-like C6 | chr3:2336121-2338942 REVERSE LENGTH=682
contig_52743		5.81664	5.34553	7.90157	6.35181		1.35844	0.588517		1.09201	0.883555		gi|255585134|ref|XP_002533272.1| transferase, transferring glycosyl groups, putative [Ricinus communis]_x0001_gi|223526897|gb|EEF29104.1| transferase, transferring glycosyl groups, putative [Ricinus communis]	AT1G19300.1 | Symbols: GATL1, PARVUS, GLZ1, ATGATL1 | Nucleotide-diphospho-sugar transferases superfamily protein | chr1:6671451-6672506 REVERSE LENGTH=351
de_novo_21633		4.13458	5.20361	5.61658	3.19811		1.35844	0.653622		-1.29282	0.748226		gi|224069352|ref|XP_002326337.1| glycosyl transferase [Populus trichocarpa]_x0001_gi|222833530|gb|EEE72007.1| glycosyl transferase [Populus trichocarpa]_x0001_gi|333951811|gb|AEG25423.1| glycosyltransferase GT43A [Populus trichocarpa]	AT2G37090.1 | Symbols: IRX9 | Nucleotide-diphospho-sugar transferases superfamily protein | chr2:15587671-15589223 REVERSE LENGTH=351
de_novo_21328		5.51306	5.18216	5.21599	4.53293		-1.05695	0.93142		-1.21623	0.769831		gi|225464331|ref|XP_002271933.1| PREDICTED: hypothetical protein [Vitis vinifera]_x0001_gi|147855615|emb|CAN83466.1| hypothetical protein VITISV_038668 [Vitis vinifera]	AT4G31590.1 | Symbols: ATCSLC05, CSLC05, ATCSLC5, CSLC5 | Cellulose-synthase-like C5 | chr4:15309889-15312336 REVERSE LENGTH=692
contig_18617		6.78521	5.14212	9.28559	6.72342		1.3685	0.546476		-1.00919	0.987139		gi|224099877|ref|XP_002311656.1| predicted protein [Populus trichocarpa]_x0001_gi|222851476|gb|EEE89023.1| predicted protein [Populus trichocarpa]	AT5G43710.1 | Symbols: | Glycosyl hydrolase family 47 protein | chr5:17552252-17556523 REVERSE LENGTH=624
contig_79105		2.91153	4.82117	4.82397	5.6291		1.65685	0.520577		1.93339	0.380525		gi|297739952|emb|CBI30134.3| unnamed protein product [Vitis vinifera]	AT5G11720.1 | Symbols: | Glycosyl hydrolases family 31 protein | chr5:3776840-3780025 FORWARD LENGTH=902
de_novo_20485		5.3405	4.36432	2.80829	4.70311		-1.90169	0.404454		-1.13553	0.849131		gi|224069352|ref|XP_002326337.1| glycosyl transferase [Populus trichocarpa]_x0001_gi|222833530|gb|EEE72007.1| glycosyl transferase [Populus trichocarpa]_x0001_gi|333951811|gb|AEG25423.1| glycosyltransferase GT43A [Populus trichocarpa]	AT2G37090.1 | Symbols: IRX9 | Nucleotide-diphospho-sugar transferases superfamily protein | chr2:15587671-15589223 REVERSE LENGTH=351
contig_86489		3.86967	3.64885	2.98446	4.77095		-1.29661	0.754839		1.23291	0.773638		gi|255638248|gb|ACU19437.1| unknown [Glycine max]	AT4G33820.1 | Symbols: | Glycosyl hydrolase superfamily protein | chr4:16217010-16219515 REVERSE LENGTH=570
de_novo_21607		6.5002	3.61919	4.70941	3.38012		-1.38026	0.610394		-1.92307	0.345066		gi|340343837|gb|AEK31218.1| cellulose synthase A [Eucalyptus camaldulensis]	AT5G17420.1 | Symbols: IRX3, CESA7, ATCESA7, MUR10 | Cellulose synthase family protein | chr5:5736859-5741407 REVERSE LENGTH=1026
contig_73256		5.47062	3.38552	4.49908	3.0677		-1.21594	0.771039		-1.7833	0.438738		gi|255537920|ref|XP_002510025.1| hydrolase, hydrolyzing O-glycosyl compounds, putative [Ricinus communis]_x0001_gi|223550726|gb|EEF52212.1| hydrolase, hydrolyzing O-glycosyl compounds, putative [Ricinus communis]	AT1G58370.1 | Symbols: RXF12, ATXYN1 | glycosyl hydrolase family 10 protein / carbohydrate-binding domain-containing protein | chr1:21684751-21688209 FORWARD LENGTH=917
contig_45044		4.13208	3.33719	2.35334	2.89556		-1.75584	0.519204		-1.42704	0.665763		gi|224111028|ref|XP_002315722.1| predicted protein [Populus trichocarpa]_x0001_gi|222864762|gb|EEF01893.1| predicted protein [Populus trichocarpa]	AT4G24000.1 | Symbols: ATCSLG2, CSLG2 | cellulose synthase like G2 | chr4:12462142-12465471 FORWARD LENGTH=722
de_novo_22865		2.40264	2.34105	4.6196	2.62369		1.92272	0.436505		1.09201	0.929441		gi|255568400|ref|XP_002525174.1| beta-1,3-glucuronyltransferase, putative [Ricinus communis]_x0001_gi|223535471|gb|EEF37140.1| beta-1,3-glucuronyltransferase, putative [Ricinus communis]	AT2G37090.1 | Symbols: IRX9 | Nucleotide-diphospho-sugar transferases superfamily protein | chr2:15587671-15589223 REVERSE LENGTH=351
Contig3285		0.17332	1.29473	0.188356	0.126177		1.08675	0.990693		-1.37362	0.970297		ref|XP_002277169.1| PREDICTED: class I beta-1,3-glucanase [Vitis vinifera]_x0001_gb|AAF44667.2|AF239617_1 beta-1,3-glucanase [Vitis vinifera]	AT4G16260.1 | Symbols: | Glycosyl hydrolase superfamily protein | chr4:9200180-9201441 REVERSE LENGTH=344
